# Supplementary material for: African swine fever virus hijacks host pyrimidine metabolism to promote viral replication
Source: J Virol. 2025 Oct 31;99(11):e00985-25. doi: 10.1128/jvi.00985-25 (PMC12645960; doi:10.1128/jvi.00985-25)
Supplement: Metabolomics data — Processed metabolomics datasets of ASFV-infected and mock-infected porcine alveolar macrophages at different time points post-infection. Each Excel sheet contains annotated metabolite information. [file jvi.00985-25-s0002.xlsx]

## Sheet: README
Supplementary material 1 - README
This workbook contains six sheets of metabolomics data derived from untargeted LC–MS/MS analysis of porcine alveolar macrophages (PAMs) infected with ASFV (MOI = 1) or mock-infected. Samples were collected at 3, 12 and 24 hours post infection (hpi).
		Column definitions (see column header row in each sheet)
	Column A	ID	Metabolite ID
	Column B	Name	Metabolite name
	Column C	Formula	Chemical formula of the metabolite
	Column D	Molecular Weight	Relative molecular weights of the metabolites
	Column E	RT [min]	Retention time
	Column F	m/z	mass-to-charge ratio
	Column G-L	Infected_Sample_Quant	Quantitative values for cell samples after viral infection
	Column M-R	Uninfected_Sample_Quant	Quantitative values for uninfected cell samples
	Column S	FC	Fold change for the comparison indicated in the column header
	Column T	log2FC	log2-transformed fold change
	Column U	Pvalue	p-value from the statistical test comparing groups
	Column V	ROC	Receiver Operating Characteristic
	Column W	VIP	Variable Importance in Projection

## Sheet: V_3h.vs.C_3h_neg
Processed metabolite table for samples collected at 3 hours post-infection (3 hpi). Column headers are provided in row 2.
ID	Name	Formula	Molecular Weight	RT [min]	m/z	neg_V_3h_1	neg_V_3h_2	neg_V_3h_3	neg_V_3h_4	neg_V_3h_5	neg_V_3h_6	neg_C_3h_1	neg_C_3h_2	neg_C_3h_3	neg_C_3h_4	neg_C_3h_5	neg_C_3h_6	FC	log2FC	Pvalue	ROC	VIP
Com_1_neg	4-Oxoproline	C5 H7 N O3	129.042	2.193	128.035	2.53532e+10	2.12987e+10	2.70868e+10	2.81021e+10	2.85481e+10	2.78693e+10	2.27786e+10	2.49452e+10	2.63369e+10	2.83779e+10	2.57863e+10	2.6927e+10	1.02002	0.0285977	0.759042	0.638889	0.0682411
Com_10001_neg	Lysopc 16:1	C24 H48 N O7 P	493.317	9.493	492.31	2.7404e+06	3.07604e+06	2.94221e+06	2.44247e+06	3.04735e+06	2.83898e+06	1.86597e+06	1.24515e+06	1.08204e+06	1.83096e+06	1.81843e+06	1.70011e+06	1.79064	0.840475	0.000863954	1	1.97412
Com_1001_neg	CDP	C9 H15 N3 O11 P2	403.018	1.424	402.011	2.79076e+07	2.81793e+07	2.71775e+07	2.75294e+07	3.24128e+07	3.25872e+07	3.49318e+07	4.65585e+07	4.39847e+07	4.83193e+07	4.81056e+07	5.23809e+07	0.640926	-0.641771	0.000153384	1	1.40426
Com_1010_neg	N1-[2-(1H-indol-3-yl)ethyl]-3,4-dichlorobenzene-1-sulfonamide	C16 H14 Cl2 N2 O2 S	368.017	1.449	367.01	5.2557e+07	9.62877e+07	5.06771e+07	8.25542e+07	9.18621e+07	8.80058e+07	1.09765e+08	1.19729e+08	1.00695e+08	1.10302e+08	1.03764e+08	1.24177e+08	0.691086	-0.533064	0.0182508	1	0.647642
Com_10101_neg	4-Hydroxy-L-Glutamic Acid	C5 H7 N O5	161.032	3.492	160.025	5.65335e+06	2.59206e+06	3.6231e+06	4.62073e+06	5.26776e+06	5.81219e+06	2.99594e+06	3.96043e+06	3.01609e+06	6.07912e+06	5.59366e+06	5.87e+06	1.00196	0.00282588	0.965014	0.444444	0.0483453
Com_10126_neg	Glycolithocholic acid	C26 H43 N O4	433.319	8.057	432.312	4.2275e+06	4.85577e+06	5.11865e+06	4.8168e+06	5.60131e+06	5.34478e+06	3.65506e+06	3.79627e+06	3.67368e+06	4.64112e+06	3.9356e+06	4.64814e+06	1.23059	0.299355	0.00650254	0.944444	0.683452
Com_10263_neg	15-Deoxy-Δ12,14-prostaglandin D2	C20 H30 O4	316.204	7.982	315.197	312285	492979	343913	419937	322385	350665	817451	359001	281783	287930	498360	420014	0.841483	-0.248993	0.542646	0.583333	0.199541
Com_10504_neg	2-Isopropylmalate	C7 H12 O5	176.068	4.904	175.061	6.20091e+06	7.07586e+06	6.20549e+06	8.15196e+06	7.52335e+06	6.68624e+06	6.34506e+06	6.25105e+06	7.33195e+06	7.12952e+06	7.64486e+06	6.21402e+06	1.02266	0.0323326	0.726448	0.472222	0.126994
Com_1054_neg	LPC 18:2	C26 H50 N O7 P	565.338	9.342	564.331	6.20157e+07	6.35028e+07	8.51204e+07	7.30566e+07	7.69753e+07	8.218e+07	5.35194e+07	4.44513e+07	4.05311e+07	5.43727e+07	5.35015e+07	5.7585e+07	1.45693	0.542934	0.000664085	1	1.01508
Com_10546_neg	19(R)-Hydroxy-prostaglandin E2	C20 H32 O6	350.21	6.906	349.203	824002	971477	1.02839e+06	793439	622025	854486	1.04117e+06	761954	920489	849388	876231	907030	0.951002	-0.07248	0.503517	0.611111	0.137385
Com_1056_neg	D-Mannose 6-phosphate	C6 H13 O9 P	260.029	5.668	259.022	6.86925e+07	2.90451e+07	7.09229e+07	5.662e+07	4.58131e+07	7.22268e+07	1.7616e+08	2.8622e+07	4.0849e+07	3.90367e+07	4.09489e+07	4.48982e+07	0.926603	-0.109977	0.753191	0.722222	0.412121
Com_10622_neg	17(S)-HpDHA	C22 H32 O4	360.228	8.339	359.221	6.85776e+06	7.82791e+06	8.01979e+06	7.67547e+06	7.43891e+06	7.81577e+06	4.81098e+06	6.64588e+06	5.88052e+06	6.6832e+06	6.9626e+06	7.38834e+06	1.18931	0.250124	0.033498	0.944444	0.724997
Com_10664_neg	PE (18:2e/22:4)	C45 H80 N O7 P	777.562	9.938	776.555	82348.6	103347	9.27384e+06	102060	110502	99988.8	108592	106192	102599	79149.3	94418.7	101322	16.4993	4.04433	0.35853	0.611111	1.72422
Com_10684_neg	LPS 20:4	C26 H44 N O9 P	545.273	7.632	544.266	391178	435590	216532	310385	256573	470149	3.35049e+06	708831	636097	693699	685353	810496	0.302167	-1.72658	0.0100084	1	2.63843
Com_1076_neg	trans-Aconitic acid	C6 H6 O6	174.016	2.338	173.009	8.76962e+07	9.73189e+07	9.59121e+07	9.10223e+07	8.20981e+07	8.74416e+07	4.72802e+07	5.155e+07	5.60901e+07	5.01009e+07	5.476e+07	4.85546e+07	1.75617	0.81243	3.78228e-08	1	1.15405
Com_1077_neg	2'-Deoxyguanosine 5'-monophosphate (dGMP)	C10 H14 N5 O7 P	347.063	2.154	346.056	2.3396e+07	2.27049e+07	1.81663e+07	1.77088e+07	1.87323e+07	1.61515e+07	2.06444e+07	1.93244e+07	2.63238e+07	1.84589e+07	2.18448e+07	1.96102e+07	0.925942	-0.111007	0.342571	0.694444	0.174556
Com_10838_neg	CUMYL-PICA N-pentanoic acid metabolite	C23 H26 N2 O3	378.191	5.367	377.183	4.1104e+06	5.17933e+06	4.67899e+06	4.83618e+06	5.8486e+06	4.78473e+06	2.98694e+06	5.10085e+06	5.33606e+06	3.85309e+06	4.58542e+06	5.78524e+06	1.06477	0.0905365	0.48987	0.416667	0.786551
Com_10896_neg	JWH 250 N-pentanoic acid metabolite	C22 H23 N O4	365.159	4.913	364.152	4.76501e+06	6.48563e+06	4.55844e+06	4.82017e+06	6.2628e+06	4.83202e+06	3.97604e+06	5.20368e+06	4.35372e+06	6.8068e+06	5.82378e+06	5.08283e+06	1.01527	0.0218669	0.842358	0.5	0.299757
Com_1098_neg	Rutarin	C20 H24 O10	470.145	4.957	469.138	8.92914e+07	6.81944e+07	7.78457e+07	1.07668e+08	1.0746e+08	7.90127e+07	7.51987e+07	7.74386e+07	1.1411e+08	9.22559e+07	1.59258e+08	1.52574e+08	0.789272	-0.341405	0.218492	0.666667	0.22712
Com_11028_neg	3-(2,4-difluoroanilino)-2-(2-thienylsulfonyl)acrylonitrile	C13 H8 F2 N2 O2 S2	325.999	4.967	324.992	2.46234e+06	2.33747e+06	1.8913e+06	1.96999e+06	1.72924e+06	2.11121e+06	662759	499120	346592	341398	433924	421926	4.62042	2.20802	1.30083e-06	1	2.22478
Com_11059_neg	L-Adrenaline	C9 H13 N O3	183.089	5.683	182.082	6.43605e+06	7.12119e+06	6.66739e+06	7.38033e+06	6.89942e+06	6.43506e+06	6.18067e+06	6.6242e+06	7.23221e+06	6.01147e+06	6.43043e+06	6.64719e+06	1.04634	0.0653577	0.219275	0.75	0.18042
Com_11061_neg	trans-10-Heptadecenoic Acid	C17 H32 O2	268.24	7.048	267.233	2.77597e+06	2.51756e+06	3.41305e+06	2.50264e+06	3.16308e+06	4.06868e+06	1.2399e+06	1.34219e+06	1.28444e+06	1.39107e+06	1.347e+06	1.44617e+06	2.29059	1.19572	6.711e-05	1	2.32577
Com_11086_neg	N1-cyclohexyl-4-(4-fluorobenzyl)-1,4-diazepane-1-carbothioamide	C19 H28 F N3 S	349.2	5.499	348.193	3.24401e+06	4.36694e+06	3.19263e+06	3.48432e+06	3.34734e+06	3.93421e+06	3.60996e+06	2.3961e+06	3.31554e+06	3.2343e+06	3.59231e+06	4.48921e+06	1.04516	0.063726	0.590922	0.472222	0.294893
Com_111_neg	2-Ketohexanoic acid	C6 H10 O3	130.063	5.772	129.056	5.80268e+08	1.19586e+09	8.48627e+08	1.07988e+09	1.11181e+09	8.89126e+08	5.37447e+08	8.51934e+08	8.02548e+08	8.14393e+08	7.63116e+08	8.15282e+08	1.24448	0.315538	0.150915	0.833333	0.488632
Com_1110_neg	LPC 16:1	C24 H48 N O7 P	539.323	9.024	538.315	4.78842e+07	5.81109e+07	5.71963e+07	5.27961e+07	6.02084e+07	5.72452e+07	4.02323e+07	3.41239e+07	3.32821e+07	4.39879e+07	3.67843e+07	3.79579e+07	1.473	0.55876	3.96147e-05	1	1.2221
Com_1112_neg	Eicosapentaenoic acid	C20 H30 O2	302.225	9.379	301.217	4.05479e+07	4.49582e+07	5.25705e+07	4.56178e+07	4.67207e+07	4.81171e+07	1.78919e+07	1.64854e+07	3.24321e+07	4.02304e+07	3.06446e+07	3.18207e+07	1.64321	0.716515	0.0129162	1	0.89526
Com_1124_neg	D-Ribose-1-phosphate	C5 H11 O8 P	194.042	1.383	193.035	5.69406e+07	7.08335e+07	1.57643e+07	7.80706e+07	6.78269e+07	4.69849e+07	5.85071e+07	6.55202e+07	4.92658e+07	7.18972e+07	5.52834e+07	7.51215e+07	0.895701	-0.158912	0.433251	0.444444	0.64574
Com_11269_neg	N-Acetyl-DL-phenylalanine	C11 H13 N O3	207.09	5.715	206.083	5.23935e+06	2.83502e+06	4.3749e+06	8.87957e+06	5.98671e+06	5.74106e+06	3.74889e+06	4.06496e+06	5.23125e+06	5.00697e+06	5.42603e+06	4.5203e+06	1.18066	0.239594	0.502011	0.694444	0.568668
Com_11300_neg	Tanespimycin	C31 H43 N3 O8	1170.61	5.43	1169.61	1.94476e+06	2.3589e+06	3.01253e+06	1.98754e+06	2.41278e+06	2.44189e+06	2.00655e+06	2.72557e+06	2.30631e+06	2.65376e+06	2.12817e+06	3.75243e+06	0.909176	-0.137368	0.477958	0.611111	0.414038
Com_11349_neg	NG,NG-Dimethyl-L-arginine	C8 H20 Cl2 N4 O2	274.096	5.75	273.088	5.06644e+06	5.59781e+06	5.71715e+06	5.68456e+06	5.63826e+06	5.05874e+06	5.84965e+06	6.22418e+06	5.17714e+06	5.53954e+06	4.40329e+06	5.6186e+06	0.998493	-0.00217626	0.958674	0.472222	0.0110801
Com_11385_neg	DL-3,4-Dihydroxyphenyl glycol	C8 H10 O4	170.058	5.215	385.113	4.43557e+06	6.81498e+06	4.77963e+06	5.42954e+06	5.25928e+06	4.83939e+06	6.68172e+06	5.64024e+06	4.92203e+06	3.9607e+06	5.1629e+06	6.18864e+06	0.96935	-0.04491	0.787703	0.583333	0.214513
Com_11414_neg	(±)9-HpODE	C18 H32 O4	312.23	8.121	311.223	5.96034e+06	8.25384e+06	7.39744e+06	7.18609e+06	6.70679e+06	7.26761e+06	7.23434e+06	7.96779e+06	6.8474e+06	6.41417e+06	5.82802e+06	6.47724e+06	1.04913	0.0691995	0.460351	0.666667	0.183629
Com_11487_neg	D-Glucosamine 6-phosphate	C6 H14 N O8 P	259.046	4.742	258.039	7.38833e+06	6.70689e+06	6.32704e+06	7.44011e+06	7.95752e+06	7.63238e+06	5.2509e+06	5.42381e+06	6.44345e+06	6.23056e+06	4.82991e+06	5.95217e+06	1.27311	0.348358	0.00190313	0.972222	0.707479
Com_11514_neg	Bz-RS-ISer(3-Ph)-Ome	C17 H17 N O4	299.117	6.526	298.109	5.21655e+06	7.59012e+06	7.23045e+06	5.73462e+06	5.77534e+06	5.63004e+06	3.85043e+06	4.88023e+06	5.2043e+06	5.57106e+06	7.12815e+06	6.25674e+06	1.13032	0.176726	0.248905	0.75	0.60452
Com_1154_neg	3-Methyl-2-oxobutanoic acid	C5 H8 O3	116.047	4.781	115.04	2.97186e+07	3.54169e+07	3.93435e+07	4.5299e+07	4.93817e+07	3.07009e+07	1.67847e+07	2.51492e+07	3.43229e+07	3.83753e+07	2.72319e+07	2.68065e+07	1.36278	0.446551	0.0506864	0.861111	0.927506
Com_11586_neg	8,15-Dihete	C20 H32 O4	336.23	6.82	335.223	585830	955695	735595	717629	678693	945199	1.03562e+06	987904	991622	909963	953469	947145	0.792802	-0.334968	0.0245457	0.888889	0.564395
Com_11627_neg	8-iso-15-keto Prostaglandin E2	C20 H30 O5	332.199	6.777	331.192	948731	1.2008e+06	775992	1.13964e+06	1.16749e+06	1.3008e+06	2.32643e+06	1.51805e+06	823035	1.63766e+06	1.25366e+06	1.64166e+06	0.71012	-0.493866	0.0919445	0.833333	0.836991
Com_11645_neg	8(R)-Hydroxy-(5Z,9E,11Z,14Z)-eicosatetraenoic acid	C20 H32 O3	320.235	6.736	319.228	3.26527e+06	3.42124e+06	3.88205e+06	3.42937e+06	3.66578e+06	3.32725e+06	3.85098e+06	3.11936e+06	3.68253e+06	3.13708e+06	2.11344e+06	2.80453e+06	1.12204	0.166119	0.202667	0.722222	0.506343
Com_11654_neg	Phosphoribosyl pyrophosphate	C5 H13 O14 P3	389.952	1.547	370.934	5.21567e+06	4.02701e+06	3.32816e+06	3.36139e+06	3.53849e+06	4.40644e+06	3.05076e+06	4.84932e+06	3.47485e+06	3.74343e+06	4.47019e+06	4.15836e+06	1.00549	0.00789172	0.96913	0.527778	0.0243655
Com_11750_neg	Acetyl-CoA	C23 H38 N7 O17 P3 S	831.108	5.798	830.1	7.14846e+06	6.79524e+06	4.70066e+06	3.4681e+06	3.94109e+06	4.5519e+06	1.57132e+06	1.63849e+06	1.68903e+06	1.61252e+06	1.77e+06	1.85448e+06	3.01953	1.59432	0.000198799	1	3.90239
Com_1177_neg	Elaidic acid	C18 H34 O2	282.256	10.516	281.248	4.26434e+07	3.68089e+07	4.93058e+07	6.17016e+07	5.93982e+07	6.6301e+07	1.74683e+07	3.09868e+07	3.04309e+07	3.05501e+07	3.32488e+07	3.52485e+07	1.77684	0.829313	0.00213777	1	1.39825
Com_1184_neg	D-(+)-Mannose	C6 H12 O6	180.064	1.306	179.056	4.90036e+07	7.38529e+07	8.68363e+07	1.03922e+08	1.52544e+08	5.6894e+07	3.00257e+07	4.61098e+07	3.99241e+07	5.01634e+07	3.55348e+07	1.00261e+08	1.73185	0.792317	0.0423946	0.861111	1.75156
Com_119_neg	Deoxycytidine	C9 H13 N3 O4	227.091	1.842	226.083	1.06844e+09	3.73753e+08	1.15226e+09	1.01076e+09	1.4534e+08	1.16338e+09	8.54315e+08	1.06475e+09	1.0652e+09	9.51147e+08	1.07233e+09	1.1778e+09	0.794422	-0.332022	0.256509	0.555556	0.74433
Com_11925_neg	Glycoursodeoxycholic acid	C26 H43 N O5	449.315	6.824	448.307	5.80834e+06	8.31111e+06	6.00556e+06	7.73168e+06	6.21654e+06	6.81028e+06	5.69605e+06	4.92455e+06	6.92611e+06	5.51676e+06	7.46184e+06	7.22076e+06	1.08312	0.115193	0.384905	0.666667	0.343773
Com_1198_neg	3-(2-thienylmethyl)-2-thioxotetrahydro-4H-imidazol-4-one	C8 H8 N2 O S2	212.009	2.176	211.001	4.68309e+07	4.17215e+07	4.52828e+07	4.61915e+07	5.34531e+07	5.18651e+07	3.5323e+07	4.18642e+07	4.26773e+07	4.40952e+07	4.51609e+07	4.88276e+07	1.10621	0.145625	0.108308	0.777778	0.329931
Com_1202_neg	2,4-Dichlorophenol	C6 H4 Cl2 O	161.964	7.171	160.957	8.67163e+06	4.25398e+06	2.95689e+06	9.76762e+06	9.73347e+06	6.20613e+06	1.30244e+07	1.11773e+07	7.7748e+06	1.08579e+07	7.17234e+06	7.1766e+06	0.727306	-0.459365	0.13415	0.75	0.956597
Com_1217_neg	PB-22 N-pentanoic acid-3-carboxyindole metabolite	C14 H15 N O4	261.096	1.846	260.089	6.80239e+07	2.36858e+07	7.28525e+07	4.96575e+07	7.12104e+07	6.14757e+07	5.80397e+07	7.66661e+07	7.81713e+07	7.43065e+07	5.84761e+07	8.38749e+07	0.807632	-0.30823	0.199994	0.777778	0.481574
Com_122_neg	DL-Malic acid	C4 H6 O5	134.021	1.594	133.014	7.80077e+08	1.6204e+09	1.63501e+09	1.00006e+09	1.16438e+09	1.52415e+09	9.60589e+08	1.59251e+09	1.03646e+09	1.07852e+09	1.12993e+09	1.83791e+09	1.01155	0.0165616	0.97429	0.527778	0.856872
Com_12245_neg	1a,1b-Dihomo prostaglandin E1	C22 H38 O5	382.272	7.052	381.265	4.19764e+06	4.16838e+06	3.23508e+06	3.22219e+06	2.86271e+06	3.72817e+06	1.44308e+06	2.03587e+06	2.39608e+06	1.92282e+06	1.41153e+06	1.88108e+06	1.93086	0.949247	0.000117137	1	1.81816
Com_12249_neg	6β-Prostaglandin I1	C20 H34 O5	400.244	5.174	399.237	3.25049e+06	4.21203e+06	3.43167e+06	3.63193e+06	3.31517e+06	4.04482e+06	1.95728e+06	2.25707e+06	3.1348e+06	2.83577e+06	4.03824e+06	4.13347e+06	1.19227	0.253714	0.161046	0.75	0.933837
Com_123_neg	Nicotinamide adenine dinucleotide	C21 H27 N7 O14 P2	663.11	1.693	662.102	6.11644e+08	8.92519e+08	6.68611e+08	7.58917e+08	6.66361e+08	7.21868e+08	8.37876e+08	7.55783e+08	5.89924e+08	8.2612e+08	6.42257e+08	7.1861e+08	0.988411	-0.0168167	0.889831	0.5	0.0683186
Com_12353_neg	Quercetin-3β-D-glucoside	C21 H20 O12	464.096	5.616	463.089	490584	734914	487797	509927	7.74442e+06	528465	434948	451720	534514	454428	547354	553368	3.52652	1.81825	0.283134	0.666667	2.07003
Com_12442_neg	Adipamide	C6 H12 N2 O2	144.09	1.428	143.083	4.58535e+06	7.81548e+06	4.45917e+06	5.82869e+06	5.77893e+06	1.45268e+06	2.3408e+06	4.47304e+06	5.31043e+06	5.18059e+06	5.20345e+06	6.10073e+06	1.04583	0.0646531	0.927219	0.472222	0.94676
Com_12571_neg	LPC 19:0	C27 H56 N O7 P	1166.77	11.19	582.378	1.51907e+06	807693	1.90182e+06	1.34437e+06	1.27213e+06	1.57212e+06	699629	600118	615272	1.02062e+06	1.31246e+06	1.48271e+06	1.46876	0.554602	0.0660667	0.833333	0.997472
Com_12614_neg	(R)-3-Hydroxy myristic acid	C14 H28 O3	244.204	8.248	243.197	556178	686356	609586	651210	815621	712471	574284	775636	559469	544435	792528	498566	1.0765	0.106354	0.413068	0.666667	0.157092
Com_12623_neg	LPE 24:1	C29 H58 N O7 P	563.396	11.899	562.389	643284	630524	949035	672189	757939	503153	542391	508446	527261	624394	624160	645020	1.19715	0.259608	0.126203	0.777778	0.474656
Com_127_neg	Salicylic acid	C7 H6 O3	138.032	6.1	137.024	1.13659e+09	1.49307e+09	1.31873e+09	1.34232e+09	1.30741e+09	1.23885e+09	1.44803e+09	1.31488e+09	1.35805e+09	1.27633e+09	1.28901e+09	1.43426e+09	0.965074	-0.0512881	0.404968	0.611111	0.212961
Com_1273_neg	Acetylcysteine	C5 H9 N O3 S	163.03	2.409	162.023	1.18779e+08	4.10098e+07	1.2889e+08	9.05272e+07	1.13502e+08	1.04278e+08	4.99374e+07	6.74371e+07	7.10511e+07	7.75917e+07	7.54346e+07	8.28942e+07	1.40684	0.492459	0.163204	0.833333	0.553769
Com_12882_neg	FAHFA (18:0/20:2)	C38 H70 O4	590.526	11.137	589.519	118189	107894	253973	125128	142032	104409	173505	121702	97341.7	412205	346676	128970	0.665123	-0.588306	0.30064	0.666667	0.622685
Com_12885_neg	10-Undecenoic acid	C11 H20 O2	184.146	6.407	183.139	4.43728e+06	4.7604e+06	4.17617e+06	3.89488e+06	4.22969e+06	3.626e+06	3.05136e+06	3.20425e+06	6.30198e+06	5.5633e+06	4.91415e+06	3.1531e+06	0.959381	-0.0598238	0.992669	0.5	0.0893947
Com_13086_neg	Cyclohexaneacetic acid	C8 H14 O2	142.099	5.836	141.092	4.07934e+06	7.59775e+06	5.36149e+06	5.05093e+06	5.21857e+06	5.07634e+06	5.96025e+06	4.19076e+06	5.55718e+06	4.17861e+06	3.98983e+06	4.76221e+06	1.13079	0.177327	0.29926	0.638889	0.734375
Com_1313_neg	Glycyl-L-leucine	C8 H16 N2 O3	188.116	5.099	187.109	5.48719e+07	5.87309e+07	4.44849e+07	7.16334e+07	4.75594e+07	4.21967e+07	8.56474e+07	2.35232e+07	4.94349e+07	4.43291e+07	2.69772e+07	5.90623e+07	1.10556	0.144773	0.431251	0.583333	0.762339
Com_13145_neg	Adenosine5'-diphosphoglucose	C16 H23 N5 Na2 O15 P2	633.049	2.477	632.042	791467	2.81576e+06	896419	1.24021e+06	1.12419e+06	910361	1.75037e+06	2.49218e+06	2.24296e+06	1.48176e+06	1.49895e+06	1.95241e+06	0.681202	-0.553845	0.0576533	0.833333	1.40721
Com_1318_neg	Thymidine 5'-monophosphate	C10 H15 N2 O8 P	322.057	2.812	321.05	1.23106e+07	1.90149e+07	1.44084e+07	1.67852e+07	1.51453e+07	1.65552e+07	1.25815e+07	1.89961e+07	1.68852e+07	1.81203e+07	1.83213e+07	1.69433e+07	0.925105	-0.112311	0.385802	0.722222	0.192269
Com_1326_neg	2-deoxyglucose-6-phosphate	C6 H13 O8 P	244.035	1.597	243.027	3.46786e+07	3.45997e+07	3.43875e+07	3.68251e+07	3.44684e+07	3.34059e+07	4.20898e+07	1.0968e+08	5.52244e+07	5.92616e+07	6.24829e+07	6.16747e+07	0.533703	-0.90589	0.00584867	1	1.78823
Com_13314_neg	Sebacic acid	C10 H18 O4	202.121	5.668	201.113	5.32884e+06	5.19086e+06	6.59103e+06	6.40198e+06	5.63075e+06	5.51329e+06	5.46964e+06	4.68386e+06	5.93817e+06	5.01311e+06	4.687e+06	4.90519e+06	1.129	0.17504	0.0548172	0.833333	0.958464
Com_13361_neg	LPE 24:4	C29 H52 N O7 P	557.349	10	556.341	1.83333e+06	2.14975e+06	884062	2.10414e+06	1.99009e+06	2.26684e+06	1.17196e+06	1.02426e+06	1.08274e+06	1.29172e+06	1.66431e+06	1.6126e+06	1.43079	0.516809	0.081274	0.833333	1.03625
Com_13369_neg	Pantetheine	C11 H22 N2 O4 S	278.129	5.131	277.122	3.08168e+06	4.83674e+06	6.63409e+06	5.27185e+06	5.71058e+06	4.16567e+06	2.12399e+06	4.41106e+06	4.45262e+06	2.08311e+06	4.33333e+06	4.1324e+06	1.37908	0.463708	0.098455	0.805556	2.0302
Com_13444_neg	N-Acetyl-L-tyrosine	C11 H13 N O4	223.084	5.981	222.077	523771	406986	659036	574257	451051	476299	297554	343578	412065	518415	409462	525523	1.23331	0.30253	0.0914121	0.75	0.47037
Com_13494_neg	Pyridoxamine	C8 H12 N2 O2	168.09	1.825	167.082	3.1873e+06	1.49459e+06	4.91159e+06	3.20461e+06	4.88531e+06	3.3024e+06	2.67274e+06	2.69161e+06	3.31516e+06	4.30443e+06	3.96803e+06	5.00033e+06	0.955973	-0.0649586	0.683861	0.555556	0.368768
Com_13514_neg	3,8,9-trihydroxy-10-propyl-3,4,5,8,9,10-hexahydro-2H-oxecin-2-one	C12 H20 O5	244.131	5.867	243.124	4.1521e+06	5.26701e+06	4.7427e+06	4.21833e+06	4.83747e+06	3.84119e+06	3.92085e+06	3.622e+06	4.02326e+06	3.92256e+06	4.10501e+06	4.31532e+06	1.13174	0.178544	0.0583927	0.805556	0.838931
Com_13572_neg	Indole-3-acetic acid	C10 H9 N O2	175.063	5.669	174.056	3.96787e+06	4.71925e+06	3.9645e+06	4.49556e+06	4.66687e+06	4.66462e+06	5.2618e+06	4.22249e+06	4.01938e+06	4.42534e+06	3.99517e+06	4.32233e+06	1.00885	0.0127049	0.848454	0.555556	0.0785437
Com_13671_neg	Asp-Phe	C13 H16 N2 O5	280.106	5.093	279.099	1.74416e+06	1.96064e+06	4.21173e+06	2.21982e+06	1.60038e+06	1.70344e+06	2.22353e+06	2.04854e+06	2.71214e+06	2.78922e+06	2.00741e+06	2.81039e+06	0.921113	-0.11855	0.431873	0.777778	0.605942
Com_1369_neg	N-lactoyl-phenylalanine	C12 H15 N O4	237.1	5.801	236.093	2.55877e+07	3.30523e+07	3.02556e+07	3.05691e+07	3.08065e+07	2.8618e+07	2.42282e+07	2.4592e+07	2.19902e+07	2.38149e+07	2.466e+07	2.36634e+07	1.25142	0.32357	0.000691246	1	0.494562
Com_13693_neg	Flavin adenine dinucleotide	C27 H33 N9 O15 P2	785.158	7.228	784.15	2.53558e+06	3.9758e+06	4.21968e+06	5.25383e+06	5.44806e+06	6.3845e+06	4.69933e+06	3.37642e+06	3.46389e+06	3.60658e+06	3.17379e+06	3.43712e+06	1.27854	0.354502	0.184867	0.777778	0.85381
Com_13711_neg	13,14-dihydro-15-keto-PGD2	C20 H32 O5	352.225	6.924	351.218	2.17003e+06	3.40722e+06	3.41439e+06	2.11659e+06	3.1086e+06	2.9743e+06	1.31158e+06	2.32603e+06	1.97572e+06	1.81389e+06	1.84819e+06	1.64607e+06	1.57406	0.654495	0.00355095	0.944444	1.39038
Com_13725_neg	gamma-Glutamylglutamic acid	C10 H16 N2 O7	276.096	3.883	275.089	321522	355813	130014	467282	601755	460480	614169	386143	143484	308124	527956	518945	0.935187	-0.0966737	0.833693	0.583333	0.136489
Com_1378_neg	N-Acetyl-α-D-glucosamine 1-phosphate	C8 H16 N O9 P	301.056	1.398	300.049	4.20245e+07	5.23683e+07	7.1284e+07	6.31998e+07	7.07157e+07	7.19016e+07	5.87576e+07	3.97609e+07	6.79073e+07	5.43935e+07	6.09808e+07	4.29047e+07	1.1441	0.19421	0.30308	0.722222	0.467815
Com_139_neg	Xanthine	C5 H4 N4 O2	152.033	2.257	151.026	7.80828e+08	8.97071e+08	9.04024e+08	9.40883e+08	8.51558e+08	8.69688e+08	6.24962e+08	7.13429e+08	8.07163e+08	7.51898e+08	7.65961e+08	8.21166e+08	1.16935	0.22571	0.0101519	0.944444	0.354766
Com_13916_neg	N-Acetyl-Asp-Glu	C11 H16 N2 O8	304.091	4.858	303.084	641731	933840	855229	883914	1.03434e+06	668821	599645	802419	648399	658741	652492	756959	1.21833	0.284903	0.0685806	0.805556	0.396683
Com_13928_neg	Royal jelly acid	C10 H18 O3	186.126	6.708	185.118	1.7033e+06	4.09692e+06	1.72854e+06	1.83473e+06	1.83123e+06	1.64426e+06	1.44805e+06	2.19963e+06	1.60421e+06	1.74085e+06	1.53005e+06	1.56792e+06	1.27236	0.347501	0.263296	0.777778	0.984017
Com_13962_neg	Lactitol	C12 H24 O11	344.133	1.506	343.126	3.67635e+06	4.22675e+06	3.47949e+06	3.78054e+06	4.42818e+06	3.58712e+06	3.98183e+06	4.08454e+06	3.90307e+06	4.40535e+06	4.18751e+06	3.99165e+06	0.943979	-0.0831733	0.201081	0.694444	0.860394
Com_1401_neg	Pseudouridine	C9 H12 N2 O6	244.069	1.681	243.062	6.02452e+07	6.86617e+07	6.01645e+07	6.68423e+07	6.36836e+07	5.73913e+07	4.64721e+07	5.1224e+07	5.06989e+07	4.79721e+07	4.40223e+07	4.72277e+07	1.31073	0.390371	2.77185e-05	1	1.04059
Com_1406_neg	Orotidine	C10 H12 N2 O8	288.059	1.465	287.052	4.66093e+07	6.3057e+07	5.19519e+07	5.89959e+07	5.53165e+07	5.65378e+07	5.20593e+07	5.29687e+07	4.18605e+07	5.37714e+07	5.29474e+07	5.45444e+07	1.07891	0.109576	0.230657	0.722222	0.396831
Com_141_neg	acetyl phosphate	C2 H5 O5 P	139.987	1.396	176.936	1.32786e+08	1.72666e+08	1.54065e+08	1.62536e+08	1.8472e+08	1.53326e+08	2.30591e+08	1.99665e+08	1.67912e+08	2.07506e+08	1.91422e+08	2.0401e+08	0.799347	-0.323107	0.00515677	0.944444	0.490142
Com_14164_neg	LPC 19:1	C27 H54 N O7 P	581.37	10.418	580.363	2.68754e+06	1.92864e+06	1.93652e+06	2.68625e+06	2.56867e+06	3.07233e+06	1.0973e+06	1.8181e+06	1.44974e+06	1.6722e+06	2.24859e+06	1.9406e+06	1.45503	0.541052	0.0145736	0.888889	1.66862
Com_143_neg	Uric acid	C5 H4 N4 O3	168.028	1.901	167.021	8.02642e+08	1.1211e+09	9.4182e+08	1.02843e+09	9.87294e+08	9.13571e+08	7.11356e+08	6.68746e+08	7.75983e+08	7.01844e+08	7.58167e+08	7.90081e+08	1.31517	0.395247	0.000988651	1	1.32272
Com_1441_neg	N-Acetyl-D-galactosamine 4-sulfate	C8 H15 N O9 S	301.047	1.448	300.039	5.92903e+07	5.73182e+07	6.82341e+07	7.05677e+07	5.80873e+07	7.90478e+07	5.75239e+07	6.40083e+07	6.99951e+07	6.03946e+07	5.77729e+07	6.17254e+07	1.05688	0.0798078	0.43155	0.583333	0.345177
Com_14411_neg	gamma-Nonanolactone	C9 H16 O2	156.115	6.002	155.108	4.67708e+06	5.72656e+06	5.16199e+06	5.3106e+06	5.16233e+06	4.53294e+06	3.51823e+06	3.66603e+06	4.15508e+06	4.09556e+06	4.23308e+06	4.75603e+06	1.2517	0.323887	0.00268807	0.944444	1.46378
Com_1448_neg	Glycocholic acid	C26 H43 N O6	465.309	6.883	464.303	6.60629e+07	7.50287e+07	5.49538e+07	6.82275e+07	6.56525e+07	6.39549e+07	5.00568e+07	5.73692e+07	6.39291e+07	7.65786e+07	5.97339e+07	6.25874e+07	1.06381	0.0892377	0.374696	0.722222	0.283031
Com_14492_neg	N-benzyl-N-isopropyl-N'-[4-(trifluoromethoxy)phenyl]urea	C18 H19 F3 N2 O2	352.14	4.926	351.133	4.29901e+06	865423	3.10401e+06	3.74845e+06	3.53216e+06	3.48147e+06	4.14705e+06	4.65584e+06	5.28816e+06	3.92831e+06	695768	5.06631e+06	0.800226	-0.321521	0.692777	0.777778	0.765378
Com_14511_neg	23-Norcholic acid	C23 H38 O5	394.272	7.376	393.265	1.09156e+06	990885	752452	960007	818500	626732	1.0522e+06	964779	1.05361e+06	1.04326e+06	1.1881e+06	1.11804e+06	0.816222	-0.292967	0.0475749	0.861111	0.529157
Com_14540_neg	5-Methyltetrahydrofolic acid	C20 H25 N7 O6	459.191	6.563	458.184	319163	293328	273361	323196	350840	277869	610640	542002	321016	432887	356810	388571	0.692989	-0.529096	0.0173052	0.944444	0.957957
Com_1460_neg	6-Phosphogluconic acid	C6 H13 O10 P	276.025	1.492	275.018	9.34692e+06	4.54792e+07	8.51728e+06	1.28153e+07	1.10291e+07	4.40182e+06	1.59937e+07	1.03399e+07	9.88054e+06	1.07917e+07	1.20062e+07	5.96948e+06	1.40947	0.495153	0.785768	0.527778	0.178916
Com_14638_neg	18-β-Glycyrrhetinic acid	C30 H46 O4	470.347	6.61	469.34	1.49696e+06	1.74525e+06	1.98291e+06	1.86562e+06	1.87863e+06	1.80797e+06	719317	2.33997e+06	1.59993e+06	1.56777e+06	1.34123e+06	1.28831e+06	1.21688	0.283187	0.177441	0.777778	0.586989
Com_1467_neg	Oxoadipic Acid	C6 H8 O5	160.037	3.131	159.03	2.33018e+07	2.89333e+07	3.30237e+07	3.11777e+07	3.03308e+07	3.31028e+07	2.45255e+07	3.44659e+07	4.75025e+07	4.69238e+07	3.87719e+07	4.02e+07	0.774002	-0.36959	0.0686724	0.861111	0.690147
Com_14702_neg	1a,1b-Dihomo prostaglandin F2α	C22 H38 O5	382.272	6.68	381.265	3.55467e+06	4.96601e+06	3.9641e+06	4.21165e+06	3.35459e+06	3.54407e+06	1.52879e+06	2.29402e+06	1.78441e+06	2.05373e+06	2.32375e+06	1.98398e+06	1.9714	0.979223	1.643e-05	1	2.10186
Com_14763_neg	2-Hydroxyisocaproic Acid	C6 H12 O3	132.079	4.784	131.072	3.65649e+06	3.88101e+06	2.60073e+06	3.44456e+06	5.00595e+06	3.23943e+06	4.17101e+06	3.03132e+06	2.80752e+06	3.11532e+06	3.02283e+06	3.12718e+06	1.13245	0.179446	0.308539	0.722222	0.985805
Com_1479_neg	Adrenic acid	C22 H36 O2	332.272	10.532	331.264	2.55973e+07	2.19148e+07	2.77121e+07	3.25676e+07	3.33048e+07	3.92966e+07	1.16746e+07	2.36166e+07	2.16291e+07	2.05074e+07	2.37495e+07	2.80215e+07	1.39625	0.481553	0.0453178	0.861111	0.853235
Com_14830_neg	4-[3,5-di(tert-butyl)-1H-pyrazol-1-yl]benzoic acid	C18 H24 N2 O2	300.18	1.276	299.173	255949	385977	325531	346264	383336	311996	357498	325514	372485	347615	322367	367562	0.959873	-0.0590839	0.492786	0.555556	0.159368
Com_1488_neg	Adenylosuccinic acid	C14 H18 N5 O11 P	463.075	4.845	462.067	7.3523e+07	1.02258e+08	6.60597e+07	6.67637e+07	8.19294e+07	9.0682e+07	5.00549e+07	6.05744e+07	5.41011e+07	5.32345e+07	6.12131e+07	5.90557e+07	1.42273	0.508662	0.0032512	1	1.06953
Com_14934_neg	Octanedioic acid	C8 H14 O4	174.089	4.98	173.082	3.39798e+06	4.8592e+06	4.66958e+06	4.97835e+06	4.8521e+06	4.64629e+06	3.35449e+06	3.71546e+06	4.63456e+06	5.19209e+06	4.42305e+06	4.8779e+06	1.04603	0.064929	0.602836	0.611111	0.667359
Com_1499_neg	Gly-Tyr-Ala	C14 H19 N3 O5	309.133	5.24	308.125	6.36342e+07	8.69166e+07	7.21287e+07	7.4411e+07	8.17316e+07	6.54824e+07	8.50665e+07	7.15107e+07	7.5256e+07	7.31866e+07	7.43306e+07	7.90564e+07	0.969236	-0.0450795	0.541812	0.583333	0.199886
Com_15_neg	Adenosine diphosphate (ADP)	C10 H15 N5 O10 P2	427.03	1.517	426.022	5.82832e+09	7.41506e+09	7.00899e+09	7.17968e+09	7.83436e+09	7.34779e+09	1.11733e+10	9.22124e+09	1.10457e+10	8.905e+09	1.0279e+10	1.00347e+10	0.702521	-0.509387	9.29087e-05	1	0.622453
Com_15008_neg	5-[4-(tert-butyl)phenoxy]-6-nitroisoindoline-1,3-dione	C18 H16 N2 O5	340.107	5.873	339.1	889858	6.0711e+06	708897	1.10758e+06	832653	1.09198e+06	1.64128e+06	623548	1.4256e+06	534338	627274	997930	1.82943	0.871391	0.386295	0.638889	0.862763
Com_15031_neg	13(S)-HOTrE	C18 H30 O3	294.22	7.687	293.212	1.69221e+06	1.72497e+06	1.73789e+06	1.4557e+06	1.71364e+06	1.57277e+06	1.42799e+06	1.26399e+06	1.43617e+06	1.7986e+06	1.51178e+06	1.59253e+06	1.0959	0.132122	0.127469	0.75	0.369016
Com_1507_neg	N-Acetyl-L-methionine	C7 H13 N O3 S	191.062	5.362	190.054	4.41292e+07	5.48849e+07	4.67546e+07	5.70137e+07	5.6235e+07	5.00197e+07	6.58773e+07	6.2476e+07	6.67304e+07	6.47249e+07	6.01422e+07	6.08262e+07	0.811596	-0.301166	0.00303293	1	0.959381
Com_15087_neg	Glutathione (oxidized)	C20 H32 N6 O12 S2	612.152	2.694	611.144	1.976e+06	4.08454e+06	2.5528e+06	2.89417e+06	2.2789e+06	2.15256e+06	4.18242e+06	2.00908e+06	2.27315e+06	1.77729e+06	1.67598e+06	1.47878e+06	1.18977	0.250681	0.290962	0.75	0.46976
Com_151_neg	L-(+)-Arabinose	C5 H10 O5	150.053	1.466	185.022	3.95474e+07	5.55355e+07	4.83319e+07	4.5316e+07	5.25554e+07	5.20961e+07	7.42132e+07	8.71201e+07	9.18143e+07	8.685e+07	8.67967e+07	9.13292e+07	0.56624	-0.820515	7.98671e-06	1	0.921211
Com_15156_neg	12-epi Leukotriene B4	C20 H32 O4	318.22	6.521	317.213	2.25007e+06	3.61136e+06	2.97875e+06	2.79939e+06	2.79199e+06	2.57223e+06	1.7222e+06	1.50433e+06	1.42351e+06	1.66863e+06	1.64467e+06	1.36989e+06	1.82186	0.86541	4.18446e-05	1	2.09085
Com_15270_neg	LPC 20:2	C28 H54 N O7 P	611.38	9.968	610.373	723175	828071	719339	598904	968941	802161	487551	476025	412023	388865	548594	581644	1.60313	0.680893	0.000450207	1	1.73514
Com_15296_neg	(+/-)14(15)-DiHET	C20 H34 O4	338.246	6.863	337.239	2.13917e+06	2.91145e+06	2.75648e+06	3.23398e+06	2.59033e+06	2.49326e+06	1.88028e+06	2.5337e+06	2.18628e+06	2.71308e+06	2.81463e+06	2.15284e+06	1.12911	0.175192	0.18238	0.694444	0.572016
Com_1542_neg	16-Hydroxyhexadecanoic acid	C16 H32 O3	254.225	6.842	253.217	3.94123e+07	4.53862e+07	4.94182e+07	4.35217e+07	4.72161e+07	4.82855e+07	2.1543e+07	1.95192e+07	1.85287e+07	2.01548e+07	1.94459e+07	2.02188e+07	2.28824	1.19424	1.95545e-08	1	2.24942
Com_1548_neg	3,3-Dimethylglutaric acid	C7 H12 O4	160.073	5.696	159.066	4.07473e+07	5.23106e+07	4.8213e+07	5.1534e+07	4.78684e+07	5.11151e+07	4.17732e+07	4.21227e+07	4.17725e+07	4.03046e+07	3.7983e+07	4.31712e+07	1.18072	0.239669	0.00553708	0.888889	0.751975
Com_15520_neg	LPE 17:1	C22 H44 N O7 P	465.286	9.194	464.279	166695	227245	203782	221751	194624	212126	178148	185271	175780	180136	181875	203895	1.1096	0.150037	0.0883869	0.777778	0.184097
Com_15560_neg	Prostaglandin H2	C20 H32 O5	334.215	7.257	333.208	622827	635194	1.16915e+06	643184	541578	384177	643668	432944	914970	572368	444058	661774	1.08892	0.1229	0.749905	0.472222	0.161975
Com_15570_neg	2-Hydroxyestradiol	C18 H24 O3	288.173	7.172	287.166	1.03843e+06	1.01872e+06	955446	1.08618e+06	1.21099e+06	985784	830045	863582	946212	898855	1.4576e+06	1.14034e+06	1.0259	0.0368875	0.663228	0.694444	0.183482
Com_15643_neg	Methyl EudesMate	C11 H14 O5	226.084	5.933	225.077	3.64844e+06	4.95588e+06	5.09857e+06	3.87574e+06	4.57902e+06	3.76067e+06	2.94325e+06	3.38458e+06	4.22652e+06	3.7494e+06	4.20673e+06	3.67185e+06	1.16842	0.224561	0.0903941	0.777778	1.68721
Com_1565_neg	Lipoic acid	C8 H14 O2 S2	206.043	3.12	205.035	1.94764e+07	2.34165e+07	2.76756e+07	2.47254e+07	2.43513e+07	2.70291e+07	2.5707e+07	3.01632e+07	4.26959e+07	4.22884e+07	3.37031e+07	3.50772e+07	0.699665	-0.515263	0.00576985	0.944444	0.623099
Com_15682_neg	MAG (18:4)	C21 H34 O4	350.246	9.886	349.239	1.68997e+06	1.57612e+06	2.00124e+06	1.77941e+06	2.17377e+06	1.7832e+06	335551	2.34371e+06	1.59087e+06	2.21692e+06	1.62902e+06	1.73697e+06	1.11678	0.159348	0.425885	0.555556	0.677967
Com_15786_neg	2,3-dinor Prostaglandin E1	C18 H30 O5	308.197	7.747	307.189	3.55061e+06	3.81145e+06	3.56207e+06	3.2983e+06	3.46201e+06	3.63841e+06	2.26729e+06	3.13646e+06	2.9882e+06	3.62577e+06	1.97432e+06	3.14333e+06	1.24438	0.315424	0.0511818	0.888889	1.4186
Com_15827_neg	12-oxo Phytodienoic Acid	C18 H28 O3	292.204	6.526	291.197	2.78537e+06	3.6225e+06	3.44217e+06	3.21384e+06	3.14637e+06	2.82808e+06	1.44481e+06	1.70634e+06	1.54913e+06	1.50554e+06	1.49665e+06	1.62031e+06	2.04213	1.03007	5.14021e-07	1	2.33401
Com_15841_neg	PC (16:1/20:5)	C44 H76 N O8 P	823.542	11.697	822.534	4.41899e+06	4.27537e+06	3.19928e+06	2.97615e+06	2.23376e+06	2.15563e+06	3.30545e+06	1.64174e+06	650498	892669	1.04363e+06	1.58065e+06	2.11299	1.07929	0.0129468	0.888889	2.37116
Com_15960_neg	Histamine	C5 H9 N3	111.08	1.307	110.072	3.30832e+06	5.45426e+06	3.8069e+06	4.35383e+06	4.63635e+06	4.36058e+06	2.96901e+06	3.88546e+06	3.92938e+06	3.68384e+06	4.39275e+06	3.83515e+06	1.14208	0.191667	0.177774	0.694444	0.812674
Com_1601_neg	NADPH	C21 H30 N7 O17 P3	745.081	1.684	744.074	3.28489e+07	3.32607e+07	3.28563e+07	3.83589e+07	3.77203e+07	2.91121e+07	5.17893e+07	5.12943e+07	6.89237e+07	5.39479e+07	3.89113e+07	4.27437e+07	0.663688	-0.591423	0.00285664	1	1.7491
Com_1613_neg	Guanosine 5'-diphospho-D-mannose	C16 H25 N5 O16 P2	605.078	2.175	604.071	2.30416e+07	2.52658e+07	2.3268e+07	1.7028e+07	2.07103e+07	1.86113e+07	1.64487e+07	1.89781e+07	1.96472e+07	2.21561e+07	1.91087e+07	2.30127e+07	1.07183	0.100082	0.419152	0.666667	0.247911
Com_16156_neg	6-Hydroxymelatonin	C13 H16 N2 O3	248.116	5.926	247.109	958350	1.60833e+06	1.5256e+06	1.32577e+06	984436	1.00098e+06	1.06779e+06	759708	827159	725234	1.19048e+06	937095	1.34426	0.426812	0.0439771	0.833333	1.18753
Com_16278_neg	MAG (18:3)	C21 H36 O4	352.262	8.715	351.254	3.45963e+06	3.24698e+06	4.01778e+06	3.68923e+06	3.60617e+06	4.2104e+06	3.5777e+06	4.74449e+06	4.36071e+06	3.73195e+06	3.42117e+06	3.06671e+06	0.970636	-0.0429977	0.77284	0.527778	0.140532
Com_16370_neg	UDP-D-glucuronate	C15 H22 N2 O18 P2	580.035	2.093	579.027	419812	828580	966173	430991	991401	798857	1.04974e+06	887047	641142	1.47375e+06	1.42833e+06	468242	0.745734	-0.423267	0.290951	0.722222	0.583488
Com_1642_neg	H-Gly-Pro-OH	C7 H12 N2 O3	172.085	1.873	171.077	8.30454e+07	7.06708e+07	8.06319e+07	7.30924e+07	7.61525e+07	6.46816e+07	4.48577e+07	5.26138e+07	7.15394e+07	6.02024e+07	7.21695e+07	7.89437e+07	1.17866	0.237144	0.104686	0.777778	0.928984
Com_16481_neg	2-{[(3-eth-1-ynylphenyl)imino]methyl}-4-nitrophenol	C15 H10 N2 O3	266.072	5.416	265.064	1.9136e+06	3.29852e+06	1.79427e+06	1.89734e+06	2.26693e+06	2.08873e+06	4.85916e+06	2.32564e+06	2.31862e+06	3.45076e+06	2.16852e+06	2.38795e+06	0.757219	-0.401217	0.143852	0.861111	0.851812
Com_16579_neg	Lysope 14:0	C19 H40 N O7 P	425.254	7.119	424.247	2.34961e+06	5.10752e+06	3.41406e+06	3.51323e+06	3.79725e+06	2.355e+06	820074	590765	709177	645545	756749	574972	5.01227	2.32546	6.3974e-06	1	2.84703
Com_16587_neg	Naringin	C27 H32 O14	580.18	5.576	579.173	339144	417912	380282	421891	354537	404688	408044	355884	408289	372135	389642	463796	0.966913	-0.048542	0.53875	0.583333	0.110698
Com_16594_neg	15-keto Prostaglandin E1	C20 H32 O5	334.215	7.103	333.208	734759	1.0178e+06	874451	680775	754032	653658	808447	624028	555685	434322	456838	631653	1.34307	0.425534	0.0268469	0.888889	0.72042
Com_1667_neg	Pyridoxal 5-phosphate monohydrate	C8 H12 N O7 P	265.035	2.423	264.028	2.54929e+07	7.44622e+07	3.57537e+07	3.77898e+07	2.69356e+07	2.98563e+07	4.02639e+07	2.42865e+07	2.92987e+07	2.65008e+07	2.62257e+07	2.47414e+07	1.34424	0.426787	0.219671	0.75	0.794975
Com_16715_neg	Methyltestosterone	C20 H30 O2	302.225	7.655	301.218	409008	567702	455533	468148	467683	427982	1.15416e+06	547349	508198	443316	540457	404663	0.777084	-0.363858	0.276053	0.638889	0.423714
Com_1681_neg	2'-Deoxyuridine	C9 H12 N2 O5	228.075	3.011	227.068	8.26457e+07	1.0028e+08	6.37207e+07	9.83374e+07	8.9375e+07	8.86994e+07	3.7191e+07	4.47054e+07	4.34922e+07	5.30177e+07	5.5505e+07	5.53019e+07	1.80855	0.854837	9.02817e-05	1	0.850956
Com_1685_neg	16-(Hexopyranosyloxy)-7-hydroxy-8,9-epoxypimaran-18-oic acid	C26 H42 O10	514.276	5.042	513.268	6.14668e+07	8.22737e+07	7.20011e+07	6.6956e+07	7.50093e+07	7.31062e+07	6.7524e+07	7.87915e+07	8.32483e+07	7.32036e+07	8.25349e+07	7.9388e+07	0.927097	-0.109207	0.171573	0.777778	0.348669
Com_16900_neg	(±)12(13)-DiHOME	C18 H34 O4	314.246	8.533	313.239	3.04052e+06	3.72577e+06	3.79394e+06	3.31008e+06	3.4224e+06	3.38015e+06	3.4787e+06	3.31192e+06	3.88893e+06	3.27966e+06	2.64727e+06	2.71718e+06	1.06982	0.0973684	0.316382	0.638889	0.386441
Com_16919_neg	Lysopg 18:1	C24 H47 O9 P	510.296	10.707	509.289	1.02254e+06	1.21305e+06	1.43477e+06	1.05461e+06	775574	1.18507e+06	737657	982946	995156	951518	1.2346e+06	1.02896e+06	1.12727	0.172827	0.320076	0.722222	0.499233
Com_16972_neg	Anacardic acid	C22 H36 O3	348.267	8.617	347.259	2.13981e+06	2.20967e+06	2.45886e+06	2.31156e+06	2.87617e+06	3.34814e+06	1.04081e+06	1.72814e+06	1.63987e+06	1.98298e+06	1.02965e+06	1.48171e+06	1.72346	0.785306	0.00243067	1	1.32247
Com_17017_neg	8-Iso prostaglandin A2	C20 H30 O4	316.204	6.741	315.197	303561	479440	246683	270876	239258	240013	466631	492340	387547	316250	308736	272096	0.793293	-0.334075	0.132534	0.833333	0.3958
Com_171_neg	β-D-Fructose 6-phosphate	C6 H13 O9 P	260.03	1.4	259.022	5.00817e+08	6.59685e+08	5.83022e+08	6.86234e+08	6.50814e+08	6.01168e+08	4.51502e+08	4.0861e+08	4.5869e+08	3.85836e+08	4.14459e+08	5.03425e+08	1.40389	0.489433	0.000274496	0.972222	0.932603
Com_17120_neg	Homo-Gamma-Linolenic Acid (C20:3)	C20 H34 O2	306.256	9.091	305.249	448218	589819	578604	372304	415093	388562	908961	578366	665565	578657	579745	690454	0.697845	-0.519022	0.00767235	0.888889	0.961908
Com_1727_neg	LPC 20:5	C28 H48 N O7 P	587.323	8.494	586.316	4.50474e+06	4.47189e+06	5.78925e+06	5.20735e+06	4.7653e+06	5.44668e+06	5.61746e+06	5.03998e+06	4.53702e+06	4.18731e+06	3.66856e+06	3.73319e+06	1.12701	0.172496	0.15499	0.722222	0.284195
Com_17309_neg	Prostaglandin D3	C20 H30 O5	332.195	5.799	331.188	2.06015e+06	3.29995e+06	4.25913e+06	2.42432e+06	2.46822e+06	2.73134e+06	1.98848e+06	2.05964e+06	2.46787e+06	2.41881e+06	1.99734e+06	2.69527e+06	1.26533	0.339509	0.111645	0.833333	1.13331
Com_1742_neg	LPC 22:6	C30 H50 N O7 P	613.339	8.942	612.332	7.30605e+06	5.65742e+06	8.69402e+06	6.41115e+06	6.98333e+06	6.49346e+06	8.58746e+06	6.30113e+06	6.50557e+06	7.72383e+06	5.3204e+06	7.21423e+06	0.997427	-0.00371714	0.998482	0.5	0.113328
Com_1747_neg	CTP	C9 H16 N3 O14 P3	482.985	1.563	481.978	1.8916e+07	3.57509e+07	3.76273e+07	3.6144e+07	6.70679e+07	4.74607e+07	2.77256e+07	3.18387e+07	3.46276e+07	7.52894e+07	3.532e+07	4.26044e+07	0.982058	-0.0261197	0.902473	0.611111	0.33811
Com_17544_neg	5,7-Dihydroxy-2-(3-hydroxy-4-methoxyphenyl)chroman-4-one	C16 H14 O6	302.079	5.609	301.072	516097	718726	513165	536446	463838	555948	457567	475211	562311	478060	575820	582146	1.05529	0.0776327	0.529519	0.527778	0.186289
Com_17577_neg	N-Lauroylsarcosine	C15 H29 N O3	271.215	8.008	270.208	502371	938109	561736	436723	1.01359e+06	688348	1.56179e+06	607318	928161	1.11133e+06	1.05373e+06	445432	0.725481	-0.462989	0.240089	0.722222	0.725051
Com_17637_neg	LPA 16:0	C19 H39 O7 P	410.243	9.761	409.236	1.30636e+06	974207	1.33857e+06	1.4001e+06	1.31304e+06	1.53308e+06	1.15689e+06	778543	845705	1.39771e+06	1.35179e+06	1.18819e+06	1.17064	0.227303	0.179185	0.722222	0.803064
Com_17653_neg	D-Galactosamine	C6 H14 Cl N O5	215.056	8.712	214.049	545835	506729	469411	522370	487087	504295	630737	502093	450773	442182	455216	479456	1.02543	0.0362226	0.604416	0.75	0.145266
Com_1766_neg	Palmitoylcarnitine cation	C23 H45 N O4	399.335	7.155	398.328	2.71643e+07	2.9659e+07	3.25028e+07	2.73014e+07	3.23255e+07	3.2261e+07	2.53237e+07	2.35217e+07	1.88918e+07	2.19317e+07	1.73796e+07	1.74257e+07	1.45584	0.541848	0.000993498	1	1.00958
Com_1772_neg	Gly-Tyr	C11 H14 N2 O4	238.096	3.897	237.088	6.35942e+07	7.3858e+07	6.63906e+07	7.2904e+07	6.86726e+07	6.96044e+07	6.0844e+07	7.01158e+07	7.18752e+07	7.09516e+07	7.03319e+07	7.46318e+07	0.991101	-0.0128965	0.826384	0.611111	0.166392
Com_17734_neg	(+/-)-Equol	C15 H14 O3	242.094	7.64	241.087	428158	280813	643512	1.53575e+06	404124	223673	2.02555e+06	1.08404e+06	291800	538555	252901	236863	0.793737	-0.333268	0.815593	0.472222	0.661027
Com_1786_neg	gamma-Glutamylcysteine	C8 H14 N2 O5 S	250.062	1.924	249.055	6.22176e+07	2.28867e+07	5.07375e+07	4.47076e+07	5.74016e+07	5.35649e+07	3.36864e+07	5.90159e+07	6.20122e+07	6.1121e+07	7.91521e+07	9.21111e+07	0.753079	-0.409128	0.193131	0.777778	0.770662
Com_1794_neg	Pyridoxal-5'-phosphate	C8 H10 N O6 P	247.025	2.445	246.017	1.51067e+07	6.13562e+07	2.70659e+07	2.52839e+07	1.77451e+07	1.81867e+07	2.8576e+07	1.52231e+07	2.0294e+07	1.7008e+07	1.60903e+07	1.60438e+07	1.45489	0.540909	0.26303	0.666667	0.766514
Com_18139_neg	1-acetyl-3-(2-furylmethylene)tetrahydropyrazine-2,5-dione	C11 H10 N2 O4	234.064	4.761	233.057	1.90844e+06	2.16862e+06	1.36474e+06	1.40861e+06	1.85865e+06	1.99558e+06	284250	263933	272426	235426	218324	223944	7.1445	2.83683	2.19791e-08	1	3.37618
Com_1814_neg	Allantoin	C4 H6 N4 O3	158.044	1.401	157.036	6.17579e+07	7.87511e+07	7.19541e+07	7.78658e+07	7.72761e+07	7.15372e+07	5.59297e+07	5.63547e+07	6.09114e+07	6.40619e+07	6.36861e+07	6.80357e+07	1.19015	0.251147	0.00552785	0.916667	1.19963
Com_18158_neg	Vitamin B2	C17 H20 N4 O6	376.139	5.21	375.131	1.8674e+06	1.90807e+06	1.77702e+06	1.78794e+06	1.2376e+06	1.39528e+06	382337	2.20896e+06	2.05928e+06	742458	873900	1.80021e+06	1.23629	0.306016	0.250166	0.555556	1.09484
Com_1819_neg	Thymidine 5'-diphosphate	C10 H16 N2 O11 P2	402.023	1.915	401.016	9.21786e+06	9.01347e+06	1.14073e+07	1.18283e+07	1.09931e+07	1.22222e+07	9.76566e+06	1.10999e+07	1.2169e+07	1.00014e+07	1.02976e+07	9.90042e+06	1.0229	0.0326692	0.772961	0.555556	0.0344671
Com_18451_neg	Ribulose-5-phosphate	C5 H11 O8 P	230.019	1.231	229.012	1.5621e+06	2.45616e+06	2.43486e+06	2.78669e+06	2.38364e+06	2.01078e+06	1.21496e+06	2.41018e+06	2.03004e+06	1.94009e+06	1.6879e+06	2.00492e+06	1.20784	0.272429	0.157587	0.777778	0.733101
Com_18518_neg	PG (12:0/12:0)	C30 H59 O10 P	610.394	8.433	609.386	179002	243691	219522	233038	234089	237282	249362	250247	236159	206014	214596	247540	0.95919	-0.0601117	0.466359	0.666667	0.0952251
Com_18611_neg	(S)-2-Hydroxybutanoicacid	C4 H8 O3	104.047	1.743	149.046	2.12057e+06	3.47959e+06	3.04866e+06	3.3054e+06	3.86957e+06	2.14022e+06	1.38858e+06	2.73139e+06	2.16047e+06	2.11162e+06	2.35118e+06	2.80429e+06	1.326	0.40708	0.0853447	0.777778	1.98373
Com_1866_neg	1-acetyl-N-(6-chloro-1,3-benzothiazol-2-yl)-4-piperidinecarboxamide	C15 H16 Cl N3 O2 S	337.068	2.166	336.061	2.07691e+07	2.45213e+07	1.6424e+07	1.63814e+07	1.81319e+07	1.9143e+07	2.45064e+07	1.92719e+07	2.49086e+07	1.94122e+07	2.4622e+07	2.11294e+07	0.861938	-0.214344	0.087586	0.833333	0.559392
Com_18768_neg	PE (16:0/20:4)	C41 H74 N O8 P	739.516	11.538	738.508	358292	714694	476320	471239	614203	496318	1.16558e+06	572424	477427	1.08811e+06	437025	674091	0.709244	-0.495646	0.171364	0.694444	0.864827
Com_18904_neg	Thromoboxane B1	C20 H36 O6	372.251	6.071	371.244	2.87844e+06	3.9756e+06	3.29241e+06	3.01943e+06	3.75691e+06	3.47574e+06	1.82959e+06	2.13347e+06	1.7157e+06	1.93375e+06	1.78033e+06	1.77953e+06	1.8258	0.86853	5.97507e-06	1	1.62886
Com_1896_neg	Lysope 18:1	C23 H46 N O7 P	479.301	9.023	478.294	2.40457e+07	2.94967e+07	2.81293e+07	3.28717e+07	2.84296e+07	2.76855e+07	2.17526e+07	1.86561e+07	1.9802e+07	2.11582e+07	1.83826e+07	2.10633e+07	1.41256	0.498316	8.06931e-05	1	1.1476
Com_19037_neg	3-Chloro-L-tyrosine	C9 H10 Cl N O3	215.035	5.484	214.028	2.18039e+06	2.11923e+06	2.35577e+06	3.72526e+06	2.43137e+06	2.61084e+06	3.41697e+06	3.50919e+06	3.45103e+06	2.6907e+06	2.1195e+06	3.26073e+06	0.836013	-0.258403	0.149987	0.722222	0.673624
Com_19082_neg	3-(3-Methoxyphenyl)propionic acid	C10 H12 O3	180.079	6.631	179.071	2.69121e+06	3.50263e+06	3.0615e+06	3.03698e+06	3.41378e+06	2.76744e+06	2.6728e+06	2.9727e+06	2.92752e+06	2.55843e+06	2.60734e+06	2.61145e+06	1.12986	0.176148	0.0464999	0.888889	1.28038
Com_19173_neg	Levothyroxine	C15 H11 I4 N O4	776.688	6.269	775.682	1.87482e+06	2.25651e+06	2.26919e+06	1.43768e+06	1.90761e+06	2.43621e+06	1.67147e+06	1.41295e+06	1.42811e+06	2.19616e+06	1.52607e+06	1.67173e+06	1.2297	0.298306	0.0765616	0.833333	0.844721
Com_19269_neg	Abametapir	C12 H12 N2	184.1	5.625	183.093	1.04943e+06	1.12972e+06	1.15222e+06	1.50661e+06	1.92456e+06	1.34346e+06	3.65351e+06	1.43281e+06	1.13445e+06	1.47422e+06	1.21054e+06	1.64503e+06	0.7683	-0.380259	0.34384	0.666667	0.608956
Com_1951_neg	L-Cysteinesulfinic acid	C3 H7 N O4 S	153.009	1.446	152.002	4.04888e+07	5.72769e+07	3.99867e+07	4.14856e+07	4.46832e+07	4.19637e+07	3.28875e+07	3.11586e+07	2.88559e+07	3.40515e+07	3.27735e+07	3.20549e+07	1.38639	0.471336	0.00122191	1	1.56587
Com_196_neg	D-Glucose 6-phosphate	C6 H13 O9 P	214.024	1.393	213.017	4.76907e+08	6.20639e+08	5.59339e+08	6.59184e+08	6.20072e+08	5.91305e+08	4.29608e+08	3.85018e+08	4.37384e+08	3.70941e+08	3.72162e+08	4.61809e+08	1.43572	0.521772	0.000157769	1	0.983033
Com_19646_neg	Prostaglandin J2	C20 H30 O4	316.204	7.617	315.197	746753	363667	250113	283368	289459	458628	508166	293188	297576	238249	260482	448216	1.16917	0.22549	0.572292	0.555556	0.429513
Com_19655_neg	PE (18:0e/18:1)	C41 H82 N O7 P	731.583	11.498	730.575	579508	146364	167117	1.06235e+06	283275	436478	234311	235799	468771	719232	1.95677e+06	600711	0.634571	-0.656147	0.381488	0.666667	0.763048
Com_197_neg	Glycerol 3-phosphate	C3 H9 O6 P	172.014	1.402	171.006	9.61428e+08	1.20122e+09	1.05471e+09	1.12196e+09	1.21821e+09	9.86035e+08	8.49418e+08	9.39427e+08	1.00108e+09	9.29312e+08	6.95255e+08	1.06381e+09	1.19445	0.256348	0.0353628	0.861111	0.689719
Com_1974_neg	Phosphocreatine	C4 H10 N3 O5 P	211.036	1.394	210.029	1.00749e+07	1.32299e+07	1.37509e+07	1.52784e+07	1.29533e+07	1.34098e+07	1.12027e+07	8.30722e+06	8.99288e+06	9.49527e+06	1.09442e+07	8.45795e+06	1.37103	0.455256	0.00218409	0.944444	0.636846
Com_19773_neg	Erucic acid	C22 H42 O2	338.319	8.299	337.311	689936	671069	594308	520611	460641	521558	280468	292119	303345	398970	670155	496245	1.41651	0.502338	0.0409227	0.861111	1.53111
Com_19789_neg	PC (14:0e/16:0)	C38 H78 N O7 P	737.564	11.05	736.557	32184.2	53787.7	37166.1	38922	49306.4	48271	46989.6	46878	45248.8	42847.9	40339.1	46168.3	0.967094	-0.0482715	0.590872	0.5	0.130109
Com_19813_neg	2,4-dichloro-N-{2-[(2-furylmethyl)amino]-1-methyl-2-oxoethyl}benzamide	C15 H14 Cl2 N2 O3	376.014	3.443	375.007	1.68665e+06	2.93205e+06	957043	2.15767e+06	1.97838e+06	1.91178e+06	2.37358e+06	3.00302e+06	2.55995e+06	2.82367e+06	3.17895e+06	3.48192e+06	0.667213	-0.583782	0.0299376	0.916667	0.953102
Com_1991_neg	Ornithine	C5 H12 N2 O2	132.09	1.324	131.082	6.81953e+07	7.7748e+07	6.38204e+07	7.60347e+07	7.13198e+07	6.7043e+07	6.17142e+07	6.15825e+07	6.7128e+07	6.31545e+07	6.23643e+07	6.5518e+07	1.11194	0.153076	0.0185914	0.916667	0.633675
Com_19962_neg	Prostaglandin A1 ethyl ester	C22 H36 O4	346.251	8.758	345.244	226509	269719	387057	270144	360785	312888	335131	260176	239326	224651	244679	457938	1.03701	0.0524231	0.710732	0.638889	0.189355
Com_2021_neg	LPC 22:5	C30 H52 N O7 P	615.354	9.248	614.347	4.43076e+06	5.67151e+06	6.7115e+06	6.60523e+06	6.01068e+06	7.27811e+06	4.73749e+06	6.41439e+06	3.23836e+06	6.60396e+06	7.06816e+06	6.02303e+06	1.07694	0.106932	0.517903	0.583333	0.276945
Com_2024_neg	D-Threose	C4 H8 O4	120.042	1.584	119.035	1.44854e+07	2.8313e+07	1.55915e+07	1.91566e+07	1.7068e+07	1.52836e+07	1.43138e+07	1.21628e+07	1.36099e+07	1.44306e+07	1.58744e+07	1.48187e+07	1.28973	0.367068	0.0739518	0.888889	0.673738
Com_20244_neg	LysoPC 18:0	C26 H54 N O7 P	523.364	11.203	522.357	443223	376888	776681	602250	839699	714128	280803	324350	785088	416878	712982	476093	1.25255	0.324864	0.261365	0.694444	0.663913
Com_20252_neg	SM (d14:2/27:0)	C46 H91 N2 O6 P	844.669	10.994	843.662	329490	443595	797497	401337	419380	2.8381e+06	516210	425689	470906	629810	677275	2.27831e+06	1.04626	0.0652345	0.816791	0.666667	0.498731
Com_20280_neg	LPC 22:1	C30 H60 N O7 P	623.416	11.896	622.41	373764	414490	746948	573090	509880	582194	524429	441086	602453	760950	433525	597653	0.952463	-0.0702656	0.688366	0.638889	0.262203
Com_203_neg	Guanosine 5'-diphospho-??-L-fucose	C16 H25 N5 O15 P2	589.083	1.637	588.076	4.10123e+08	4.61898e+08	4.36216e+08	4.49543e+08	4.86542e+08	4.34892e+08	2.91035e+08	3.49784e+08	3.84911e+08	4.09706e+08	4.06483e+08	3.39462e+08	1.22822	0.296568	0.00877317	1	0.305735
Com_2030_neg	3-Ureidopropionic acid	C4 H8 N2 O3	132.053	1.313	131.046	5.40428e+07	6.91453e+07	5.43157e+07	6.65296e+07	5.78001e+07	5.50663e+07	6.08244e+07	5.36943e+07	5.50068e+07	5.6201e+07	5.74116e+07	6.23435e+07	1.03305	0.0469098	0.582774	0.444444	0.165532
Com_20629_neg	(±)19(20)-DiHDPA	C22 H34 O4	362.246	7.51	361.238	1.39648e+06	2.02106e+06	1.80333e+06	1.85829e+06	1.17183e+06	1.6053e+06	1.23807e+06	1.2696e+06	1.13493e+06	1.26864e+06	1.223e+06	1.33671e+06	1.31928	0.399752	0.0239722	0.861111	1.20051
Com_20717_neg	Uridine 5'-Diphospho-N-Acetylgalactosamine	C17 H27 N3 O17 P2	607.083	5.531	606.076	660483	632021	891990	743879	664829	937393	950640	541960	497665	718034	1.12955e+06	823286	0.971993	-0.040982	0.992814	0.527778	0.00937641
Com_20722_neg	dAMP	C10 H14 N5 O6 P	331.067	1.976	661.126	861715	2.06547e+06	870490	1.26696e+06	660266	1.52998e+06	1.89923e+06	1.74102e+06	1.20836e+06	1.10132e+06	958650	785421	0.942926	-0.0847834	0.70884	0.555556	0.344812
Com_2086_neg	Methyl beta-D-galactopyranoside	C7 H14 O6	194.079	1.627	193.072	3.81701e+06	2.543e+06	3.67633e+06	4.363e+06	4.77005e+06	3.85769e+06	5.23074e+06	4.15111e+06	4.08711e+06	4.23068e+06	5.60132e+06	4.88292e+06	0.81703	-0.291539	0.0727786	0.833333	0.399939
Com_20910_neg	2-Hydroxymyristic acid	C14 H28 O3	244.204	7.234	243.197	1.84352e+06	1.88491e+06	1.58093e+06	1.78973e+06	2.37929e+06	1.90703e+06	1.6414e+06	1.83206e+06	1.70097e+06	1.7904e+06	1.53991e+06	1.93375e+06	1.09071	0.125274	0.232861	0.694444	0.713408
Com_20920_neg	4-(acetylamino)phenyl 3-chlorobenzoate	C15 H12 Cl N O3	325.025	2.429	324.018	1.10379e+06	1.24304e+06	382334	1.45131e+06	1.08686e+06	1.03201e+06	1.37668e+06	1.04782e+06	1.04257e+06	1.33524e+06	869761	1.00636e+06	0.943236	-0.0843093	0.580321	0.555556	0.472006
Com_20936_neg	L-Cystathionine	C7 H14 N2 O4 S	222.067	3.901	221.06	164891	1.4425e+06	92704.1	213770	169953	321650	416568	174178	151635	126183	102875	132517	2.17895	1.12363	0.348147	0.666667	0.864142
Com_20978_neg	1-(4-methylphenyl)-3-(2-pyridylthio)pyrrolidine-2,5-dione	C16 H14 N2 O2 S	299.087	3.906	298.08	2.10109e+06	2.43282e+06	2.26144e+06	2.57025e+06	2.85932e+06	2.86006e+06	1.70355e+06	2.26952e+06	2.21035e+06	2.54565e+06	2.24108e+06	2.23305e+06	1.14252	0.192225	0.10229	0.777778	0.834526
Com_21069_neg	ADP-ribose	C15 H23 N5 O14 P2	559.072	3.234	558.065	1.05679e+06	589921	1.56364e+06	1.46315e+06	1.77667e+06	1.45918e+06	402658	1.05667e+06	1.07194e+06	1.55111e+06	1.17681e+06	1.10094e+06	1.24358	0.314504	0.37494	0.694444	0.604874
Com_21089_neg	Phenobarbital	C12 H12 N2 O3	232.088	3.116	231.081	161544	204646	182053	208098	203261	203264	211641	183691	175978	166316	152487	174141	1.09266	0.127841	0.168312	0.694444	0.150187
Com_21111_neg	beta-Estradiol 17-Acetate	C20 H26 O3	314.188	7.684	313.181	615464	707864	334738	341347	362180	214011	556242	286266	254377	249635	316569	377649	1.2621	0.335821	0.398465	0.666667	0.462067
Com_21278_neg	beta-Nicotinamide mononucleotide	C11 H15 N2 O8 P	334.058	5.472	333.051	837439	967068	1.28551e+06	931670	1.23861e+06	1.05139e+06	1.29272e+06	1.14946e+06	959756	916069	951870	1.06637e+06	0.996124	-0.00560271	0.927811	0.527778	0.0747699
Com_21405_neg	SM (d14:2/19:0)	C38 H75 N2 O6 P	732.543	11.63	731.536	263703	669295	276422	939542	789824	1.03057e+06	421107	352593	650948	252587	657937	410308	1.44578	0.531845	0.347834	0.722222	0.79082
Com_2145_neg	15-Keto prostaglandin A1	C20 H30 O4	334.214	6.468	333.207	3.36033e+07	4.67101e+07	4.12363e+07	4.13717e+07	4.14083e+07	3.83833e+07	1.12692e+07	1.79162e+07	1.90586e+07	1.8301e+07	1.76712e+07	1.83175e+07	2.36715	1.24315	1.60862e-05	1	2.04382
Com_21481_neg	Corchorifatty acid F	C18 H32 O5	328.225	6.234	327.218	1.92843e+06	2.16862e+06	1.71189e+06	1.84938e+06	1.8534e+06	2.05767e+06	1.62232e+06	1.69226e+06	2.07645e+06	2.01766e+06	1.76488e+06	1.85602e+06	1.04894	0.0689346	0.376047	0.638889	0.217795
Com_215_neg	SM (d14:1/20:0)	C39 H79 N2 O6 P	748.575	11.776	747.567	2.4001e+08	3.69207e+08	3.64239e+08	3.64238e+08	1.11431e+09	4.87605e+08	5.44016e+08	4.80807e+08	5.8231e+08	4.36702e+08	9.5693e+08	2.41722e+08	0.906589	-0.141479	0.611579	0.666667	0.532001
Com_2179_neg	D-Xylonic Acid Lithium Salt	C5 H10 O6	166.048	1.367	165.04	5.03933e+07	7.78848e+07	5.71883e+07	6.12058e+07	6.47601e+07	5.83343e+07	5.05607e+07	5.36902e+07	5.34758e+07	4.89911e+07	5.53722e+07	5.90932e+07	1.15126	0.203219	0.0799351	0.805556	1.35616
Com_218_neg	LysoPE 18:0	C23 H48 N O7 P	481.317	9.758	480.31	2.04819e+08	1.78527e+08	2.46814e+08	2.14328e+08	2.31934e+08	2.3689e+08	1.5146e+08	1.19897e+08	1.15936e+08	1.6687e+08	1.87174e+08	1.56668e+08	1.46248	0.548414	0.00237686	0.972222	1.09957
Com_2199_neg	5-heptyl-4-hydroxy-6H-pyrido[3,2,1-jk]carbazol-6-one	C22 H23 N O2	333.172	5.378	332.165	4.19905e+07	2.12886e+07	4.14966e+07	3.18225e+07	4.44019e+07	4.04956e+07	3.32288e+07	5.92069e+07	5.5059e+07	6.14203e+07	4.86981e+07	5.59645e+07	0.706351	-0.501543	0.0364779	0.888889	0.797834
Com_22168_neg	Capric acid	C10 H20 O2	172.146	7.667	171.139	2.03614e+06	1.97851e+06	2.01596e+06	2.04467e+06	1.74815e+06	2.24746e+06	1.79212e+06	1.81654e+06	1.47141e+06	1.57442e+06	1.65067e+06	1.91199e+06	1.18143	0.240539	0.00946451	0.916667	0.853015
Com_2219_neg	4-[2-(2-oxo-1-imidazolidinyl)ethyl]-1lambda~6~,4-thiazinane-1,1-dione	C9 H17 N3 O3 S	248.101	1.459	247.094	4.89674e+07	5.84593e+07	5.99841e+07	5.78956e+07	6.31666e+07	6.22884e+07	6.74059e+07	6.48334e+07	6.16449e+07	6.84874e+07	6.1437e+07	6.90016e+07	0.892953	-0.163343	0.0280464	0.888889	0.623007
Com_22207_neg	Prostaglandin B2	C20 H30 O4	334.214	6.254	333.207	858554	1.15869e+06	1.23843e+06	881079	848223	1.20037e+06	728525	753018	791611	829689	700503	726179	1.36556	0.449496	0.0083926	1	1.56376
Com_22259_neg	Cholic acid	C24 H40 O5	408.288	7.291	407.28	1.02571e+06	1.45465e+06	1.59022e+06	1.18793e+06	1.40675e+06	1.37563e+06	889261	1.04773e+06	1.1785e+06	1.17366e+06	1.10534e+06	957284	1.26593	0.340196	0.0171045	0.888889	0.840855
Com_22266_neg	Nonadecanoic acid	C19 H38 O2	298.287	11.405	297.28	241761	300090	276913	260189	336959	375621	315156	296643	331547	255459	255050	290272	1.02718	0.0386895	0.807719	0.444444	0.0774942
Com_22315_neg	LPA 18:0	C21 H43 O7 P	438.275	10.727	437.268	799019	573442	734349	652207	771903	815065	698276	936583	1.32504e+06	1.68082e+06	1.09735e+06	948520	0.649956	-0.621586	0.0223286	0.888889	1.49507
Com_22793_neg	2-Methoxyestradiol	C19 H26 O3	302.188	7.342	301.181	144848	172898	201141	150023	195547	132204	334098	211092	206773	180798	141626	203516	0.779919	-0.358603	0.127971	0.805556	0.560744
Com_229_neg	L-Aspartic acid	C4 H7 N O4	133.037	1.345	132.03	4.64871e+08	5.53667e+08	4.37858e+08	5.33285e+08	5.48222e+08	4.67303e+08	6.41019e+08	6.6682e+08	6.28625e+08	5.89116e+08	6.23282e+08	6.0075e+08	0.801471	-0.319277	0.00162554	1	0.606458
Com_2293_neg	N-Acetylalanine	C5 H9 N O3	131.058	1.326	130.051	2.94613e+07	3.11212e+07	2.62558e+07	2.44365e+07	1.71148e+07	3.17839e+07	2.16596e+07	2.40504e+07	2.69196e+07	2.45065e+07	2.24691e+07	2.44843e+07	1.11162	0.152669	0.410648	0.722222	0.446861
Com_22946_neg	Prostaglandin A2	C20 H30 O4	334.215	7.745	333.207	1.37638e+06	2.22015e+06	1.79604e+06	1.41487e+06	1.92731e+06	1.64871e+06	1.51117e+06	1.52616e+06	1.7006e+06	1.48865e+06	1.30504e+06	1.626e+06	1.13386	0.181244	0.210784	0.694444	0.901941
Com_2308_neg	Thymidine	C10 H14 N2 O5	242.09	4.927	241.083	5.32574e+07	6.91506e+07	6.22011e+07	6.78592e+07	6.79561e+07	6.30529e+07	3.33936e+07	3.65868e+07	3.51498e+07	3.49779e+07	3.49028e+07	3.70698e+07	1.80817	0.854528	5.07931e-06	1	1.12402
Com_23099_neg	(+/-)5(6)-DiHET	C20 H34 O4	338.244	10.728	337.236	450267	377323	489689	347118	479616	349400	329961	222552	413675	519672	376514	241231	1.18531	0.245259	0.209817	0.694444	0.580912
Com_232_neg	Uridine 5'-diphosphate (UDP)	C9 H14 N2 O12 P2	404.002	1.432	402.995	2.45622e+08	3.31355e+08	2.3614e+08	2.34997e+08	3.52265e+08	3.57137e+08	4.42082e+08	5.10265e+08	5.57558e+08	6.04523e+08	5.18877e+08	8.73463e+08	0.501178	-0.996605	0.000324386	1	1.42924
Com_23298_neg	Quinoline-4-carboxylic acid	C10 H7 N O2	173.048	3.249	172.04	1.64696e+06	2.35956e+06	1.93255e+06	1.98907e+06	2.04025e+06	1.97238e+06	1.81949e+06	1.89358e+06	2.01498e+06	2.23891e+06	2.32845e+06	2.0446e+06	0.967647	-0.0474477	0.582154	0.583333	0.288189
Com_23305_neg	Glycochenodeoxycholic Acid (sodium salt)	C26 H43 N O5	485.285	5.931	484.279	791360	1.49808e+06	1.00202e+06	1.11132e+06	1.04486e+06	684031	1.09042e+06	1.5281e+06	1.22862e+06	983781	1.00559e+06	1.00989e+06	0.895607	-0.159062	0.354696	0.638889	0.485648
Com_234_neg	Hippuric acid	C9 H9 N O3	179.058	5.475	178.051	7.88916e+08	1.07003e+09	9.89691e+08	1.015e+09	1.00404e+09	9.55529e+08	8.32704e+08	8.2648e+08	8.67824e+08	8.43263e+08	8.12009e+08	8.59199e+08	1.15506	0.207966	0.0220276	0.833333	0.406723
Com_2354_neg	Xanthosine	C10 H12 N4 O6	284.076	4.784	283.069	3.63286e+07	4.50368e+07	3.3262e+07	4.35983e+07	4.13578e+07	4.0005e+07	3.57139e+07	3.99114e+07	3.95249e+07	5.4056e+07	3.99066e+07	5.18416e+07	0.918124	-0.123239	0.366187	0.472222	0.227735
Com_23592_neg	PE (18:0e/22:4)	C45 H84 N O7 P	781.599	10.846	780.592	594093	111470	84763.9	367993	95979	92992.3	100055	544802	433856	632496	926382	100340	0.492083	-1.02303	0.197757	0.777778	1.47234
Com_2371_neg	2'-Deoxyinosine	C10 H12 N4 O4	252.086	3.925	251.079	3.56043e+07	6.76854e+07	6.04653e+07	6.35974e+07	6.2146e+07	6.34471e+07	2.25405e+07	2.44981e+07	2.61862e+07	2.50276e+07	2.55124e+07	2.66034e+07	2.34721	1.23095	0.000232746	1	1.88295
Com_2373_neg	L-Malate	C4 H6 O5	134.022	2.418	133.015	4.43333e+07	5.90993e+07	2.07846e+07	6.21161e+07	5.2736e+07	1.68351e+07	6.32778e+07	4.96823e+07	4.89276e+07	4.34021e+07	2.86694e+07	3.1092e+07	0.96549	-0.0506663	0.674894	0.5	0.45753
Com_23746_neg	1-(2,4-dihydroxyphenyl)-2-(3,5-dimethoxyphenyl)propan-1-one	C17 H18 O5	338.094	5.468	337.087	793917	2.50294e+06	942626	843425	688807	955072	1.48257e+06	1.0048e+06	996192	897976	1.10367e+06	1.17248e+06	1.01038	0.0148964	0.689353	0.777778	0.66418
Com_2382_neg	Uridine 5'-diphosphoglucuronic acid	C15 H22 N2 O18 P2	267.014	1.366	579.028	6.2381e+06	6.70617e+06	4.12309e+06	6.41062e+06	3.3885e+06	7.54154e+06	2.40267e+06	5.34769e+06	4.11658e+06	6.7083e+06	6.41222e+06	8.0981e+06	1.03997	0.0565431	0.753259	0.5	0.218876
Com_2387_neg	Fumaric acid	C4 H4 O4	116.011	2.483	115.004	1.6746e+07	2.06446e+07	1.962e+07	2.42353e+07	2.15558e+07	1.52677e+07	3.15321e+07	3.20313e+07	3.17669e+07	3.14893e+07	2.6273e+07	2.9259e+07	0.647482	-0.627088	0.000638868	1	1.6513
Com_2396_neg	LPE 20:5	C25 H42 N O7 P	499.271	8.261	498.264	4.34376e+06	3.68031e+06	4.60566e+06	1.9232e+06	3.48527e+06	2.27889e+06	6.34397e+06	4.80714e+06	3.92416e+06	4.30182e+06	4.40531e+06	3.62741e+06	0.741234	-0.431999	0.0803363	0.777778	0.668676
Com_24012_neg	Rifampicin	C43 H58 N4 O12	1644.81	6.904	821.398	703414	841770	692552	687503	538975	471175	652807	660222	715967	735983	759241	768531	0.916752	-0.125396	0.296708	0.666667	0.307429
Com_241_neg	Cytidine	C9 H13 N3 O5	243.087	1.366	242.08	1.42997e+08	1.97747e+08	1.59389e+08	1.79737e+08	1.72059e+08	1.65563e+08	1.71419e+08	1.64488e+08	1.77427e+08	1.70637e+08	1.76879e+08	2.03199e+08	0.956244	-0.0645493	0.402561	0.611111	0.137416
Com_24162_neg	Melatonin	C13 H16 N2 O2	232.121	5.643	231.114	440365	968948	997600	504469	521989	569815	449650	549849	517666	465595	661982	588394	1.23817	0.308214	0.315642	0.583333	0.798857
Com_24391_neg	2-[(carboxymethyl)(methyl)amino]-5-methoxybenzoic acid	C11 H13 N O5	239.079	5.839	238.072	428541	523967	516971	461134	512748	503468	420499	430287	477708	516461	498200	540092	1.02205	0.0314689	0.664807	0.583333	0.154777
Com_24619_neg	N1-(3-pyridyl)-2,3,4,5,6-pentamethylbenzene-1-sulfonamide	C16 H20 N2 O2 S	304.129	4.926	303.122	375289	449604	392795	452082	467428	394729	345199	449617	487113	505923	439991	518481	0.921933	-0.117266	0.316576	0.694444	0.312598
Com_2462_neg	Citicoline	C14 H26 N4 O11 P2	488.108	1.441	487.1	2.53673e+07	2.78052e+07	2.56271e+07	3.29449e+07	3.74368e+07	2.715e+07	4.84398e+07	5.3157e+07	3.89498e+07	5.05364e+07	5.02853e+07	5.93912e+07	0.586287	-0.770321	9.37571e-05	1	2.34735
Com_2472_neg	8-Isoprostaglandin E2	C20 H32 O5	352.225	6.467	351.218	2.73403e+07	3.82701e+07	3.56608e+07	3.40526e+07	3.60994e+07	3.12501e+07	1.14074e+07	1.61953e+07	1.64127e+07	1.62135e+07	1.65964e+07	1.48372e+07	2.21108	1.14475	1.51596e-06	1	1.86617
Com_2477_neg	L-Threonine	C4 H9 N O3	119.058	1.334	118.051	2.07348e+07	4.53521e+07	5.33539e+07	4.61984e+07	2.00874e+07	1.99953e+07	2.52293e+07	3.81454e+07	3.95354e+07	2.88339e+07	3.35256e+07	4.06261e+07	0.999156	-0.00121798	0.719267	0.5	0.734293
Com_24855_neg	PE (18:1e/22:4)	C45 H82 N O7 P	779.585	8.603	778.578	1.47189e+06	104122	93735.6	1.27416e+06	522983	90559	96647.4	95261.4	90537.5	83768.5	1.73022e+06	94510.9	1.62371	0.699291	0.346927	0.666667	1.29003
Com_249_neg	LPE 18:0	C23 H48 N O7 P	481.317	10.124	480.31	9.63287e+07	8.47621e+07	9.95391e+07	8.75944e+07	9.61417e+07	1.08789e+08	5.86564e+07	5.62546e+07	5.66055e+07	5.90639e+07	8.50369e+07	8.28394e+07	1.43844	0.524501	0.00356592	0.972222	0.900545
Com_2502_neg	Indole-3-lactic acid	C11 H11 N O3	205.074	5.686	204.067	4.79184e+07	5.82384e+07	5.27548e+07	5.6221e+07	5.53022e+07	4.93788e+07	4.77709e+07	4.61694e+07	4.89149e+07	4.56244e+07	4.46254e+07	4.90584e+07	1.13343	0.1807	0.00882749	0.944444	0.607157
Com_25192_neg	2-Methylbutyroylcarnitine	C12 H23 N O4	245.163	5.602	244.156	1.62156e+06	2.0907e+06	1.50796e+06	1.65497e+06	2.0044e+06	1.57472e+06	1.0786e+06	1.55841e+06	1.1134e+06	1.19241e+06	1.07082e+06	1.15362e+06	1.45862	0.544607	0.000779676	0.972222	2.56129
Com_252_neg	D-Erythrose 4-phosphate	C4 H9 O7 P	200.008	1.588	199.001	4.24878e+08	5.23463e+08	4.72081e+08	5.19277e+08	4.52188e+08	4.52929e+08	1.97943e+08	3.47712e+08	3.56944e+08	3.37122e+08	4.19333e+08	3.63716e+08	1.4064	0.492003	0.0171512	1	1.12905
Com_25225_neg	(±)8(9)-DiHET	C20 H34 O4	338.244	10.609	337.236	417521	172455	264295	285272	349334	268611	219635	190323	183071	260960	230310	257346	1.30995	0.389513	0.115992	0.833333	0.752114
Com_25286_neg	5-S-cysteinyldopa	C12 H16 N2 O6 S	316.073	2.774	315.066	858685	1.27298e+06	1.00167e+06	1.20507e+06	955819	847270	1.41349e+06	946180	1.04884e+06	1.18192e+06	958970	1.2944e+06	0.897381	-0.156208	0.284279	0.694444	0.65246
Com_2531_neg	2-Hydroxy-2-methylbutanoic acid	C5 H10 O3	118.063	5.367	117.056	2.46535e+07	3.02323e+07	2.68694e+07	3.31616e+07	2.93319e+07	3.03604e+07	2.69338e+07	2.27304e+07	2.33332e+07	2.3937e+07	2.37554e+07	2.40615e+07	1.20627	0.270552	0.0054932	0.944444	0.689697
Com_25456_neg	L-Saccharopine	C11 H20 N2 O6	276.13	6.747	275.123	340856	1.96855e+06	399465	685197	339277	583148	1.65278e+06	644623	634273	476247	396152	432503	1.01886	0.0269614	0.845066	0.583333	0.165505
Com_2557_neg	L-beta-Imidazolelactic acid	C6 H8 N2 O3	156.053	5.057	155.046	2.09169e+07	1.98727e+07	2.42933e+07	2.25098e+07	2.52172e+07	2.50232e+07	1.18681e+07	1.16866e+07	1.95493e+07	1.79222e+07	2.11399e+07	2.25716e+07	1.31599	0.396144	0.050143	0.861111	0.660693
Com_256_neg	LPC 18:0	C26 H54 N O7 P	569.37	10.71	568.363	2.22964e+08	1.96876e+08	2.20928e+08	1.9675e+08	2.20373e+08	2.41137e+08	1.30651e+08	1.06962e+08	1.09658e+08	1.35239e+08	1.59443e+08	1.60361e+08	1.6191	0.695191	0.000420834	1	1.11131
Com_25667_neg	NSI-189	C22 H30 N4 O	366.241	6.299	365.234	232522	204496	241349	151874	194155	218884	189871	189623	221605	174109	158631	169149	1.12719	0.172736	0.202812	0.75	0.319705
Com_2574_neg	8Z,11Z,14Z-Eicosatrienoic acid	C20 H34 O2	306.256	10.252	305.249	2.218e+07	1.87692e+07	2.07685e+07	2.57119e+07	2.39739e+07	2.69366e+07	7.33187e+06	1.18091e+07	1.18515e+07	1.34622e+07	1.56361e+07	1.70688e+07	1.79291	0.842301	0.00258439	1	1.24007
Com_25932_neg	acetoacetate	C4 H6 O3	102.032	1.187	138.98	1.14058e+06	1.37663e+06	1.577e+06	1.30612e+06	1.2867e+06	1.77416e+06	1.38492e+06	1.38858e+06	1.24019e+06	1.24415e+06	1.26264e+06	1.37019e+06	1.0723	0.100712	0.408134	0.611111	0.317916
Com_260_neg	Guanosine monophosphate (GMP)	C10 H14 N5 O8 P	363.058	1.708	362.051	4.65761e+08	7.56186e+08	5.90044e+08	5.43745e+08	5.27039e+08	5.60794e+08	9.27821e+08	5.21306e+08	3.57655e+08	6.76491e+08	7.16573e+08	6.72981e+08	0.889162	-0.169482	0.573542	0.611111	0.281406
Com_2604_neg	LPC 17:0	C25 H52 N O7 P	555.354	10.239	554.347	1.23737e+07	1.07891e+07	1.19452e+07	1.28337e+07	1.40952e+07	1.55311e+07	6.77427e+06	5.05017e+06	5.3721e+06	6.44781e+06	8.47897e+06	8.09887e+06	1.92849	0.947471	0.000136655	1	1.36099
Com_261_neg	Arachidonic acid	C20 H32 O2	304.24	9.862	303.233	3.1861e+08	2.86206e+08	3.84238e+08	3.69712e+08	3.62551e+08	4.02389e+08	1.57648e+08	2.61466e+08	2.42253e+08	2.88143e+08	2.80617e+08	2.97338e+08	1.39035	0.475446	0.0145936	0.944444	0.66556
Com_263_neg	Guanosine 5'-diphosphate (GDP)	C10 H15 N5 O11 P2	443.025	2.601	442.018	2.44982e+08	3.18712e+08	2.55632e+08	2.91868e+08	2.28811e+08	2.3616e+08	6.5603e+08	5.62384e+08	5.81128e+08	4.98429e+08	5.29254e+08	5.28471e+08	0.469698	-1.09019	8.87996e-07	1	2.32819
Com_26331_neg	3-(1-cyano-1,2-dihydroisoquinolin-2-yl)-3-oxopropyl propionate	C16 H16 N2 O3	284.116	10.711	283.109	487135	392040	270462	174076	269240	357365	793458	529613	387467	310739	304615	229753	0.763141	-0.389978	0.340024	0.638889	0.860985
Com_26417_neg	L-(-)-Glyceric acid	C3 H6 O4	106.027	1.895	257.052	725256	895426	791300	768930	843740	732989	796390	819373	765100	806478	898794	818079	0.970113	-0.043775	0.44523	0.666667	0.27004
Com_2654_neg	LPC 20:3	C28 H52 N O7 P	591.354	9.419	590.347	4.88205e+06	3.98297e+06	5.42639e+06	3.85473e+06	5.49473e+06	4.48301e+06	5.06974e+06	3.56667e+06	3.20193e+06	4.70247e+06	4.40369e+06	2.17291e+06	1.21657	0.282816	0.157312	0.75	0.692408
Com_26558_neg	6-Keto-prostaglandin f1alpha	C20 H34 O6	370.234	6.293	415.232	1.01941e+06	1.46574e+06	1.65417e+06	889061	1.04255e+06	936289	756389	904011	1.01901e+06	1.10625e+06	995012	985440	1.21524	0.281241	0.177186	0.694444	1.26188
Com_2668_neg	2'-Deoxyuridine-5-monophosphate	C9 H13 N2 O8 P	308.041	1.905	307.034	4.19184e+06	5.6677e+06	4.29817e+06	5.24207e+06	5.01969e+06	4.00363e+06	3.16454e+06	4.1914e+06	1.9613e+06	4.11879e+06	4.32336e+06	4.43093e+06	1.28088	0.357134	0.0927833	0.777778	0.399131
Com_26702_neg	Triacanthine	C10 H13 N5	203.117	4.934	451.232	520285	713646	477451	553755	683908	520569	700530	699992	968387	702468	730618	699047	0.770847	-0.375484	0.0117772	0.888889	1.38112
Com_26708_neg	ADBICA N-pentanoic acid metabolite	C20 H27 N3 O4	373.204	6.034	372.196	768314	1.2652e+06	1.05595e+06	1.45733e+06	1.10569e+06	774064	844591	658042	778449	979898	895571	891160	1.27316	0.348414	0.103263	0.722222	1.22705
Com_2689_neg	2,4-Dinitrophenol	C6 H4 N2 O5	184.012	6.012	183.005	3.79378e+07	5.04099e+07	4.39512e+07	4.52542e+07	4.46561e+07	3.94344e+07	4.85633e+07	4.48061e+07	4.59349e+07	4.30068e+07	4.32436e+07	4.50989e+07	0.966711	-0.0488439	0.439607	0.611111	0.230047
Com_269_neg	L-Glutathione (reduced)	C10 H17 N3 O6 S	307.084	3.5	306.077	6.87346e+06	6.1654e+06	6.44239e+06	6.82532e+06	7.74082e+06	7.35269e+06	8.50025e+06	8.30338e+06	5.66756e+06	1.02974e+07	1.04963e+07	1.05336e+07	0.76954	-0.377932	0.0558658	0.833333	0.286844
Com_2706_neg	N-Acetyl-DL-glutamic acid	C7 H11 N O5	189.064	2.364	188.056	3.99496e+07	5.57092e+07	4.38385e+07	3.89978e+07	4.13745e+07	3.71789e+07	3.13503e+07	2.98899e+07	4.07941e+07	3.91461e+07	3.35484e+07	4.24414e+07	1.18363	0.243215	0.0732114	0.75	0.752334
Com_27066_neg	Lysopa 16:0	C19 H39 O7 P	410.243	5.631	409.236	769868	1.51548e+06	1.17745e+06	1.41765e+06	739840	1.30467e+06	878072	1.41101e+06	1.36368e+06	1.18843e+06	1.35599e+06	1.08432e+06	0.951036	-0.0724286	0.623059	0.527778	0.644515
Com_27397_neg	Lithocholic acid	C24 H40 O3	376.298	8.871	375.291	895987	568442	656114	684243	968088	969330	316455	533325	334111	509435	687986	435013	1.68383	0.751745	0.00614688	0.916667	2.17382
Com_27420_neg	4-Oxoretinol	C20 H28 O2	300.209	7.768	299.202	1.32458e+06	298248	264014	232369	239299	223182	335252	310493	284111	231393	223045	334680	1.50188	0.58677	0.614069	0.555556	0.89971
Com_278_neg	L-Tyrosine	C9 H11 N O3	181.074	2.415	180.066	6.42706e+08	8.44905e+08	7.90071e+08	8.24957e+08	7.7271e+08	7.21478e+08	6.30957e+08	6.17473e+08	7.03182e+08	7.05629e+08	6.41252e+08	7.09568e+08	1.1469	0.197734	0.022951	0.916667	0.816827
Com_2795_neg	Equol	C15 H14 O3	242.094	7.349	241.087	5.30625e+06	1.77705e+06	6.37139e+06	1.84984e+07	4.58349e+06	1.09634e+06	3.02765e+07	1.54378e+07	1.22274e+06	5.38091e+06	685600	831052	0.699046	-0.51654	0.808282	0.555556	0.843344
Com_28054_neg	Undecanedioic acid	C11 H20 O4	216.136	5.656	215.129	853145	1.26318e+06	1.04275e+06	1.10164e+06	1.14652e+06	1.19235e+06	983730	846436	868856	1.18706e+06	1.0655e+06	1.01187e+06	1.10667	0.146229	0.217518	0.75	0.818991
Com_2808_neg	Cys-Gly	C5 H10 N2 O3 S	178.041	1.448	177.034	3.5077e+07	2.93864e+07	3.12892e+07	2.42199e+07	3.71581e+07	3.37258e+07	1.76712e+07	3.00831e+07	3.13026e+07	2.98486e+07	4.70838e+07	4.86956e+07	0.932439	-0.100919	0.882153	0.472222	0.170168
Com_28171_neg	4-Hydroxyretinoic Acid	C20 H28 O3	316.204	6.244	315.197	129818	160058	153914	150153	156582	163778	152172	147491	162646	143795	163272	150389	0.994061	-0.00859383	0.853563	0.555556	0.0812413
Com_283_neg	LPE 18:1	C23 H46 N O7 P	479.301	9.515	478.294	8.50772e+07	4.09726e+07	5.32612e+07	5.06658e+07	5.07056e+07	4.63763e+07	1.68448e+08	1.55192e+08	3.19804e+07	4.9818e+07	5.33176e+07	5.15119e+07	0.640955	-0.641706	0.387583	0.638889	0.807123
Com_2832_neg	Ureidosuccinic acid	C5 H8 N2 O5	176.043	1.55	175.036	1.86378e+07	2.67881e+07	3.41027e+07	3.20377e+07	3.30147e+07	3.04582e+07	1.12118e+07	1.32507e+07	1.27045e+07	1.38618e+07	1.25934e+07	1.4674e+07	2.2356	1.16066	0.000132143	1	1.71508
Com_28355_neg	PE (18:1e/22:5)	C45 H80 N O7 P	777.569	8.088	776.562	38410.3	34602.7	536963	47596.2	29987.7	35267	41709.1	36051.7	40192.5	666951	34129	35674.3	0.8457	-0.241782	0.938727	0.583333	0.0824038
Com_2839_neg	LPC 17:1	C25 H50 N O7 P	553.339	9.481	552.331	1.69647e+07	1.70537e+07	1.90403e+07	1.8307e+07	2.18652e+07	2.21138e+07	1.2259e+07	9.58197e+06	8.58854e+06	1.4512e+07	1.52318e+07	1.57476e+07	1.51927	0.603381	0.00646203	1	1.09033
Com_2883_neg	lipoamide	C8 H15 N O S2	205.059	2.217	204.051	1.20197e+07	1.40585e+07	1.33769e+07	1.23571e+07	1.32605e+07	1.20872e+07	1.58945e+07	1.62562e+07	1.55065e+07	1.59052e+07	1.35944e+07	1.78175e+07	0.81243	-0.299684	0.00112704	0.972222	0.716707
Com_2886_neg	Ethyl chrysanthemumate	C12 H20 O2	196.146	6.732	195.139	3.57784e+07	4.18921e+07	3.50983e+07	4.54783e+07	3.54344e+07	2.91462e+07	4.1942e+07	3.29844e+07	3.9803e+07	3.78854e+07	4.90082e+07	4.11886e+07	0.917698	-0.123909	0.308256	0.666667	0.433062
Com_29007_neg	Ursodeoxycholic acid	C24 H40 O4	392.293	9.128	391.286	754902	1.34551e+06	1.13851e+06	1.15969e+06	965228	743569	571688	822904	619783	555732	596066	793260	1.5425	0.625267	0.00696599	0.888889	2.04089
Com_293_neg	LPS 18:0	C24 H48 N O9 P	525.307	9.639	524.3	1.46004e+08	5.54999e+07	7.96379e+07	7.55243e+07	6.80326e+07	7.39342e+07	3.11311e+08	2.8826e+08	4.39727e+07	6.72724e+07	7.54543e+07	2.89977e+07	0.611618	-0.709297	0.744641	0.555556	0.813233
Com_29436_neg	5-Hydroxyindole-2-carboxylic acid	C9 H7 N O3	177.042	5.582	176.035	337586	420410	336462	275482	878150	424571	388884	355490	163571	189640	380411	304779	1.49916	0.584151	0.121495	0.722222	1.4832
Com_29437_neg	5-Hydroxymethyluracil	C5 H6 N2 O3	142.038	11.314	141.03	155294	260106	228730	148245	335999	162551	562743	301407	193238	363841	142658	226960	0.720845	-0.472238	0.285786	0.638889	0.898595
Com_29972_neg	dADP	C10 H15 N5 O9 P2	411.033	4.916	410.025	233932	301772	284288	281886	383103	270297	449586	289109	306474	311407	318446	375253	0.856118	-0.224118	0.132631	0.833333	0.5618
Com_30214_neg	Quinic acid	C7 H12 O6	192.063	2.416	191.056	556324	820292	583721	645116	579555	666338	714677	468360	656544	826748	803203	829414	0.895881	-0.15862	0.374104	0.722222	0.818945
Com_30263_neg	PA (18:0/18:1)	C39 H75 O8 P	702.522	6.502	701.515	97842.9	148195	157659	131547	128418	113396	145265	146081	145553	135318	131842	151585	0.908156	-0.138988	0.199378	0.694444	0.375987
Com_3048_neg	DL-Norvaline	C5 H11 N O2	117.079	1.801	116.072	2.34078e+07	3.07284e+07	3.02126e+07	2.90204e+07	2.96509e+07	2.66561e+07	4.12884e+07	2.53266e+07	2.24148e+07	2.73654e+07	2.55278e+07	2.82652e+07	0.996992	-0.00434656	0.900297	0.666667	0.0693995
Com_3057_neg	Protoporphyrin IX	C34 H34 N4 O4	562.26	5.253	561.252	2.04693e+07	1.89937e+07	1.95516e+07	2.08069e+07	1.77451e+07	1.50091e+07	1.39302e+07	2.04434e+07	1.77207e+07	1.92459e+07	2.32923e+07	2.16969e+07	0.967732	-0.0473204	0.781665	0.555556	0.110893
Com_30716_neg	PE (16:1e/22:4)	C43 H78 N O7 P	751.547	6.556	750.538	100825	147648	78608.7	638515	108174	87693.8	167671	153081	102671	112634	251416	109762	1.29449	0.372388	0.94663	0.722222	0.104002
Com_312_neg	Hydroxyglutaric acid	C5 H8 O5	148.037	1.961	147.03	3.05522e+08	3.84136e+08	4.70114e+08	4.82695e+08	3.27694e+08	4.54034e+08	3.52921e+08	3.90784e+08	4.23714e+08	4.1834e+08	3.16548e+08	4.23648e+08	1.04224	0.0596824	0.744088	0.583333	0.162963
Com_318_neg	Docosahexaenoic acid	C22 H32 O2	328.24	9.775	327.233	2.6095e+08	2.33844e+08	3.06721e+08	3.16823e+08	3.01449e+08	3.43736e+08	1.09655e+08	1.86975e+08	1.77775e+08	2.4873e+08	2.23614e+08	2.28236e+08	1.50089	0.585818	0.0143047	0.972222	0.849725
Com_3183_neg	Porphobilinogen	C10 H14 N2 O4	226.095	4.761	207.078	3.41732e+07	4.30084e+07	3.59148e+07	3.83454e+07	3.94256e+07	4.08811e+07	2.59906e+07	2.39438e+07	2.83329e+07	3.06677e+07	4.49655e+07	2.83464e+07	1.27162	0.346666	0.0333959	0.833333	0.701268
Com_31924_neg	N-(4-chlorophenethyl)-N'-(4-chlorophenyl)urea	C15 H14 Cl2 N2 O	354.057	5.927	353.05	386592	382528	439905	479581	541659	371276	320650	335310	358936	344919	299481	387380	1.2711	0.346083	0.0108861	0.916667	0.695496
Com_32_neg	Taurine	C2 H7 N O3 S	125.015	1.341	124.007	2.42672e+09	2.76662e+09	2.46071e+09	2.80462e+09	2.49038e+09	2.32863e+09	1.79955e+09	1.87866e+09	1.8131e+09	1.79599e+09	1.82451e+09	1.87769e+09	1.39021	0.475299	6.4802e-05	1	1.04869
Com_321_neg	methadone-d9	C21 H18 [2]H9 N O	317.955	1.188	316.948	3.99625e+08	4.57443e+08	3.95472e+08	4.44648e+08	4.26545e+08	4.04496e+08	5.03889e+08	4.67656e+08	4.70745e+08	4.18762e+08	4.60656e+08	4.9453e+08	0.897732	-0.155643	0.0141	0.916667	0.413439
Com_3214_neg	7-Methylxanthine	C6 H6 N4 O2	166.048	7.759	165.041	3.8556e+06	2.37448e+07	1.17323e+07	1.48934e+07	7.12865e+06	9.44268e+06	8.76228e+06	5.981e+06	6.86429e+06	4.61998e+06	4.43805e+06	4.58151e+06	2.0086	1.00619	0.0782335	0.805556	1.78288
Com_3220_neg	N1-(3-amino-4-chlorophenyl)-2-[2,4-di(tert-pentyl)phenoxy]acetamide	C24 H33 Cl N2 O2	416.227	5.181	415.22	6.49735e+06	2.95833e+06	5.83142e+06	6.56411e+06	5.5794e+06	6.4802e+06	7.36747e+06	5.84104e+06	7.12704e+06	6.76775e+06	6.03319e+06	7.69116e+06	0.830584	-0.267801	0.157315	0.833333	0.495125
Com_3244_neg	Kynurenine	C10 H12 N2 O3	208.085	4.746	207.078	3.28374e+07	4.14423e+07	3.45441e+07	3.685e+07	3.78095e+07	3.90409e+07	2.50051e+07	2.2804e+07	2.8553e+07	2.95259e+07	4.39224e+07	2.84195e+07	1.24852	0.320224	0.0465211	0.833333	0.640964
Com_32470_neg	PE (19:0/20:4)	C44 H80 N O8 P	781.563	10.561	780.555	21334.7	29192.2	23533.1	26294.4	29099.6	30336.1	116328	138510	187569	66762.1	25188.5	31355.2	0.282458	-1.82389	0.0275985	0.888889	2.64167
Com_327_neg	Nicotinamide adenine dinucleotide phosphate	C21 H28 N7 O17 P3	743.076	1.7	742.069	2.79792e+08	3.79119e+08	2.68697e+08	2.79312e+08	2.81487e+08	2.67728e+08	3.57858e+08	3.92606e+08	4.08153e+08	5.31355e+08	4.85048e+08	3.55016e+08	0.694115	-0.526754	0.00202727	0.944444	1.55596
Com_33_neg	Uridine 5'-diphosphogalactose	C15 H24 N2 O17 P2	566.056	2.614	565.048	1.83526e+09	2.38313e+09	2.17286e+09	2.41148e+09	2.30359e+09	2.05035e+09	1.23258e+09	1.55668e+09	2.2014e+09	2.02038e+09	2.40945e+09	2.75426e+09	1.08065	0.111901	0.432006	0.583333	0.643731
Com_33000_neg	L-Tryptophan	C11 H12 N2 O2	204.09	5.583	203.083	327173	441457	483181	350146	332053	446686	268082	265883	343407	446272	332400	385840	1.16593	0.221483	0.176124	0.694444	1.04481
Com_331_neg	4-Acetamidobutyric Acid	C6 H11 N O3	145.074	5.966	144.066	2.84836e+08	1.52876e+08	2.60774e+08	2.28317e+08	2.60815e+08	2.8029e+08	8.51597e+07	1.66243e+08	2.1388e+08	2.02766e+08	2.19493e+08	2.19273e+08	1.32625	0.407348	0.119388	0.861111	0.764497
Com_3320_neg	LPC 14:0	C22 H46 N O7 P	513.307	8.781	512.3	1.24478e+07	1.27878e+07	1.49632e+07	1.24679e+07	1.46753e+07	1.33749e+07	9.49245e+06	8.63193e+06	8.6443e+06	8.35519e+06	8.48669e+06	9.07129e+06	1.53216	0.615564	3.90322e-06	1	1.1102
Com_3357_neg	DL-α-Methoxyphenylacetic acid	C9 H10 O3	166.063	5.772	165.055	2.01501e+07	2.56276e+07	2.43286e+07	2.33189e+07	2.39571e+07	2.26777e+07	1.14734e+07	1.17879e+07	1.07904e+07	1.20004e+07	1.071e+07	1.17721e+07	2.04365	1.03115	6.73063e-08	1	2.44796
Com_34_neg	Citric acid	C6 H8 O7	192.027	2.011	191.02	2.72104e+09	3.62087e+09	3.73433e+09	3.89059e+09	3.47073e+09	3.29874e+09	2.32474e+09	2.39483e+09	2.62786e+09	2.71323e+09	2.69456e+09	2.84019e+09	1.32964	0.411037	0.00159659	0.972222	0.864061
Com_3432_neg	Oxoamide	C10 H12 N2 O2	192.09	4.855	191.083	1.99393e+07	1.58753e+07	2.23273e+07	2.33946e+07	2.23774e+07	2.18105e+07	2.36332e+07	3.48495e+07	3.0022e+07	3.35526e+07	3.23248e+07	3.40255e+07	0.667301	-0.583591	0.000645611	1	0.967668
Com_3454_neg	6-anilino-1,3-dimethyl-1,2,3,4-tetrahydropyrimidine-2,4-dione	C12 H13 N3 O2	231.101	5.729	230.093	2.98345e+07	3.69856e+07	3.01767e+07	3.40017e+07	3.13989e+07	2.88592e+07	3.36593e+07	2.84268e+07	2.83092e+07	2.93077e+07	2.87183e+07	2.9827e+07	1.07298	0.101622	0.174845	0.833333	0.222323
Com_352_neg	N6-Succinyl Adenosine	C14 H17 N5 O8	383.108	5.099	382.1	4.02002e+08	4.85271e+08	4.78581e+08	4.58272e+08	4.64131e+08	4.46407e+08	4.2858e+08	4.74636e+08	4.96608e+08	4.76062e+08	4.44511e+08	4.99269e+08	0.969855	-0.0441594	0.424536	0.611111	0.169786
Com_3540_neg	2-{2-oxo-2-[(2-oxo-3-azepanyl)amino]ethoxy}acetic acid	C10 H16 N2 O5	244.108	6.428	243.1	2.76596e+07	3.40028e+07	3.0157e+07	2.73808e+07	2.93963e+07	3.02395e+07	2.01961e+07	2.52697e+07	2.57437e+07	2.57676e+07	2.78459e+07	2.88352e+07	1.16386	0.218912	0.0309349	0.888889	1.09681
Com_357_neg	2-Furoic acid	C5 H4 O3	112.016	2.007	111.009	2.10725e+08	2.92523e+08	2.47702e+08	2.63482e+08	2.54606e+08	2.77624e+08	1.63039e+08	1.66529e+08	1.78206e+08	1.74121e+08	1.9022e+08	1.87237e+08	1.46001	0.545977	0.000118883	1	1.01878
Com_3603_neg	Lauric acid	C12 H24 O2	200.178	8.547	199.17	7.55737e+06	8.92387e+06	8.00117e+06	8.92514e+06	1.00195e+07	8.89148e+06	8.36898e+06	7.3495e+06	7.04751e+06	8.1063e+06	7.42693e+06	8.18058e+06	1.12562	0.170717	0.0426608	0.833333	0.357549
Com_3607_neg	LPC 22:4	C30 H54 N O7 P	617.37	9.751	616.363	2.25992e+06	1.18288e+06	2.2413e+06	1.81413e+06	1.03928e+06	2.27823e+06	2.73012e+06	2.185e+06	1.35934e+06	2.59394e+06	2.7514e+06	2.11788e+06	0.787305	-0.345005	0.182095	0.722222	0.608085
Com_3622_neg	Gluconolactone	C6 H10 O6	178.048	1.375	177.04	2.09096e+07	3.75472e+07	2.98042e+07	4.03822e+07	2.21284e+07	3.12112e+07	2.31625e+07	2.19016e+07	2.7009e+07	2.84343e+07	1.97238e+07	2.39937e+07	1.2618	0.335483	0.127644	0.75	0.939103
Com_366_neg	Stearic acid	C18 H36 O2	284.272	11.141	283.264	8.84897e+07	6.427e+07	1.03134e+08	9.8605e+07	1.12662e+08	1.09881e+08	8.60989e+07	6.89672e+07	8.02143e+07	8.19215e+07	8.71922e+07	9.20941e+07	1.16225	0.216916	0.185775	0.805556	0.451315
Com_367_neg	Ethylmalonic acid	C5 H8 O4	132.042	5.082	131.035	1.336e+08	1.74447e+08	1.68987e+08	1.6536e+08	1.52774e+08	1.70058e+08	1.0351e+08	1.01349e+08	1.10874e+08	1.04493e+08	1.03246e+08	1.1577e+08	1.50996	0.594508	3.03836e-05	1	1.33704
Com_371_neg	LPC 20:4	C28 H50 N O7 P	589.339	9.22	588.331	1.82853e+08	2.11947e+08	2.17419e+08	2.06245e+08	2.05254e+08	2.05647e+08	1.88918e+08	1.64404e+08	1.54474e+08	1.37972e+08	1.91175e+08	1.7739e+08	1.21199	0.27738	0.0102352	0.944444	0.603329
Com_3713_neg	Mevalonic acid	C6 H12 O4	148.073	2.744	147.066	1.05597e+07	1.35731e+07	1.24339e+07	1.25915e+07	1.26382e+07	1.29599e+07	2.9017e+06	3.22837e+06	3.49211e+06	3.68169e+06	3.22113e+06	3.26956e+06	3.77661	1.91709	9.36906e-11	1	2.57342
Com_373_neg	ent-Prostaglandin F2α	C20 H34 O5	354.241	6.524	353.234	3.13209e+08	4.03194e+08	3.78471e+08	3.40509e+08	3.53237e+08	3.54098e+08	1.77353e+08	1.96387e+08	2.04866e+08	2.00447e+08	2.06919e+08	2.07683e+08	1.79509	0.844057	3.18689e-07	1	1.27757
Com_3768_neg	Dl-3-Hydroxy-kynurenine	C10 H12 N2 O4	224.08	2.296	223.072	1.94756e+07	2.02253e+07	2.1415e+07	2.33656e+07	2.00136e+07	2.15094e+07	1.71455e+07	1.84918e+07	1.94337e+07	1.91073e+07	1.87744e+07	1.859e+07	1.12965	0.175879	0.00488523	1	0.209779
Com_379_neg	Palmitic acid	C16 H32 O2	256.24	7.157	255.233	1.73204e+08	1.7621e+08	2.05995e+08	1.6439e+08	1.85442e+08	1.90929e+08	1.47775e+08	1.21781e+08	1.16226e+08	1.33546e+08	1.09046e+08	1.09575e+08	1.48543	0.570877	9.15279e-05	1	1.03894
Com_3790_neg	Adenosine 3'5'-cyclic monophosphate	C10 H12 N5 O6 P	329.053	1.686	328.045	2.02928e+07	2.2103e+07	1.8439e+07	1.18311e+07	9.55105e+06	1.03763e+07	1.69296e+07	1.22377e+07	1.53838e+07	1.83294e+07	2.15731e+07	2.14164e+07	0.874594	-0.193315	0.355124	0.611111	0.661781
Com_3809_neg	PC (16:1e/16:0)	C40 H80 N O7 P	763.574	9.316	762.567	2.12898e+07	2.85412e+06	8.36134e+06	1.98072e+07	7.79841e+06	1.15349e+07	7.40865e+06	8.09965e+06	8.78199e+06	1.929e+07	3.58799e+07	1.33074e+07	0.772315	-0.372739	0.491809	0.555556	0.714292
Com_3815_neg	Uridine	C9 H12 N2 O6	244.07	2.29	243.062	3.21253e+07	3.95264e+07	3.05082e+07	3.76042e+07	3.20431e+07	3.41931e+07	2.92262e+07	3.34396e+07	2.56033e+07	3.0765e+07	2.31686e+07	2.94378e+07	1.20019	0.263258	0.0225567	0.888889	0.665081
Com_3819_neg	N1-(2-methyl-4-nitrophenyl)acetamide	C9 H10 N2 O3	176.058	5.726	175.051	2.62353e+07	2.84862e+07	2.81769e+07	2.94661e+07	2.64176e+07	2.76739e+07	2.81541e+07	2.31879e+07	2.30082e+07	2.58032e+07	2.33723e+07	2.66057e+07	1.10874	0.148916	0.0289211	0.861111	0.408224
Com_3842_neg	PC (17:1/18:1)	C43 H82 N O8 P	817.565	11.706	816.558	5.70051e+06	3.71883e+06	1.68482e+06	3.16146e+07	2.44807e+07	2.24682e+07	1.18345e+07	8.94879e+06	8.52986e+06	1.84667e+07	2.24982e+07	2.47181e+07	0.943908	-0.0832814	0.42218	0.583333	0.946735
Com_392_neg	Ureidoisobutyric Acid	C5 H10 N2 O3	146.069	1.325	145.062	4.23364e+08	5.69064e+08	4.43425e+08	5.00005e+08	4.85006e+08	4.51205e+08	4.29241e+08	3.87613e+08	4.06393e+08	3.83349e+08	3.6761e+08	3.96896e+08	1.21128	0.276533	0.00547176	0.972222	0.583586
Com_3922_neg	(+)-alpha-Lipoic acid	C8 H14 O2 S2	206.043	3.277	205.035	9.28385e+06	1.27265e+07	1.18473e+07	1.11089e+07	1.22094e+07	1.22282e+07	2.02994e+07	1.56293e+07	1.77613e+07	1.91694e+07	2.17717e+07	1.81563e+07	0.615354	-0.700513	2.52763e-05	1	1.46115
Com_3933_neg	N-Acetylglycine	C4 H7 N O3	117.043	1.735	116.035	1.74898e+07	2.08323e+07	2.41101e+07	2.3872e+07	1.93977e+07	1.90472e+07	1.73357e+07	1.6115e+07	1.5112e+07	1.47278e+07	1.50839e+07	1.81343e+07	1.29262	0.3703	0.0033133	0.972222	1.5841
Com_398_neg	L-Fucose	C6 H12 O5	164.068	1.752	163.061	1.4418e+08	2.17835e+08	1.65895e+08	1.8628e+08	1.62187e+08	1.68047e+08	1.28354e+08	1.18897e+08	1.2319e+08	1.2362e+08	1.1494e+08	1.20964e+08	1.43079	0.516809	0.00124637	1	0.82247
Com_401_neg	LPE 20:4	C25 H44 N O7 P	501.286	8.9	500.279	1.27646e+08	1.37466e+08	4.25415e+07	1.42823e+08	1.42432e+08	1.37398e+08	1.05454e+08	1.00043e+08	9.38033e+07	9.91623e+07	1.21733e+08	1.23222e+08	1.13504	0.182748	0.783452	0.833333	0.180144
Com_4048_neg	2'-O-Methylguanosine	C11 H15 N5 O5	297.108	4.899	296.101	7.14006e+06	8.98235e+06	8.86789e+06	8.12175e+06	9.08282e+06	8.52379e+06	5.21041e+06	6.9177e+06	6.11404e+06	6.06695e+06	5.75294e+06	6.65658e+06	1.38128	0.466005	0.000177246	1	0.91014
Com_405_neg	Ascorbic acid	C6 H8 O6	176.032	1.819	175.024	5.12923e+06	4.93142e+06	5.98767e+06	5.57372e+06	6.07027e+06	5.64877e+06	4.50522e+06	5.21591e+06	5.27023e+06	5.50426e+06	4.46962e+06	4.64341e+06	1.12606	0.171282	0.0387382	0.833333	0.13673
Com_4126_neg	3,5-Dihydroxyphenylglycine	C8 H9 N O4	137.048	5.638	136.04	2.50432e+06	3.82282e+06	3.19002e+06	3.07744e+06	3.51749e+06	3.73421e+06	3.32849e+06	4.0753e+06	2.44137e+06	2.58263e+06	2.9759e+06	3.06836e+06	1.0744	0.103526	0.457624	0.666667	0.196456
Com_417_neg	LPC 18:1	C26 H52 N O7 P	567.354	9.96	566.347	1.35132e+08	1.5251e+08	1.59326e+08	1.34846e+08	1.61328e+08	1.61031e+08	9.44117e+07	7.86682e+07	7.57941e+07	9.21551e+07	1.11936e+08	1.02601e+08	1.62748	0.702642	0.000119319	1	1.31792
Com_4217_neg	Phenylpyruvic acid	C9 H8 O3	164.047	5.643	163.04	2.59073e+07	3.21919e+07	3.02253e+07	3.32509e+07	2.95278e+07	2.97115e+07	2.92058e+07	2.72335e+07	2.74525e+07	2.76769e+07	2.63819e+07	2.79228e+07	1.09008	0.124431	0.0661383	0.833333	0.401722
Com_4290_neg	Dactylorhin E	C27 H40 O16	620.23	5.167	619.224	916429	2.42308e+06	3.82457e+06	6.58538e+06	1.00812e+06	5.48159e+06	1.71951e+06	2.9323e+06	4.36988e+06	3.48184e+06	7.13524e+06	1.35972e+06	0.96384	-0.0531349	0.737976	0.555556	0.239097
Com_4299_neg	2-Hydroxy-6-Aminopurine	C5 H5 N5 O	151.049	1.625	150.042	1.3725e+07	1.89013e+07	1.41842e+07	1.67216e+07	1.78877e+07	1.34136e+07	2.83245e+07	2.47346e+07	2.96119e+07	3.01268e+07	3.00768e+07	2.86549e+07	0.552868	-0.854992	3.30977e-05	1	1.12493
Com_4310_neg	Dimetghyl 4-Hydroxyisophthalate	C10 H10 O5	210.053	5.643	209.046	2.51761e+07	3.13428e+07	2.92943e+07	3.25273e+07	2.85898e+07	2.86826e+07	2.84891e+07	2.62182e+07	2.64566e+07	2.69841e+07	2.57027e+07	2.71845e+07	1.09053	0.125024	0.0712327	0.833333	0.254085
Com_4312_neg	Ala-Gln	C8 H15 N3 O4	217.106	1.848	216.099	1.56606e+07	6.86579e+06	1.80375e+07	1.53799e+07	1.95593e+07	1.714e+07	1.14996e+07	2.12092e+07	1.98739e+07	2.17007e+07	1.90578e+07	2.30039e+07	0.796277	-0.328657	0.2082	0.833333	0.656812
Com_4313_neg	Orsellinic acid ethyl ester	C10 H12 O4	196.074	6.039	195.066	9.88215e+06	8.62499e+06	9.00411e+06	8.32475e+06	9.25827e+06	6.90369e+06	8.25164e+06	8.99351e+06	1.23969e+07	8.27792e+06	1.26552e+07	1.10911e+07	0.843216	-0.246026	0.128692	0.638889	0.321153
Com_436_neg	D-Sedoheptulose 7-phosphate	C7 H15 O10 P	290.04	1.351	289.033	1.02485e+08	1.38981e+08	1.30256e+08	1.33304e+08	1.42886e+08	1.23898e+08	1.21665e+08	1.15893e+08	1.22088e+08	1.12994e+08	1.58244e+08	1.77495e+08	0.954762	-0.0667869	0.693452	0.555556	0.206864
Com_4396_neg	Dodecanedioic acid	C12 H22 O4	184.146	6.549	183.139	9.75167e+06	1.27241e+07	1.20189e+07	1.14659e+07	1.13388e+07	1.00342e+07	8.54608e+06	9.54955e+06	1.06936e+07	9.74722e+06	1.06136e+07	9.24789e+06	1.15301	0.205408	0.0280143	0.888889	0.943841
Com_4450_neg	D-2-Aminoadipic acid	C6 H11 N O4	161.069	1.463	160.061	1.73788e+07	3.0921e+07	2.7939e+07	2.80132e+07	2.99378e+07	3.03126e+07	2.21391e+07	2.14618e+07	2.24918e+07	2.18599e+07	2.18791e+07	2.26811e+07	1.24141	0.311977	0.0766773	0.833333	1.09642
Com_447_neg	Deoxyadenosine diphosphate (dADP)	C10 H15 N5 O9 P2	411.035	1.735	410.028	2.88294e+06	3.65653e+06	3.28586e+06	3.24241e+06	3.12388e+06	3.08071e+06	3.87944e+06	3.87505e+06	3.15616e+06	3.83685e+06	1.9908e+06	2.80595e+06	0.986088	-0.0202124	0.931081	0.583333	0.0326746
Com_4483_neg	9-HpOTrE	C18 H30 O4	310.215	6.523	309.207	1.7287e+07	2.29814e+07	2.12084e+07	2.003e+07	1.9354e+07	1.95916e+07	9.46674e+06	1.00997e+07	1.0732e+07	1.09582e+07	1.04692e+07	1.13173e+07	1.91063	0.934049	3.25935e-07	1	1.67959
Com_449_neg	3-[(methoxycarbonyl)amino]-2,2,3-trimethylbutanoic acid	C9 H17 N O4	203.116	5.795	202.108	1.2922e+08	1.67194e+08	1.50605e+08	1.51048e+08	1.51786e+08	1.11582e+08	1.4217e+08	1.28478e+08	1.32758e+08	1.33517e+08	1.3288e+08	1.35732e+08	1.06939	0.0967929	0.371868	0.694444	0.151205
Com_4503_neg	PC (18:1e/16:0)	C42 H84 N O7 P	791.605	11.434	790.597	2.05561e+06	1.22162e+06	2.21251e+06	1.33741e+07	4.30365e+06	4.36475e+06	4.73805e+06	3.96311e+06	6.15872e+06	9.52565e+06	2.29645e+07	6.21511e+06	0.513994	-0.960175	0.0973211	0.805556	1.32243
Com_4546_neg	2-[(3S)-1-(Cyclohexylmethyl)-3-pyrrolidinyl]-5-fluoro-1H-benzimidazole	C18 H24 F N3	301.2	5.464	300.193	1.78524e+07	2.91391e+07	2.03828e+07	2.11282e+07	1.88461e+07	1.97504e+07	1.65987e+07	1.84474e+07	2.03546e+07	1.81583e+07	2.09558e+07	2.2029e+07	1.09057	0.12508	0.373171	0.611111	0.522425
Com_457_neg	3-Hydroxy-3-methylglutaric acid	C6 H10 O5	162.053	3.123	161.046	1.90472e+08	2.33821e+08	2.37666e+08	2.2507e+08	2.06029e+08	1.99112e+08	1.50709e+08	1.76643e+08	2.05054e+08	1.89722e+08	1.84789e+08	1.9262e+08	1.1752	0.232901	0.0175454	0.916667	0.451099
Com_4584_neg	Oxaceprol	C7 H11 N O4	173.069	2.816	172.061	4.82088e+06	3.20426e+07	2.90594e+07	2.95112e+07	2.88598e+07	2.76649e+07	1.15516e+07	1.50594e+07	1.37336e+07	1.48905e+07	1.45262e+07	1.40713e+07	1.81264	0.858096	0.200873	0.833333	1.24876
Com_46_neg	Cyclic ADP-ribose	C15 H21 N5 O13 P2	541.061	1.69	540.054	1.99795e+09	3.09744e+09	2.40191e+09	2.47528e+09	2.34124e+09	2.48942e+09	2.682e+09	2.73961e+09	2.41433e+09	2.54023e+09	2.30507e+09	2.41235e+09	0.980764	-0.0280215	0.695842	0.611111	0.158998
Com_4626_neg	1-Palmitoyl-Sn-Glycero-3-Phosphocholine	C24 H50 N O7 P	495.333	10.237	494.326	5.59457e+06	5.56851e+06	5.31913e+06	5.67234e+06	5.251e+06	6.70565e+06	3.39685e+06	2.24535e+06	2.50827e+06	2.48369e+06	4.187e+06	4.17524e+06	1.79567	0.844519	0.00207986	1	1.44483
Com_4631_neg	dCDP	C9 H15 N3 O10 P2	387.024	1.81	386.017	6.16116e+06	1.70415e+07	1.06791e+07	1.2921e+07	1.11675e+07	7.79307e+06	9.85564e+06	8.93037e+06	6.25492e+06	4.56156e+06	7.54363e+06	9.30784e+06	1.41567	0.501485	0.116848	0.777778	0.929887
Com_4639_neg	11(E)-Eicosenoic Acid	C20 H38 O2	310.287	11.308	309.28	2.98517e+06	3.03103e+06	4.02597e+06	3.83784e+06	3.91167e+06	3.94103e+06	5.37881e+06	2.75419e+06	3.04473e+06	2.43365e+06	2.194e+06	2.17244e+06	1.20886	0.273649	0.161386	0.777778	0.626873
Com_4693_neg	L-Ascorbate	C6 H8 O6	176.032	2.624	175.025	9.02038e+06	8.81611e+06	8.30126e+06	8.97736e+06	9.37042e+06	8.17797e+06	1.25739e+07	6.76602e+06	9.83034e+06	7.7633e+06	1.09047e+07	1.34873e+07	0.858753	-0.219685	0.31781	0.666667	0.443754
Com_473_neg	Lysopc 17:0	C25 H52 N O7 P	509.348	10.71	508.341	9.81031e+07	9.1438e+07	9.95407e+07	8.92752e+07	1.00627e+08	1.10693e+08	5.69392e+07	4.81246e+07	4.99603e+07	6.29953e+07	7.3973e+07	6.95192e+07	1.63114	0.705884	0.00039402	1	1.09618
Com_48_neg	Adenosine diphosphate ribose	C15 H23 N5 O14 P2	559.072	1.675	540.054	1.94301e+09	3.03631e+09	2.36169e+09	2.42395e+09	2.28813e+09	2.43543e+09	2.65627e+09	2.70494e+09	2.39964e+09	2.51022e+09	2.27416e+09	2.3647e+09	0.971737	-0.0413626	0.601453	0.611111	0.245726
Com_4836_neg	PC (16:1/18:1)	C42 H80 N O8 P	803.569	9.452	802.562	2.86185e+06	2.45482e+06	3.32285e+06	592077	4.30374e+06	3.49834e+06	3.93734e+06	2.81912e+06	3.19535e+06	6.90504e+06	3.00542e+06	3.63015e+06	0.725071	-0.463805	0.228061	0.666667	1.16537
Com_4850_neg	15(R),19(R)-Hydroxy prostaglandin F2α	C20 H34 O6	370.236	6.285	369.229	1.63214e+07	1.93763e+07	2.71444e+07	1.66991e+07	1.61974e+07	2.39608e+07	8.10432e+06	9.13234e+06	1.06006e+07	9.94917e+06	1.40057e+07	9.10019e+06	1.96575	0.975083	0.000226032	1	1.88229
Com_4914_neg	PG (18:1/22:4)	C46 H81 O10 P	824.552	11.395	823.545	728801	620630	446100	429649	499050	530525	847720	664603	454678	249612	260948	341576	1.15452	0.207296	0.328644	0.638889	0.502213
Com_492_neg	LPC 16:0	C24 H50 N O7 P	541.338	9.488	540.331	4.75359e+07	3.88438e+07	5.2795e+07	4.84429e+07	5.17177e+07	5.42675e+07	4.08151e+07	3.03919e+07	2.73373e+07	4.01373e+07	4.32695e+07	3.95386e+07	1.32558	0.406627	0.0116611	0.888889	1.03017
Com_493_neg	Phosphoenolpyruvic acid	C3 H5 O6 P	167.982	1.587	166.975	2.07891e+08	2.29598e+08	1.98511e+08	2.2311e+08	1.78176e+08	2.22089e+08	8.25556e+07	1.44425e+08	1.60801e+08	1.70922e+08	1.81065e+08	1.69239e+08	1.38544	0.470344	0.0302864	0.972222	1.15827
Com_4934_neg	13,14-Dihydro-15-keto-tetranor prostaglandin F1α	C16 H28 O5	600.386	5.581	599.378	2.2584e+07	2.22225e+07	2.46545e+07	1.96897e+07	1.94943e+07	2.42773e+07	9.2407e+06	2.11941e+07	2.59804e+07	2.18429e+07	2.52509e+07	2.78481e+07	1.01192	0.0170899	0.719538	0.611111	0.261406
Com_5038_neg	5-Sulfosalicylic acid	C7 H6 O6 S	217.989	5.343	216.982	1.72728e+07	2.53546e+07	2.0324e+07	2.18384e+07	2.26082e+07	2.16442e+07	1.78821e+07	2.10199e+07	2.59174e+07	2.02758e+07	1.98348e+07	2.35872e+07	1.00408	0.00588037	0.950027	0.555556	0.212685
Com_5128_neg	11-Deoxy prostaglandin F2β	C20 H34 O4	338.246	8.34	337.239	1.60238e+07	1.94916e+07	1.99965e+07	1.82701e+07	1.80143e+07	1.80172e+07	2.26346e+07	2.51889e+07	2.5763e+07	1.84511e+07	1.59145e+07	1.67996e+07	0.880258	-0.184002	0.263251	0.638889	0.302834
Com_5242_neg	Prostaglandin F1α	C20 H36 O5	356.257	6.532	355.249	1.28214e+07	1.71885e+07	1.62283e+07	1.46884e+07	1.50315e+07	1.43799e+07	6.30795e+06	6.56811e+06	6.68436e+06	7.02739e+06	7.02589e+06	7.05643e+06	2.22124	1.15136	5.24588e-07	1	1.75497
Com_5251_neg	Taurolithocholic acid 3-sulfate	C26 H45 N O8 S2	563.263	5.28	562.256	1.4687e+07	1.86217e+07	2.3904e+07	1.84412e+07	1.92712e+07	1.99414e+07	1.69674e+07	2.08718e+07	2.31807e+07	2.07875e+07	2.28607e+07	1.97946e+07	0.922899	-0.115755	0.308634	0.694444	0.413686
Com_5254_neg	(±)-Abscisic acid	C15 H20 O4	264.136	9.263	263.129	3.05384e+06	3.78417e+06	3.61227e+06	3.06287e+06	3.47623e+06	3.21611e+06	1.78696e+06	2.71698e+06	2.14213e+06	2.43749e+06	2.83621e+06	2.32353e+06	1.4186	0.504463	0.0019929	1	0.640644
Com_5276_neg	N1-{3-[2-(2-pyridyl)ethyl]phenyl}-4-chlorobenzene-1-sulfonamide	C19 H17 Cl N2 O2 S	372.067	6.498	371.06	9.41443e+06	1.18826e+07	1.02096e+07	9.66622e+06	7.75668e+06	7.58398e+06	1.35252e+07	1.49004e+07	1.42971e+07	1.39772e+07	1.37963e+07	1.21824e+07	0.683533	-0.548918	0.00150393	1	1.41381
Com_531_neg	Cytidine-5'-monophosphate	C9 H14 N3 O8 P	323.052	1.498	322.045	9.1817e+07	1.05533e+08	7.41913e+07	8.75033e+07	8.85367e+07	1.0602e+08	1.01904e+08	9.13714e+07	1.28074e+08	1.00089e+08	9.37657e+07	1.02548e+08	0.896154	-0.158181	0.161204	0.694444	0.374393
Com_5317_neg	2,3-Bisphospho-D-glyceric acid	C3 H8 O10 P2	265.959	1.217	264.952	1.38196e+07	1.44873e+07	1.87848e+07	1.87725e+07	1.83418e+07	1.8201e+07	1.3053e+07	1.73455e+07	1.87125e+07	1.96889e+07	2.38209e+07	1.93003e+07	0.914993	-0.128167	0.433392	0.666667	0.30555
Com_5382_neg	4-(octyloxy)benzoic acid	C15 H22 O3	250.157	8.827	249.15	8.54447e+06	8.5635e+06	9.83679e+06	9.70832e+06	9.67758e+06	8.20103e+06	1.06064e+07	1.028e+07	1.21467e+07	1.10406e+07	1.02345e+07	8.08751e+06	0.873965	-0.194352	0.0768207	0.833333	0.491576
Com_545_neg	D-Ribulose 5-phosphate	C5 H11 O8 P	230.019	1.401	229.012	5.8204e+07	8.83951e+07	6.71942e+07	8.3892e+07	7.64857e+07	5.09383e+07	7.33175e+07	7.78083e+07	5.86819e+07	8.25022e+07	6.44514e+07	9.21032e+07	0.947077	-0.0784464	0.587944	0.583333	0.220996
Com_56_neg	Pantothenic acid	C9 H17 N O5	219.111	5.114	218.103	1.43993e+09	1.89631e+09	1.66482e+09	1.78712e+09	1.56698e+09	1.68827e+09	1.36928e+09	1.38735e+09	1.48888e+09	1.32292e+09	1.39405e+09	1.44199e+09	1.19501	0.257022	0.00510732	0.944444	0.470983
Com_568_neg	LPS 18:1	C24 H46 N O9 P	523.289	9.688	522.282	5.18728e+07	3.82264e+07	4.80671e+07	4.51448e+07	5.19963e+07	5.07731e+07	3.23419e+07	3.204e+07	3.42055e+07	4.9224e+07	5.20961e+07	5.03027e+07	1.14336	0.193281	0.202533	0.666667	0.46447
Com_5718_neg	3-(3-bromo-4-hydroxy-5-methoxyphenyl)-2-cyanoacrylamide	C11 H9 Br N2 O3	295.982	2.58	294.975	1.93433e+07	1.87583e+07	1.98387e+07	2.27926e+07	2.22102e+07	2.1995e+07	1.96831e+07	1.87593e+07	1.53119e+07	1.8535e+07	1.43927e+07	1.72885e+07	1.20167	0.26504	0.0135992	0.916667	0.442465
Com_572_neg	gamma-Glutamylleucine	C11 H20 N2 O5	260.137	5.391	259.13	2.30348e+08	3.82543e+08	2.51894e+08	2.70481e+08	2.49028e+08	2.39479e+08	1.09018e+08	2.1039e+08	1.98911e+08	1.97665e+08	2.50861e+08	2.40138e+08	1.34531	0.427943	0.0594423	0.861111	1.29879
Com_5721_neg	Orotic Acid	C5 H4 N2 O4	156.017	1.635	155.01	1.30057e+07	1.32014e+07	1.77626e+07	1.38882e+07	1.44518e+07	1.28259e+07	5.3679e+06	6.13409e+06	7.27447e+06	7.47129e+06	9.81899e+06	9.99646e+06	1.84823	0.886148	0.000707924	1	1.40572
Com_5898_neg	cis-Aconitic acid	C6 H6 O6	174.016	1.979	173.009	1.47357e+07	1.85538e+07	2.03722e+07	1.91181e+07	2.09416e+07	1.91639e+07	1.08867e+07	1.23473e+07	1.69108e+07	1.3547e+07	1.4434e+07	1.5114e+07	1.35614	0.439511	0.00383117	0.944444	1.14932
Com_591_neg	4-Hydroxybutyric acid (GHB)	C4 H8 O3	104.047	3.588	103.04	7.48245e+07	9.00738e+07	8.40498e+07	8.88479e+07	7.89725e+07	8.27315e+07	5.64761e+07	6.33084e+07	6.23258e+07	6.30594e+07	6.17877e+07	6.75334e+07	1.33381	0.415555	1.9504e-05	1	0.762652
Com_5947_neg	Corticosterone	C21 H30 O4	392.216	5.786	391.209	1.01031e+07	1.15158e+07	1.06257e+07	9.69934e+06	7.02731e+06	1.02765e+07	1.77785e+07	7.59994e+06	9.23428e+06	8.7445e+06	8.49541e+06	9.22184e+06	0.970089	-0.0438115	0.988243	0.694444	0.210248
Com_5987_neg	Deoxycholic acid	C24 H40 O4	392.293	8.052	391.286	1.31956e+07	1.42487e+07	1.26514e+07	1.3409e+07	1.3347e+07	1.29965e+07	2.04647e+06	2.47393e+06	1.98465e+06	2.56593e+06	2.57199e+06	2.60581e+06	5.60386	2.48642	5.34897e-08	1	3.18795
Com_6058_neg	PC (20:1/20:4)	C48 H86 N O8 P	881.616	11.864	880.609	680633	1.25664e+06	9.24433e+06	4.09568e+06	3.22462e+06	2.42403e+06	4.86181e+06	4.91219e+06	9.51538e+06	1.95311e+07	3.95797e+06	3.49105e+06	0.452261	-1.14477	0.0773246	0.833333	1.86744
Com_613_neg	Dulcitol	C6 H14 O6	182.079	1.337	181.072	1.5033e+08	2.44361e+08	1.49272e+08	2.40598e+08	2.09616e+08	2.16781e+08	1.62277e+08	1.83864e+08	1.76169e+08	1.7435e+08	1.9086e+08	1.61629e+08	1.15423	0.20693	0.236781	0.666667	0.485844
Com_618_neg	Gluconic acid	C6 H12 O7	196.058	1.365	195.051	1.44938e+08	1.91947e+08	1.53442e+08	1.73296e+08	1.70127e+08	1.58923e+08	1.73633e+08	1.5934e+08	1.55585e+08	1.47402e+08	1.56806e+08	1.72806e+08	1.02807	0.039933	0.615347	0.527778	0.205036
Com_6207_neg	(+/-)12(13)-DiHOME	C18 H34 O4	296.235	7.918	295.228	7.12148e+06	9.61621e+06	7.41299e+06	7.71952e+06	7.11857e+06	8.09232e+06	5.66317e+06	4.61444e+06	1.14471e+07	7.21582e+06	7.77222e+06	5.21594e+06	1.12288	0.16721	0.308864	0.666667	0.58875
Com_621_neg	Folic acid	C19 H19 N7 O6	441.14	5.22	440.133	2.42669e+08	2.97449e+08	2.77914e+08	2.7742e+08	2.93941e+08	2.7436e+08	2.55592e+08	2.69495e+08	3.07184e+08	2.81833e+08	2.50852e+08	2.83846e+08	1.00907	0.0130224	0.832379	0.527778	0.252522
Com_6235_neg	Indoxylsulfuric acid	C8 H7 N O4 S	213.01	5.502	212.003	1.23985e+07	1.52983e+07	1.41313e+07	1.34095e+07	1.30178e+07	1.40796e+07	1.19328e+07	1.08423e+07	1.24195e+07	1.27762e+07	1.24845e+07	1.3851e+07	1.10805	0.148019	0.0434558	0.833333	0.476966
Com_624_neg	Lysops 22:6	C28 H44 N O9 P	569.273	8.719	568.266	1.61832e+07	1.28254e+07	1.54724e+07	1.17162e+07	1.3573e+07	1.29684e+07	2.48382e+07	5.48786e+06	1.43286e+07	1.43088e+07	1.48705e+07	1.14275e+07	0.970411	-0.0433318	0.79884	0.5	0.208236
Com_6280_neg	LPE 20:3	C25 H46 N O7 P	503.302	9.277	502.295	3.70371e+06	3.3557e+06	4.5962e+06	4.05721e+06	4.5155e+06	4.42078e+06	2.90898e+06	2.13045e+06	2.31505e+06	2.43417e+06	3.00836e+06	2.8992e+06	1.57039	0.65112	0.000179313	1	1.39343
Com_630_neg	4-Nitrophenol	C6 H5 N O3	139.027	5.887	138.02	1.45023e+08	1.80553e+08	1.63916e+08	1.7234e+08	1.75244e+08	1.55978e+08	1.96877e+08	1.76198e+08	1.79632e+08	1.78415e+08	1.85864e+08	1.93215e+08	0.894482	-0.160875	0.0184318	0.916667	0.395475
Com_635_neg	DL-4-Hydroxyphenyllactic acid	C9 H10 O4	136.052	5.273	135.045	1.48755e+08	1.85562e+08	1.6895e+08	1.68177e+08	1.71764e+08	1.64337e+08	1.22119e+08	1.14463e+08	1.19064e+08	1.18357e+08	1.08557e+08	1.15461e+08	1.44343	0.529503	4.88137e-06	1	1.17705
Com_64_neg	D-threo-Isocitric acid	C6 H8 O7	192.027	1.963	191.02	2.70926e+09	3.60499e+09	3.71694e+09	3.87569e+09	3.45312e+09	3.28271e+09	2.31544e+09	2.38522e+09	2.61303e+09	2.70179e+09	2.68264e+09	2.8276e+09	1.32958	0.410973	0.00160397	0.972222	0.285612
Com_642_neg	(S)-beta-Aminoisobutyric Acid	C4 H9 N O2	103.063	1.349	102.056	1.45698e+08	1.82733e+08	1.50905e+08	1.57993e+08	1.55687e+08	1.45273e+08	7.7391e+07	1.41032e+08	1.42089e+08	1.33672e+08	1.45917e+08	1.53889e+08	1.18174	0.240909	0.137574	0.861111	0.698299
Com_6471_neg	Trolox	C14 H18 O4	250.121	7.084	249.113	1.12996e+06	2.01833e+06	2.09e+06	1.71565e+06	1.44662e+06	1.11924e+06	2.08663e+06	1.39451e+06	1.47122e+06	1.1256e+06	1.97777e+06	1.77378e+06	0.968492	-0.0461885	0.7887	0.527778	0.133293
Com_65_neg	4-chloro-1H-indazol-3-amine	C7 H6 Cl N3	167.025	1.586	166.018	1.87156e+09	2.38681e+09	2.15422e+09	2.15812e+09	2.09039e+09	1.12198e+09	1.22192e+09	8.76854e+08	1.43774e+09	9.71242e+08	1.89277e+09	1.89097e+09	1.4211	0.507012	0.0609825	0.833333	1.29346
Com_653_neg	Flavin mononucleotide (FMN)	C17 H21 N4 O9 P	456.105	5.548	455.098	2.25496e+08	2.06212e+08	2.58682e+08	1.87329e+08	2.01351e+08	2.49091e+08	6.23119e+07	1.42268e+08	1.6879e+08	1.70674e+08	1.57625e+08	1.72276e+08	1.51973	0.603815	0.0337705	1	1.66569
Com_66_neg	Methylmalonic acid	C4 H6 O4	118.027	2.58	117.019	3.3099e+09	4.16743e+09	3.99398e+09	4.09048e+09	3.84856e+09	3.76899e+09	3.10738e+09	3.12774e+09	3.24251e+09	3.16498e+09	3.20732e+09	3.34134e+09	1.20781	0.272389	0.00195208	0.972222	0.48952
Com_6623_neg	(±)10(11)-EpDPA	C22 H32 O3	344.235	8.012	343.228	2.76348e+06	3.37719e+06	2.65158e+06	3.79467e+06	3.99707e+06	4.11245e+06	5.09727e+06	5.54022e+06	5.71735e+06	2.68799e+06	2.9082e+06	3.1618e+06	0.824138	-0.279042	0.357878	0.638889	0.429818
Com_6651_neg	Pentobarbital-d5	C11 H13 [2]H5 N2 O3	231.162	6.746	230.155	3.60369e+06	1.66863e+06	3.13412e+06	2.96418e+06	2.65836e+06	3.20215e+06	1.88731e+07	2.05055e+06	2.78035e+06	3.07123e+06	4.01358e+06	3.6159e+06	0.500836	-0.997589	0.296818	0.666667	0.722096
Com_667_neg	1,2,3,9-tetrahydro-4H-carbazol-4-one oxime	C12 H12 N2 O	200.095	5.981	199.088	1.11104e+06	1.92451e+06	1.24515e+06	1.10117e+06	1.25792e+06	1.55691e+06	839119	776973	1.1393e+06	1.02243e+06	1.16399e+06	863771	1.41186	0.497601	0.0145647	0.888889	0.318965
Com_6735_neg	Geranylgeranyl pyrophosphate	C20 H36 O7 P2	450.194	5.45	449.187	946385	1.04744e+06	1.07789e+06	733500	953378	994457	758559	886472	1.02119e+06	978320	942246	2.59002e+06	0.801617	-0.319016	0.508267	0.555556	0.429427
Com_6770_neg	Neohesperidin	C28 H34 O15	610.191	5.613	609.183	455264	634009	452678	473214	409165	490418	526642	419198	496031	421711	507947	904965	0.889594	-0.168782	0.512594	0.638889	0.196205
Com_68_neg	6-(tert-butyl)thieno[3,2-d]pyrimidin-4(3H)-one	C10 H12 N2 O S	208.067	5.363	207.06	1.14953e+09	3.89906e+09	1.44013e+09	1.86919e+09	1.87324e+09	1.4039e+09	2.32765e+09	2.37284e+09	2.15499e+09	1.91831e+09	1.86457e+09	1.8292e+09	0.933226	-0.0997016	0.4405	0.722222	0.577984
Com_6839_neg	Feruloyl Putrescine	C14 H20 N2 O3	264.148	5.313	263.14	2.62578e+06	8.28393e+06	2.73452e+06	3.53771e+06	4.10475e+06	2.53961e+06	1.07703e+07	4.53918e+06	3.76179e+06	3.51415e+06	5.51845e+06	5.51187e+06	0.708784	-0.496582	0.169312	0.777778	1.01661
Com_6858_neg	4-Pyridoxic acid	C8 H9 N O4	183.053	3.713	182.046	8.19047e+06	9.92597e+06	9.91408e+06	9.98393e+06	9.20166e+06	1.00026e+07	9.96766e+06	1.17067e+07	1.10623e+07	1.09973e+07	1.17907e+07	1.1659e+07	0.851676	-0.231624	0.00338746	0.944444	0.589102
Com_686_neg	Taurochenodeoxycholic acid	C26 H45 N O6 S	499.298	8.306	498.29	8.23794e+07	1.67567e+08	1.76173e+08	1.9734e+08	1.99516e+08	1.97895e+08	6.48159e+07	1.94924e+07	2.31557e+07	2.36817e+07	2.25126e+07	2.42569e+07	5.73795	2.52054	1.74725e-05	1	2.56484
Com_6954_neg	Neopterin	C9 H11 N5 O4	253.081	10.116	252.073	3.20859e+06	2.89777e+06	2.29077e+06	2.11574e+06	2.08374e+06	1.9426e+06	5.05363e+06	1.69921e+06	2.15081e+06	3.34138e+06	1.90502e+06	2.93239e+06	0.851119	-0.232567	0.584655	0.555556	0.33509
Com_706_neg	2-Methoxyestrone	C19 H24 O3	300.17	7.261	299.163	5.16799e+07	4.85006e+07	4.41361e+07	4.91642e+07	5.11061e+07	3.41515e+07	4.50155e+07	3.80117e+07	4.9249e+07	5.3021e+07	7.04979e+07	6.41317e+07	0.871257	-0.198831	0.293478	0.694444	0.260369
Com_7067_neg	2-(3,4-dimethoxyphenyl)ethanamine	C10 H15 N O2	181.11	6.317	180.103	263901	377913	328831	303577	340538	342123	396690	375850	360803	345101	327428	330142	0.916138	-0.126363	0.158234	0.722222	0.135101
Com_7092_neg	Thromboxane B2	C20 H34 O6	370.236	6.402	369.229	7.73071e+06	9.67465e+06	7.54805e+06	8.69311e+06	8.61979e+06	8.07691e+06	3.99908e+06	4.96666e+06	4.65423e+06	4.69793e+06	5.24131e+06	5.00205e+06	1.76264	0.817738	9.49714e-07	1	1.56048
Com_71_neg	Inosine-5'-monophosphate (IMP)	C10 H13 N4 O8 P	348.047	1.771	347.04	2.76003e+09	2.07063e+09	3.38643e+09	3.50674e+09	3.14553e+09	3.03099e+09	1.66108e+09	2.78428e+09	3.05972e+09	2.94607e+09	2.67953e+09	2.67704e+09	1.13238	0.17936	0.309783	0.75	0.395124
Com_7120_neg	(±)18-HEPE	C20 H30 O3	336.23	7.682	335.223	2.5912e+06	3.8419e+06	2.64341e+06	2.32004e+06	2.56548e+06	2.06337e+06	2.24068e+06	1.95025e+06	2.00203e+06	2.2166e+06	1.8938e+06	1.67115e+06	1.33829	0.420394	0.022048	0.944444	0.657699
Com_718_neg	Glycodeoxycholic Acid (hydrate)	C26 H43 N O5	485.285	5.267	484.278	1.69066e+08	1.93807e+08	1.7988e+08	1.68196e+08	1.84572e+08	1.6483e+08	1.65721e+08	1.82692e+08	1.85542e+08	1.89572e+08	1.90484e+08	2.04423e+08	0.948069	-0.076936	0.193694	0.722222	0.4328
Com_7205_neg	5-Aminopentanoate	C5 H11 N O2	117.079	5.233	116.072	1.1531e+07	1.48189e+07	1.35746e+07	1.23298e+07	1.51742e+07	1.38363e+07	1.27406e+07	1.09803e+07	1.1081e+07	1.00255e+07	9.44768e+06	1.13185e+07	1.23891	0.309073	0.00533849	0.944444	0.841649
Com_722_neg	N-[3-(aminosulfonyl)phenyl]-2,3-dihydro-1,4-benzodioxine-2-carboxamide	C15 H14 N2 O5 S	334.067	1.326	333.059	6.61936e+07	5.97571e+07	5.0102e+07	8.51501e+07	6.96093e+07	6.15177e+07	5.85698e+07	7.5335e+07	6.00034e+07	4.78465e+07	6.70484e+07	8.93802e+07	0.9853	-0.0213656	0.944082	0.5	0.062432
Com_7320_neg	2-Methylbutyl beta-D-glucopyranoside	C11 H22 O6	296.147	5.306	295.14	1.17436e+06	1.47291e+06	1.87306e+06	1.40769e+06	1.33029e+06	1.31717e+06	1.41181e+06	1.35292e+06	1.5036e+06	1.36905e+06	1.40567e+06	1.54482e+06	0.998557	-0.00208316	0.876025	0.638889	0.0903364
Com_7338_neg	Valproic acid	C8 H16 O2	144.115	5.915	143.108	5.96679e+06	6.71768e+06	6.6497e+06	6.43608e+06	6.19581e+06	5.4186e+06	6.35225e+06	5.70402e+06	6.03898e+06	6.06583e+06	4.77149e+06	4.95855e+06	1.10308	0.141539	0.11603	0.777778	0.442842
Com_741_neg	3-Phosphoglyceric acid	C3 H7 O7 P	185.993	1.457	184.986	6.79269e+07	2.87561e+07	9.17669e+07	7.85904e+07	9.54949e+07	8.924e+07	9.13343e+07	8.80275e+07	9.62531e+07	8.51216e+07	5.44432e+07	6.2349e+07	0.946069	-0.0799822	0.633545	0.5	0.377185
Com_7433_neg	5-Phenylvaleric Acid	C11 H14 O2	178.099	6.569	177.092	5.21878e+06	6.76111e+06	5.08641e+06	6.19019e+06	4.99717e+06	4.4891e+06	4.55273e+06	4.94643e+06	5.15474e+06	6.04016e+06	6.67641e+06	6.175e+06	0.976072	-0.0349412	0.780992	0.5	0.187341
Com_7456_neg	4-Hydroxy-3- methoxyphenylglycol sulfate	C9 H12 O7 S	264.03	2.588	263.023	1.14557e+07	1.56002e+07	4.67513e+06	1.51448e+07	1.26265e+07	1.22487e+07	1.10526e+07	1.09784e+07	1.23106e+07	1.18731e+07	1.09551e+07	1.44089e+07	1.00241	0.00346923	0.760634	0.666667	0.167703
Com_748_neg	Toradol	C15 H13 N O3	255.086	1.843	254.078	1.32296e+08	4.24608e+07	1.50252e+08	7.21808e+07	1.32489e+08	1.39194e+08	1.04743e+08	1.13312e+08	1.47823e+08	1.66029e+08	1.42992e+08	1.44844e+08	0.815954	-0.29344	0.244574	0.694444	0.477255
Com_7531_neg	Tris(2-carboxyethyl)phosphine	C9 H16 Cl O6 P	286.037	6.481	285.03	2.84749e+06	1.46676e+06	1.61705e+06	1.19902e+06	2.70774e+06	544101	983412	671875	8.55947e+06	636861	847724	1.66457e+06	0.776881	-0.364235	0.770203	0.611111	0.226049
Com_76_neg	Reduced nicotinamide adenine dinucleotide	C21 H29 N7 O14 P2	665.126	3.014	664.119	6.61713e+08	2.8959e+08	1.406e+09	8.85111e+08	1.0283e+09	8.42202e+08	5.51057e+08	1.3647e+09	1.43756e+09	1.40045e+09	1.23387e+09	1.1386e+09	0.717478	-0.478993	0.178206	0.75	0.661152
Com_7655_neg	4-(9H-fluoren-9-yl)pyridine	C18 H13 N	243.101	6.205	242.094	178797	652907	580366	435545	305566	391113	218878	220371	253884	225139	244401	319204	1.71694	0.779839	0.0596062	0.805556	0.693379
Com_7656_neg	DL-Citrulline	C6 H13 N3 O3	175.096	1.358	174.088	1.26896e+07	1.59002e+07	1.30538e+07	1.44793e+07	1.46634e+07	1.37933e+07	9.92777e+06	1.16462e+07	1.12496e+07	1.20317e+07	1.01437e+07	1.23753e+07	1.25537	0.328108	0.00107295	1	1.11679
Com_7699_neg	1,5,8-Trihydroxy-9-oxo-9H-xanthen-3-yl beta-D-glucopyranoside	C19 H18 O11	422.086	2.416	421.079	7.12832e+06	1.00147e+07	7.99593e+06	1.02603e+07	9.18066e+06	9.10845e+06	7.52424e+06	9.9378e+06	8.22221e+06	8.80742e+06	1.15382e+07	1.15357e+07	0.932647	-0.100596	0.501542	0.583333	0.400721
Com_770_neg	N-Acetylaspartic acid	C6 H9 N O5	175.048	1.92	174.041	9.47466e+07	1.38718e+08	1.05003e+08	1.135e+08	1.03658e+08	1.07064e+08	1.24973e+08	1.74159e+08	1.15424e+08	1.13779e+08	1.09339e+08	1.1217e+08	0.883768	-0.178261	0.220324	0.805556	0.472774
Com_7706_neg	LPC 20:0	C28 H58 N O7 P	597.401	11.697	596.394	1.91984e+06	1.27716e+06	2.57204e+06	2.5539e+06	3.2253e+06	2.80407e+06	1.30331e+06	1.2383e+06	2.00131e+06	2.49818e+06	1.86422e+06	2.07034e+06	1.30765	0.386975	0.177602	0.777778	0.684579
Com_7728_neg	Proline-hydroxyproline	C10 H16 N2 O4	228.111	1.514	227.104	7.51388e+06	1.10854e+07	9.10085e+06	1.18642e+07	1.25155e+07	1.00227e+07	9.10504e+06	9.81631e+06	1.11496e+07	1.00799e+07	1.14847e+07	1.00199e+07	1.00725	0.0104231	0.963166	0.527778	0.197041
Com_7757_neg	Deoxyguanosine	C10 H13 N5 O4	267.096	5.059	266.089	7.01043e+06	9.94801e+06	7.76817e+06	9.21261e+06	1.24436e+07	1.46263e+07	8.64099e+06	8.36311e+06	7.51327e+06	6.24603e+06	7.98292e+06	7.34712e+06	1.3236	0.404462	0.0807735	0.777778	1.96167
Com_779_neg	LPC 15:0	C23 H48 N O7 P	527.323	8.993	526.315	4.87392e+06	2.05218e+07	2.19823e+07	2.07804e+07	4.17213e+06	5.67173e+06	5.37925e+07	2.75352e+07	4.86833e+06	5.97898e+06	2.85026e+07	3.4808e+07	0.501669	-0.995191	0.26967	0.777778	1.06398
Com_78_neg	Glutamic acid	C5 H9 N O4	147.053	1.356	146.046	2.59761e+09	3.22152e+09	2.71346e+09	2.9819e+09	2.9951e+09	2.7596e+09	2.68896e+09	2.80101e+09	2.72585e+09	2.65413e+09	2.8358e+09	2.95677e+09	1.03641	0.0515919	0.378954	0.638889	0.359004
Com_7894_neg	5-S-cysteinyldopaquinone	C12 H14 N2 O6 S	314.058	1.135	313.051	3.9987e+06	5.27751e+06	4.39366e+06	4.65663e+06	4.02746e+06	3.86965e+06	3.92877e+06	4.27925e+06	3.88381e+06	4.11217e+06	4.47648e+06	3.96024e+06	1.06424	0.0898215	0.311823	0.638889	0.223365
Com_7924_neg	Monobutyl phthalate	C12 H14 O4	222.089	6.346	221.082	8.61303e+06	1.1203e+07	1.05543e+07	1.05245e+07	9.35864e+06	1.03632e+07	8.14078e+06	7.86828e+06	8.8181e+06	8.52317e+06	6.92443e+06	8.41616e+06	1.24493	0.316065	0.00202396	0.972222	1.47397
Com_799_neg	all-cis-4,7,10,13,16-Docosapentaenoic acid	C22 H34 O2	330.256	10.069	329.249	7.63965e+07	7.3543e+07	9.19884e+07	9.47947e+07	8.56196e+07	1.01836e+08	3.67409e+07	6.11838e+07	5.52627e+07	6.1181e+07	7.20482e+07	7.24561e+07	1.46062	0.546585	0.0096499	1	0.944446
Com_7994_neg	N-Acetyl-1-aspartylglutamic acid	C11 H16 N2 O8	304.091	2.486	303.084	6.66845e+06	1.1655e+07	1.0981e+07	9.25634e+06	7.03109e+06	7.58839e+06	5.24826e+06	5.85608e+06	9.73719e+06	6.86483e+06	5.79114e+06	9.10887e+06	1.24818	0.319823	0.142642	0.777778	0.680628
Com_803_neg	PC (16:0/18:1)	C42 H82 N O8 P	805.584	10.98	804.578	2.94314e+07	6.16442e+07	7.5366e+07	8.12227e+07	8.3479e+07	1.14729e+08	5.40662e+07	6.80991e+07	8.78448e+07	1.16564e+08	4.88038e+07	8.80481e+07	0.962124	-0.0557059	0.76916	0.444444	0.324765
Com_8033_neg	Traumatic acid	C12 H20 O4	228.136	6.403	227.129	9.07507e+06	1.1479e+07	1.00387e+07	9.88614e+06	9.87253e+06	8.86713e+06	8.1989e+06	8.3544e+06	1.43029e+07	1.12669e+07	9.56953e+06	7.71502e+06	0.996819	-0.00459693	0.87035	0.638889	0.140847
Com_8039_neg	H-Trp-NH2.HCl	C11 H14 Cl N3 O	239.083	1.39	238.075	1.06393e+07	3.65726e+06	1.06926e+07	8.72059e+06	5.46196e+06	7.95054e+06	1.45753e+07	5.21971e+06	1.03159e+07	4.23808e+06	7.15553e+06	6.43515e+06	0.98295	-0.0248108	0.985441	0.555556	0.71224
Com_8044_neg	N-acetyl-L-ornithine	C7 H14 N2 O3	174.1	1.947	173.093	2.02575e+06	4.33409e+06	2.99342e+06	3.53349e+06	3.16395e+06	2.76088e+06	2.91528e+06	2.27642e+06	2.97795e+06	3.15195e+06	2.93707e+06	3.03951e+06	1.08749	0.120999	0.599093	0.638889	0.249568
Com_805_neg	Lysope 16:0	C21 H44 N O7 P	453.286	9.306	452.279	3.25825e+07	2.8135e+07	3.80936e+07	3.2174e+07	3.30631e+07	3.42215e+07	2.5539e+07	2.34936e+07	2.04912e+07	2.65122e+07	7.62407e+06	2.62003e+07	1.52679	0.610504	0.0535633	1	1.45346
Com_8161_neg	4-(4-nitrophenylazo)aniline	C12 H10 N4 O2	242.077	5.669	241.069	2.18329e+06	3.09505e+06	1.65117e+06	3.62989e+06	2.69922e+06	2.66638e+06	2.71292e+06	2.00791e+06	1.77558e+06	2.04653e+06	1.51894e+06	1.53118e+06	1.37367	0.458031	0.0589197	0.805556	0.666726
Com_8182_neg	Lauric acid ethyl ester	C14 H28 O2	228.209	9.462	227.202	3.99538e+06	3.15532e+06	4.06671e+06	3.26832e+06	3.27377e+06	3.07524e+06	2.05633e+06	2.26784e+06	2.44509e+06	3.42032e+06	3.39311e+06	3.6012e+06	1.21246	0.277935	0.0989204	0.666667	0.674307
Com_8183_neg	N-Acetyl-DL-tryptophan	C13 H14 N2 O3	246.1	5.673	245.093	7.24551e+06	1.50643e+07	6.90747e+06	6.40508e+06	5.30228e+06	5.70144e+06	6.91226e+06	6.91845e+06	6.33946e+06	5.65488e+06	6.96283e+06	6.6325e+06	1.18279	0.242194	0.542621	0.5	0.474975
Com_82_neg	UDP-N-acetylglucosamine	C17 H27 N3 O17 P2	607.083	2.469	606.075	1.05593e+09	1.42712e+09	1.32074e+09	1.25299e+09	1.24543e+09	1.18882e+09	5.3522e+08	8.85004e+08	9.9601e+08	1.01961e+09	1.06774e+09	1.21286e+09	1.31044	0.390047	0.0524131	0.916667	0.928039
Com_820_neg	N-[3-(4-chloroanilino)-1H-1,2,4-triazol-5-yl]-N'-isopropylurea	C12 H15 Cl N6 O	289.143	5.332	288.135	1.77598e+08	2.35493e+08	2.03099e+08	2.09966e+08	2.13834e+08	1.95907e+08	1.94181e+08	2.02487e+08	2.24832e+08	2.0814e+08	2.08572e+08	2.10777e+08	0.989518	-0.0152025	0.767646	0.5	0.135346
Com_821_neg	S-Lactoylglutathione	C13 H21 N3 O8 S	379.105	3.188	378.098	2.13553e+06	8.01004e+06	4.94921e+06	6.76649e+06	4.31513e+06	3.24907e+06	7.13182e+06	3.93194e+06	6.47891e+06	5.36238e+06	4.12283e+06	4.71213e+06	0.927078	-0.109237	0.537181	0.555556	0.193115
Com_8257_neg	Formononetin	C16 H12 O4	268.073	1.606	267.066	2.47765e+06	3.89409e+06	2.95823e+06	2.07286e+06	3.63005e+06	2.9992e+06	3.35266e+06	3.05043e+06	2.81747e+06	3.16754e+06	2.99613e+06	3.06628e+06	0.977321	-0.0330956	0.672627	0.583333	0.282213
Com_8261_neg	D-Mannitol 1-phosphate	C6 H15 O9 P	262.048	1.123	261.041	2.17524e+06	2.86055e+06	2.57181e+06	2.87527e+06	2.90664e+06	2.41739e+06	1.55235e+06	2.61612e+06	2.68627e+06	2.28501e+06	2.97059e+06	3.24807e+06	1.0292	0.0415269	0.685715	0.472222	0.307431
Com_83_neg	Uridine monophosphate (UMP)	C9 H13 N2 O9 P	324.036	1.585	323.029	1.06231e+09	1.20027e+09	1.39835e+09	1.3825e+09	1.36285e+09	1.35214e+09	2.869e+09	2.07085e+09	2.46589e+09	2.4628e+09	2.37716e+09	2.52955e+09	0.525096	-0.929348	1.09538e-06	1	2.5982
Com_835_neg	2'-Deoxyadenosine 5'-monophosphate (dAMP)	C10 H14 N5 O6 P	331.069	1.957	330.061	9.65395e+06	1.93513e+07	1.43654e+07	1.52301e+07	1.56146e+07	1.34239e+07	1.31204e+07	1.62696e+07	1.45912e+07	1.18041e+07	1.68057e+07	2.15523e+07	0.930914	-0.10328	0.575841	0.583333	0.203544
Com_8354_neg	N-Carbamyl-L-glutamicacid	C6 H10 N2 O5	190.059	1.358	189.052	7.39125e+06	1.27983e+07	7.36388e+06	9.48574e+06	8.0523e+06	8.4196e+06	9.31495e+06	8.44468e+06	7.63622e+06	7.87392e+06	8.68625e+06	7.97046e+06	1.0718	0.100033	0.583378	0.5	0.24873
Com_8475_neg	N-(5-Aminopentyl)acetamide	C7 H16 N2 O	144.126	5.106	143.119	5.18344e+06	8.25606e+06	6.44546e+06	6.53522e+06	5.93263e+06	5.15235e+06	8.69322e+06	5.76363e+06	5.96089e+06	5.12502e+06	7.77049e+06	7.33243e+06	0.922734	-0.116013	0.501183	0.583333	0.490209
Com_85_neg	L-Threonic acid	C4 H8 O5	136.037	1.374	135.03	1.44633e+09	1.81567e+09	1.63115e+09	1.68256e+09	1.78037e+09	1.50582e+09	1.30934e+09	1.41443e+09	1.47933e+09	1.41493e+09	1.17474e+09	1.52257e+09	1.18599	0.246091	0.00945082	0.916667	1.08576
Com_8538_neg	Hexadecanedioic acid	C16 H30 O4	286.215	7.749	285.207	9.5981e+06	1.16004e+07	1.10125e+07	1.0115e+07	9.47121e+06	1.08507e+07	1.05944e+07	1.05291e+07	1.12635e+07	9.13851e+06	9.17061e+06	9.63557e+06	1.03839	0.0543548	0.44967	0.638889	0.322294
Com_8595_neg	Prostaglandin F2alpha	C20 H34 O5	354.241	7.044	353.233	7.7564e+06	9.46367e+06	8.60476e+06	8.82424e+06	7.45454e+06	3.95222e+06	5.31721e+06	6.01553e+06	3.65023e+06	3.23033e+06	6.00782e+06	3.53133e+06	1.65952	0.730769	0.0166035	0.916667	1.60304
Com_8687_neg	Guanosine-3',5'-cyclic monophosphate	C10 H12 N5 O7 P	345.048	2.745	344.041	1.22635e+06	1.32539e+06	1.06565e+06	1.11572e+06	1.1694e+06	1.31622e+06	1.62527e+06	1.6734e+06	1.58734e+06	1.71264e+06	1.78292e+06	1.81167e+06	0.708189	-0.497794	3.15415e-05	1	0.772436
Com_88_neg	Quinolinic acid	C7 H5 N O4	167.022	2.114	166.014	1.27003e+09	1.50026e+09	1.34527e+09	1.2932e+09	1.25761e+09	1.33382e+09	1.42311e+09	1.28835e+09	1.34611e+09	1.30422e+09	1.13609e+09	1.29944e+09	1.02602	0.0370539	0.529126	0.5	0.0833354
Com_880_neg	Phenylacetylglycine	C10 H11 N O3	193.074	5.567	192.067	1.80395e+08	2.16569e+08	1.94301e+08	2.10689e+08	2.21823e+08	1.9984e+08	1.01512e+08	1.04579e+08	1.05542e+08	1.04852e+08	1.02401e+08	1.07411e+08	1.95373	0.966234	1.41917e-06	1	1.82566
Com_885_neg	D-(-)-Fructose	C6 H12 O6	180.063	1.951	179.056	3.42839e+07	4.47571e+07	4.37261e+07	4.2725e+07	4.61998e+07	4.44097e+07	3.2377e+07	3.24335e+07	3.73654e+07	4.13326e+07	4.2517e+07	4.384e+07	1.11414	0.155926	0.14883	0.833333	0.390042
Com_8856_neg	S-Sulfo-L-cysteine	C3 H7 N O5 S2	200.976	1.378	199.969	1.5448e+06	1.904e+06	1.63711e+06	1.82658e+06	2.0314e+06	1.71285e+06	1.77326e+06	1.83165e+06	1.83454e+06	1.63272e+06	1.66177e+06	1.80839e+06	1.01085	0.0155716	0.87337	0.472222	0.067593
Com_8975_neg	Tetradecanedioic acid	C14 H26 O4	258.183	7.088	257.176	8.66958e+06	1.01491e+07	8.80471e+06	9.4645e+06	9.85263e+06	9.39385e+06	7.50177e+06	8.08649e+06	8.17211e+06	8.08461e+06	7.53504e+06	8.62403e+06	1.17353	0.230859	0.000751009	1	1.80334
Com_9_neg	α-D-Glucose-1,6-bisphosphate	C6 H14 O12 P2	339.996	1.966	338.989	1.3598e+10	1.34154e+10	1.48619e+10	1.4147e+10	1.53466e+10	1.38259e+10	9.03468e+09	9.50906e+09	8.5104e+09	9.40951e+09	7.46703e+09	6.79522e+09	1.67951	0.748043	7.74457e-05	1	1.33661
Com_9005_neg	Ofloxacin impurity E	C17 H18 F N3 O4	347.133	2.375	346.126	8.59139e+06	6.76697e+06	9.1011e+06	1.0117e+07	6.66189e+06	8.77669e+06	8.79593e+06	8.53008e+06	1.11788e+07	1.17509e+07	1.15446e+07	1.10443e+07	0.795854	-0.329425	0.0284117	0.833333	0.675374
Com_9018_neg	Tretinoin	C20 H28 O2	300.209	9.013	299.202	1.15075e+06	1.2973e+06	1.43284e+06	1.78956e+06	1.25786e+06	1.50385e+06	2.40382e+06	1.28254e+06	1.39618e+06	1.49658e+06	1.16759e+06	1.4495e+06	0.916916	-0.125138	0.586895	0.555556	0.199731
Com_9110_neg	LPC 20:1	C28 H56 N O7 P	595.386	10.902	594.379	3.18714e+06	3.32902e+06	2.74312e+06	3.36793e+06	3.63193e+06	4.0498e+06	2.11256e+06	1.78006e+06	1.94843e+06	2.10855e+06	2.62423e+06	2.82853e+06	1.51533	0.599628	0.00106808	0.972222	1.15873
Com_9149_neg	Cyclocytidine	C9 H12 Cl N3 O4	261.053	2.836	260.045	5.98262e+06	8.777e+06	4.96812e+06	5.87523e+06	6.29831e+06	7.108e+06	1.20857e+07	6.7852e+06	8.59514e+06	8.80659e+06	8.23682e+06	6.8842e+06	0.75903	-0.397771	0.0416737	0.833333	1.93053
Com_918_neg	Uracil	C4 H4 N2 O2	112.027	1.817	111.02	5.56022e+07	9.29314e+07	6.26534e+07	8.49342e+07	7.76971e+07	7.38572e+07	8.07171e+07	8.03123e+07	8.65681e+07	7.41436e+07	7.60537e+07	8.39216e+07	0.929334	-0.10573	0.328604	0.638889	0.320555
Com_9269_neg	PE (3:0/20:4)	C28 H48 N O8 P	557.313	9.219	556.306	874602	524281	377160	1.06378e+06	786477	604158	853307	984855	325334	780602	1.21854e+06	553364	0.897043	-0.156751	0.743297	0.555556	0.310685
Com_928_neg	Adenine	C5 H5 N5	135.054	5.204	134.047	8.56131e+07	1.00074e+08	9.92748e+07	1.02506e+08	9.78685e+07	8.76378e+07	1.35373e+08	5.26547e+07	6.34033e+07	6.863e+07	6.8809e+07	7.29907e+07	1.24058	0.311013	0.104044	0.833333	0.683768
Com_945_neg	Nicotinic acid	C6 H5 N O2	123.032	2.396	122.025	9.42981e+07	1.50659e+08	1.41369e+08	1.38135e+08	1.38734e+08	1.90913e+08	9.91374e+07	1.13966e+08	1.27803e+08	1.49151e+08	1.14936e+08	1.33219e+08	1.157	0.210384	0.255649	0.75	0.521233
Com_946_neg	Isocitric acid	C6 H8 O7	192.027	1.57	191.02	1.57359e+08	1.38645e+08	1.29203e+08	1.22193e+08	1.40054e+08	1.24303e+08	9.8319e+07	7.74631e+07	7.01084e+07	6.96318e+07	7.82841e+07	1.18564e+08	1.58432	0.663862	0.00155121	1	1.1623
Com_950_neg	Guanosine	C10 H13 N5 O5	283.092	3.407	282.085	8.77826e+07	1.36523e+08	1.11182e+08	1.11475e+08	1.10855e+08	1.12168e+08	1.7087e+08	1.86783e+08	1.90946e+08	1.87964e+08	1.86042e+08	1.97454e+08	0.598169	-0.741374	0.000115893	1	1.1264
Com_955_neg	LPS 20:3	C26 H46 N O9 P	547.289	9.599	546.282	4.61639e+07	5.96141e+06	9.28407e+06	1.28263e+07	9.25803e+06	7.87897e+06	2.68578e+07	2.69969e+07	4.97563e+06	9.69213e+06	9.4873e+06	1.54155e+07	0.97803	-0.0320491	0.758098	0.638889	0.643392
Com_956_neg	D-Ribulose 1,5-bisphosphate	C5 H12 O11 P2	309.986	1.815	308.978	2.73971e+07	3.29929e+07	2.35036e+07	2.87573e+07	2.32797e+07	2.05952e+07	6.31215e+07	4.97009e+07	5.26339e+07	4.55401e+07	4.52159e+07	4.38984e+07	0.52156	-0.939095	3.19912e-05	1	1.17393
Com_96_neg	Dihydroxyacetone phosphate	C3 H7 O6 P	169.998	1.578	168.99	1.5313e+09	1.55395e+09	1.52894e+09	1.54348e+09	1.42741e+09	1.01179e+09	8.39916e+08	8.53079e+08	1.37756e+09	1.39155e+09	2.35918e+09	1.32519e+09	1.05529	0.077633	0.553974	0.75	0.335982
Com_9636_neg	Carnosine	C9 H14 N4 O3	226.107	1.317	225.1	5.94405e+06	7.96149e+06	5.44316e+06	5.05505e+06	6.84945e+06	6.13733e+06	4.83338e+06	5.62273e+06	5.34214e+06	4.46082e+06	5.29556e+06	5.59161e+06	1.20048	0.263615	0.0514694	0.833333	0.877396
Com_9680_neg	(+/-)9,10-dihydroxy-12Z-octadecenoic acid	C18 H34 O4	314.246	7.265	313.239	966427	1.74863e+06	1.35097e+06	1.27339e+06	1.26288e+06	1.14712e+06	910796	961306	1.08979e+06	1.16591e+06	1.09518e+06	1.322e+06	1.18402	0.243696	0.132671	0.777778	0.777126
Com_9711_neg	Pentadecanoic acid	C15 H30 O2	242.225	6.933	241.217	3.31761e+06	3.19792e+06	3.06597e+06	3.1896e+06	3.36813e+06	3.27274e+06	2.65696e+06	2.03042e+06	2.34464e+06	1.85061e+06	1.99696e+06	2.45644e+06	1.4556	0.541617	0.000824834	1	2.03032
Com_972_neg	2-Methylpentanedioic acid	C6 H10 O4	146.058	5.48	145.051	2.14238e+07	2.63186e+07	2.69864e+07	2.505e+07	2.73468e+07	2.43149e+07	2.22196e+07	2.57523e+07	2.51382e+07	2.18816e+07	2.27733e+07	2.30379e+07	1.07555	0.105075	0.153926	0.722222	0.236651
Com_9848_neg	N4-Acetylcytidine	C11 H15 N3 O6	285.096	4.968	284.089	1.36742e+06	2.16036e+06	1.41236e+06	1.57267e+06	2.01501e+06	1.85115e+06	1.8989e+06	2.03398e+06	1.58848e+06	2.12741e+06	1.84421e+06	1.85531e+06	0.914584	-0.128812	0.288964	0.666667	0.301273
Com_987_neg	Glutaconic acid	C5 H6 O4	130.027	4.773	129.019	8.10681e+07	9.74742e+07	7.96163e+07	9.1747e+07	7.13692e+07	6.67758e+07	6.37638e+07	4.50633e+07	4.45058e+07	3.12006e+07	4.5149e+07	3.28267e+07	1.85918	0.894663	0.000799136	1	1.78374
Com_9934_neg	11(Z),14(Z)-Eicosadienoic Acid	C20 H36 O2	308.272	7.431	307.265	2.86573e+06	2.49652e+06	3.27329e+06	3.30685e+06	3.02631e+06	3.23397e+06	2.3857e+06	2.06183e+06	2.3593e+06	2.50303e+06	2.14323e+06	1.88564e+06	1.36465	0.448529	0.000521178	0.972222	0.851919
Com_9988_neg	Arachidic acid	C20 H40 O2	312.303	8.19	311.296	1.7695e+06	1.69964e+06	1.68027e+06	1.77119e+06	1.95202e+06	2.23007e+06	3.04863e+06	1.67319e+06	801252	1.78725e+06	2.1299e+06	1.72902e+06	0.994041	-0.00862342	0.749545	0.527778	0.233193

## Sheet: V_3h.vs.C_3h_pos
Processed metabolite table for samples collected at 3 hours post-infection (3 hpi). Column headers are provided in row 2.
ID	Name	Formula	Molecular Weight	RT [min]	m/z	pos_V_3h_1	pos_V_3h_2	pos_V_3h_3	pos_V_3h_4	pos_V_3h_5	pos_V_3h_6	pos_C_3h_1	pos_C_3h_2	pos_C_3h_3	pos_C_3h_4	pos_C_3h_5	pos_C_3h_6	FC	log2FC	Pvalue	ROC	VIP
Com_10054_pos	Oxolamine	C14 H19 N3 O	245.153	5.334	246.16	2.60926e+07	2.34249e+07	1.96717e+07	2.60042e+07	2.80125e+07	2.51081e+07	2.50393e+07	2.65288e+07	2.22044e+07	1.99665e+07	3.32102e+07	3.12806e+07	0.937334	-0.0933655	0.574774	0.583333	0.906898
Com_10074_pos	LPH	C17 H27 N5 O4	365.211	4.98	404.174	8.7133e+06	1.09771e+07	5.3856e+06	7.29832e+06	7.36561e+06	5.93015e+06	6.02997e+06	6.6318e+06	8.43398e+06	6.52222e+06	7.2517e+06	1.12822e+07	0.989561	-0.0151392	0.915884	0.5	0.36458
Com_1008_pos	SM (d21:2/19:0)	C45 H89 N2 O6 P	784.645	10.639	785.651	1.49462e+07	6.29055e+07	9.84374e+06	2.87505e+07	1.13821e+08	3.38525e+07	2.31532e+07	2.20843e+07	2.46257e+07	2.71365e+07	7.79591e+07	7.85953e+07	1.04167	0.058894	0.794886	0.5	1.15382
Com_10103_pos	Gly-Val	C7 H14 N2 O3	174.101	2.696	175.108	1.78467e+07	2.01138e+07	1.80463e+07	1.92203e+07	1.65931e+07	2.03452e+07	1.33619e+07	1.4242e+07	1.51425e+07	1.37457e+07	2.05945e+07	1.92559e+07	1.16424	0.219385	0.0860729	0.722222	1.06532
Com_10104_pos	ethyl 2-[(4-ethoxyanilino)carbothioyl]-3-(propylamino)-2-butenoate	C18 H26 N2 O3 S	350.164	8.355	351.172	3.31456e+06	4.12009e+06	3.86697e+06	3.4313e+06	4.1815e+06	4.96696e+06	1.61801e+06	1.66754e+06	1.96526e+06	2.2003e+06	3.14782e+06	4.66289e+06	1.56478	0.645958	0.026621	0.861111	1.16572
Com_10109_pos	7-(2-aminophenyl)heptanoic acid	C13 H19 N O2	243.122	1.829	244.129	8.77329e+06	1.12953e+07	7.68527e+06	9.69531e+06	1.16695e+07	9.51275e+06	7.35585e+06	8.8162e+06	7.82766e+06	7.68476e+06	1.93409e+07	1.14477e+07	0.938506	-0.0915624	0.959232	0.611111	0.718973
Com_1012_pos	3-(3-pyridinyl)propanoic acid	C8 H9 N O2	151.063	1.985	152.07	6.23821e+08	6.47144e+08	5.38948e+08	6.97804e+08	6.09814e+08	6.66624e+08	4.61954e+08	5.23949e+08	5.62996e+08	4.94027e+08	6.57115e+08	6.57498e+08	1.12706	0.172568	0.110752	0.75	0.354226
Com_10134_pos	PC (19:0/20:0)	C47 H94 N O8 P	831.655	11.884	832.662	1.52615e+06	359250	372839	2.4731e+07	496954	324712	361223	306197	479673	493769	663093	430703	10.1698	3.34622	0.310932	0.416667	1.10105
Com_1014_pos	UDP	C9 H14 N2 O12 P2	404.002	1.435	405.009	4.11737e+08	4.04006e+08	3.68195e+08	1.81352e+08	3.34488e+08	4.3115e+08	2.40419e+08	2.69149e+08	3.2526e+08	2.81212e+08	5.7498e+08	5.27789e+08	0.960393	-0.0583037	0.925984	0.555556	0.373945
Com_10146_pos	Biliverdin	C33 H34 N4 O6	582.248	6.26	583.255	3.06922e+06	4.73548e+06	3.5244e+06	4.21472e+06	5.54205e+06	4.08916e+06	5.60191e+06	5.32084e+06	4.66384e+06	4.83612e+06	6.02933e+06	6.26302e+06	0.769525	-0.377961	0.0235682	0.888889	0.621517
Com_10181_pos	PC (18:2e/2:0)	C28 H54 N O7 P	547.363	10.02	548.37	5.64097e+06	4.50968e+06	2.42278e+06	6.35498e+06	3.72149e+06	5.14986e+06	3.47422e+06	3.63411e+06	3.87434e+06	3.54256e+06	4.65177e+06	4.02829e+06	1.19799	0.26062	0.384596	0.722222	0.628912
Com_10198_pos	N1-(3,4-dimethoxyphenethyl)-4-methylbenzene-1-sulfonamide	C17 H21 N O4 S	352.144	6.909	353.151	1.37074e+06	1.88041e+06	1.45467e+06	2.21028e+06	1.33536e+06	2.02802e+06	1.26331e+06	1.71459e+06	1.70005e+06	1.65485e+06	1.4937e+06	1.82184e+06	1.06541	0.0914143	0.640736	0.416667	0.101943
Com_10203_pos	1-Methyladenine	C6 H7 N5	149.07	2.325	150.077	3.23412e+06	3.09977e+06	1.76156e+06	3.29155e+06	2.76626e+06	2.72655e+06	1.72843e+06	2.07551e+06	1.36526e+06	1.79093e+06	2.11207e+06	2.32703e+06	1.48078	0.566361	0.0108427	0.888889	0.577956
Com_10212_pos	RNH	C16 H27 N9 O5	425.209	5.675	426.216	1.23055e+07	9.02725e+06	6.79374e+06	7.83429e+06	1.0958e+07	4.93716e+06	4.25453e+06	3.2997e+06	3.97006e+06	3.15496e+06	4.23527e+06	4.76861e+06	2.18957	1.13065	0.00147416	1	0.977827
Com_10225_pos	Prostaglandin F2α-1-glyceryl ester	C23 H40 O7	450.259	7.789	451.267	2.41449e+07	2.53066e+07	1.7308e+07	2.34231e+07	2.05547e+07	2.02089e+07	1.68045e+07	1.50828e+07	2.03258e+07	1.7837e+07	3.06178e+07	2.5428e+07	1.03846	0.0544521	0.638641	0.583333	0.943109
Com_10366_pos	2-Amino-1,3,4-octadecanetriol	C18 H39 N O3	317.293	6.679	318.3	6.02034e+06	3.44735e+06	5.38552e+06	5.86741e+06	5.55319e+06	4.56913e+06	5.53723e+06	4.35283e+06	4.90844e+06	3.95329e+06	5.40435e+06	4.91905e+06	1.0608	0.0851524	0.642541	0.666667	0.153988
Com_104_pos	Acetyl-L-carnitine	C9 H17 N O4	203.116	1.698	204.123	8.4856e+09	8.66067e+09	7.47127e+09	9.21467e+09	8.52137e+09	1.01336e+10	4.64814e+09	5.07451e+09	5.17207e+09	4.96225e+09	6.33005e+09	6.03535e+09	1.62891	0.703903	2.06219e-05	1	0.876287
Com_10419_pos	UR-144 N-(2-hydroxypentyl) metabolite	C21 H29 N O2	327.216	5.36	328.223	2.21033e+07	2.08431e+07	3.02926e+07	3.34031e+07	2.68574e+07	2.605e+07	1.6625e+07	2.02299e+07	1.85529e+07	1.93571e+07	2.56781e+07	1.72891e+07	1.35519	0.438496	0.011412	0.944444	1.72242
Com_10458_pos	S-Lactoyglutathione	C13 H21 N3 O8 S	379.105	4.882	380.112	2.05691e+07	8.54188e+06	1.71728e+07	1.87011e+07	2.07355e+07	1.72603e+07	8.79033e+06	1.01435e+07	1.34483e+07	1.6255e+07	1.51628e+07	1.4813e+07	1.30997	0.389534	0.165438	0.833333	0.568363
Com_10468_pos	Dehydrocholic acid	C24 H34 O5	402.238	6.812	403.245	1.42627e+07	1.59676e+07	1.43789e+07	1.80878e+07	1.46143e+07	1.60311e+07	5.6132e+06	8.88511e+06	6.49027e+06	7.55044e+06	7.68286e+06	8.38314e+06	2.09264	1.06533	1.65991e-05	1	2.14848
Com_10471_pos	GLK	C14 H28 N4 O4	316.211	2.124	317.217	1.51067e+07	1.00216e+07	9.83173e+06	1.34034e+07	1.38642e+07	1.50399e+07	7.51757e+06	1.32749e+07	1.18512e+07	1.02747e+07	1.51979e+07	1.21199e+07	1.10011	0.137648	0.436844	0.611111	0.42175
Com_10474_pos	DLK	C16 H30 N4 O6	374.216	2.387	375.224	1.78778e+07	2.36517e+07	2.10127e+07	2.49136e+07	2.24434e+07	2.11471e+07	1.31102e+07	1.45586e+07	1.99676e+07	2.41439e+07	2.25262e+07	2.16104e+07	1.13052	0.176986	0.247274	0.638889	0.386066
Com_10475_pos	Monolaurin	C15 H30 O4	296.196	8.072	297.203	5.33368e+06	6.83976e+06	5.05559e+06	6.47382e+06	6.83572e+06	6.70305e+06	3.94158e+06	3.47025e+06	5.44846e+06	3.80546e+06	7.0541e+06	5.79349e+06	1.26186	0.335549	0.0812248	0.722222	0.62538
Com_10479_pos	LPC 18:3	C26 H48 N O7 P	517.317	8.603	540.306	5.20631e+06	5.54351e+06	4.65808e+06	5.53399e+06	5.43516e+06	4.59773e+06	6.35606e+06	4.88729e+06	4.54913e+06	3.93167e+06	3.1573e+06	4.2616e+06	1.14117	0.190512	0.18194	0.777778	0.712593
Com_10542_pos	FMK	C20 H32 N4 O4 S	406.207	5.274	407.214	1.06947e+07	1.05469e+07	8.90522e+06	1.26414e+07	1.12888e+07	1.16117e+07	7.38194e+06	8.2639e+06	9.33924e+06	8.93139e+06	1.06695e+07	1.00804e+07	1.20163	0.264991	0.0294311	0.861111	0.515656
Com_10558_pos	(-)-Epigallocatechin	C15 H14 O7	634.135	2.282	635.142	8.40993e+06	2.13181e+07	1.6499e+07	2.96355e+07	2.12825e+07	1.80113e+07	2.75667e+07	1.61343e+07	1.86311e+07	1.08111e+07	1.72349e+07	1.74653e+07	1.06781	0.0946551	0.866115	0.611111	0.053093
Com_10562_pos	Stercobilin	C33 H46 N4 O6	1188.68	6.227	595.348	2.59261e+06	2.71526e+06	1.71953e+06	2.60948e+06	2.0294e+06	2.70703e+06	2.54843e+06	1.65412e+06	1.95673e+06	2.49983e+06	2.31575e+06	2.69391e+06	1.05154	0.0725084	0.656022	0.694444	0.265148
Com_1061_pos	Adenosine triphosphate (ATP)	C10 H16 N5 O13 P3	506.996	1.72	508.003	4.33246e+08	4.52186e+08	4.32392e+08	5.91062e+08	5.09166e+08	5.67627e+08	3.75474e+08	4.49753e+08	4.47305e+08	5.889e+08	4.34964e+08	5.20815e+08	1.0598	0.0837917	0.494339	0.583333	0.17891
Com_10670_pos	2-benzylideneindan-1-one	C16 H12 O	238.099	2.327	239.106	8.226e+06	5.67771e+06	8.92727e+06	9.02727e+06	9.44546e+06	8.00703e+06	1.15475e+07	1.15388e+07	1.08161e+07	1.22469e+07	1.66608e+07	1.69633e+07	0.618135	-0.694005	0.00157542	1	1.22525
Com_1070_pos	6,7,8-trimethoxy-3-phenyl-2-thioxo-1,2,3,4-tetrahydroquinazolin-4-one	C17 H16 N2 O4 S	344.079	6.918	345.087	1.88156e+07	2.05366e+07	1.71079e+07	8.66283e+06	1.71276e+07	1.9427e+07	1.34356e+07	1.30915e+07	1.38711e+07	1.20422e+07	1.55196e+07	1.7498e+07	1.18979	0.250712	0.33977	0.777778	0.113432
Com_10716_pos	1,4-dihydroxyheptadec-16-en-2-yl acetate	C19 H36 O4	310.249	8.999	311.256	5.56957e+06	3.64934e+06	6.15477e+06	3.32947e+06	3.72102e+06	3.59679e+06	2.24855e+06	1.7872e+06	2.25104e+06	2.04208e+06	6.23173e+06	5.21456e+06	1.31584	0.395984	0.166847	0.722222	1.14093
Com_1075_pos	2-Amino-1,3-octadecanediol	C18 H39 N O2	301.298	6.836	302.305	2.20389e+08	1.59325e+08	2.05807e+08	1.77196e+08	2.00887e+08	1.97266e+08	1.05397e+08	9.48393e+07	9.60256e+07	9.1838e+07	1.15996e+08	8.99965e+07	1.95402	0.966445	1.02131e-06	1	1.27406
Com_10777_pos	SM (d29:0/12:1)	C46 H93 N2 O6 P	800.679	10.287	801.686	2.3754e+06	2.50956e+06	2.36662e+06	2.53783e+06	2.625e+06	1.88882e+07	2.55206e+06	2.79024e+06	3.06427e+06	2.90443e+06	3.36074e+06	5.25357e+06	1.571	0.651683	0.835489	0.805556	0.510851
Com_10804_pos	Cytidine 5'-Monophosphate-N-Acetylneuraminic Acid	C20 H30 N4 Na O16 P	636.128	2.229	319.071	2.35058e+07	2.27423e+07	1.96328e+07	2.57838e+07	2.35067e+07	2.35713e+07	2.05702e+07	2.02963e+07	2.38155e+07	2.20152e+07	3.33903e+07	2.77182e+07	0.938684	-0.091289	0.583294	0.444444	0.717858
Com_10815_pos	3-(2-thienylmethylidene)chroman-4-one	C14 H10 O2 S	264.024	3.203	265.031	1.26523e+07	1.47301e+07	1.07948e+07	1.02338e+07	7.8796e+06	1.14239e+07	6.31744e+06	2.35548e+06	5.02857e+06	3.88287e+06	6.13038e+06	3.56853e+06	2.4819	1.31145	0.000701421	1	1.60008
Com_10824_pos	2-Anisic acid	C8 H8 O3	174.027	5.792	175.034	8.80535e+06	1.13914e+07	7.18258e+06	1.17134e+07	1.14042e+07	1.15531e+07	8.56403e+06	1.14551e+07	7.52105e+06	7.1478e+06	8.44369e+06	9.84074e+06	1.17137	0.228191	0.185227	0.75	0.351602
Com_10869_pos	N1-(1-benzyl-4-piperidyl)-4-chlorobenzene-1-sulfonamide	C18 H21 Cl N2 O2 S	364.098	2.273	365.105	6.92254e+06	5.04886e+06	5.16447e+06	9.07424e+06	6.1928e+06	6.12938e+06	8.58911e+06	4.43604e+06	6.09646e+06	9.66226e+06	1.16433e+07	8.31182e+06	0.790585	-0.339008	0.244006	0.666667	0.707469
Com_1096_pos	Picolinic acid N-oxide	C6 H5 N O3	139.027	1.972	140.034	4.48617e+08	4.33837e+08	3.64175e+08	5.03332e+08	4.31779e+08	4.91007e+08	2.84154e+08	2.86829e+08	3.0432e+08	2.7945e+08	4.0243e+08	3.86493e+08	1.3751	0.459536	0.00333134	0.944444	0.534733
Com_10962_pos	Ciprostene	C22 H36 O4	381.288	6.344	382.295	1.56354e+07	1.87888e+07	1.32967e+07	1.66194e+07	1.6644e+07	1.81628e+07	2.18454e+07	2.03534e+07	2.00768e+07	1.87819e+07	2.25598e+07	2.32684e+07	0.781389	-0.355887	0.00265711	0.972222	0.84372
Com_11048_pos	PC (18:1/18:2)	C44 H82 N O8 P	783.578	0.567	784.586	369639	263331	1.27839e+06	282724	868760	563896	1.37395e+06	969694	2.19646e+06	1.79273e+06	583551	615182	0.481538	-1.05428	0.0466938	0.861111	1.14836
Com_1106_pos	Tropine	C8 H15 N O	141.115	5.843	142.123	3.60272e+07	2.91325e+07	2.49267e+07	3.76538e+07	3.74279e+07	2.52804e+07	3.23718e+07	1.57383e+07	2.84232e+07	2.96884e+07	4.69519e+07	3.5586e+07	1.00895	0.0128513	0.802464	0.527778	0.224073
Com_1107_pos	2-Aminoacetophenone	C8 H9 N O	135.068	4.732	136.076	7.48325e+08	6.78739e+08	5.30603e+08	7.51043e+08	6.41383e+08	4.86821e+08	3.25471e+08	3.14849e+08	3.6874e+08	2.98859e+08	3.66652e+08	3.78206e+08	1.86913	0.902369	9.48687e-05	1	1.32772
Com_11107_pos	5-Methylcytosine	C5 H7 N3 O	125.059	1.518	126.066	2.00635e+07	4.91162e+06	3.91572e+06	3.5644e+06	5.08737e+06	4.82179e+06	2.61649e+07	2.31407e+06	1.98097e+06	2.80656e+06	3.97927e+06	2.95465e+06	1.05383	0.0756426	0.464737	0.777778	1.25122
Com_11125_pos	Phylloquinone	C31 H46 O2	450.351	7.657	451.359	9.95524e+06	9.15929e+06	1.03168e+07	9.81801e+06	8.67368e+06	8.50692e+06	6.9308e+06	6.32685e+06	5.57884e+06	7.31889e+06	7.20592e+06	4.57876e+06	1.48734	0.572739	0.00163948	1	0.90465
Com_11127_pos	2,6-Dihydroxypurine	C5 H4 N4 O2	152.033	3.395	153.041	1.84938e+07	1.85749e+07	1.56319e+07	2.18527e+07	1.84696e+07	2.09961e+07	2.06496e+07	2.37061e+07	2.49304e+07	2.25075e+07	2.82932e+07	3.0142e+07	0.758969	-0.397886	0.00487449	0.944444	0.686646
Com_11137_pos	N4-(4-chloro-2,5-dimethoxyphenyl)morpholine-4-carbothioamide	C13 H17 Cl N2 O3 S	354.012	1.577	355.02	3.0641e+06	3.41178e+06	2.57782e+06	3.19034e+06	2.87031e+06	3.52661e+06	2.3751e+06	2.7355e+06	2.98256e+06	2.33497e+06	3.6254e+06	3.4401e+06	1.06559	0.0916478	0.438278	0.611111	0.390587
Com_11143_pos	3-Acetyl-11-keto-β-boswellic acid	C32 H48 O5	512.359	6.074	513.366	4.16792e+06	3.97451e+06	2.51257e+06	3.80312e+06	3.76568e+06	4.19656e+06	4.3482e+06	4.24472e+06	4.86676e+06	3.41638e+06	4.49982e+06	5.36575e+06	0.838407	-0.254277	0.102737	0.861111	0.523693
Com_11171_pos	Tramadol N-Oxide	C16 H25 N O3	279.181	6.64	280.188	2.31147e+07	2.48475e+07	1.9336e+07	2.22127e+07	2.23426e+07	2.38448e+07	2.03355e+07	2.11663e+07	2.1456e+07	1.89001e+07	2.521e+07	2.526e+07	1.02547	0.036285	0.649639	0.583333	0.735443
Com_11211_pos	ERH	C17 H28 N8 O6	422.203	6.183	423.21	4.19904e+06	3.28915e+06	3.38736e+06	4.54513e+06	4.75343e+06	4.32315e+06	3.72104e+06	3.5744e+06	3.38228e+06	3.65812e+06	4.17726e+06	3.91826e+06	1.0921	0.127102	0.286015	0.694444	0.234499
Com_11287_pos	15-deoxy-Δ12,14-Prostaglandin J2-biotin	C35 H54 N4 O4 S	1296.74	8.318	649.377	1.64612e+06	1.33218e+06	847952	967817	773173	957512	1.31926e+06	1.21997e+06	1.46982e+06	1.10879e+06	1.09413e+06	858599	0.922804	-0.115903	0.482472	0.638889	0.147271
Com_11293_pos	3-hydroxy-N-(1-hydroxy-4-methylpentan-2-yl)-5-oxo-6-phenylhexanamide	C18 H27 N O4	321.191	6.777	322.199	3.91463e+06	3.62758e+06	3.26226e+06	3.47654e+06	2.07267e+06	2.89856e+06	3.47182e+06	4.29591e+06	2.93063e+06	2.20154e+06	5.03236e+06	3.19901e+06	0.911078	-0.134353	0.615296	0.444444	0.395167
Com_11297_pos	4-(beta-D-Glucopyranosyloxy)-2-methylenebutanoic acid	C11 H18 O8	300.078	2.389	301.085	2.13797e+07	2.59516e+07	2.46344e+07	2.80582e+07	2.09766e+07	1.85241e+07	2.03305e+07	1.83613e+07	1.94875e+07	1.66971e+07	2.67724e+07	2.49964e+07	1.1017	0.139727	0.325492	0.694444	0.407484
Com_11316_pos	UDP-galactose	C15 H22 N2 Na2 O17 P2	610.018	1.714	611.025	1.22776e+07	1.33936e+07	4.6848e+06	1.14962e+07	1.04266e+07	3.0082e+06	6.18009e+06	8.65374e+06	9.53433e+06	9.59877e+06	9.86905e+06	1.39672e+07	0.956471	-0.0642064	0.605384	0.555556	0.830472
Com_11349_pos	ACar 24:2	C31 H58 N O4	507.429	8.491	508.436	5.51131e+06	6.49254e+06	5.58991e+06	5.35136e+06	5.83451e+06	6.14359e+06	8.27787e+06	8.27539e+06	8.26214e+06	5.82306e+06	6.99463e+06	2.96028e+06	0.860318	-0.217058	0.588612	0.75	0.56643
Com_11394_pos	8-Aminooctanoic acid	C8 H17 N O2	159.126	2.348	160.133	1.72165e+07	1.95876e+07	1.55972e+07	1.77975e+07	1.8703e+07	1.71495e+07	9.24592e+06	1.23007e+07	1.19505e+07	1.09557e+07	1.47291e+07	1.41692e+07	1.4458	0.531872	0.0016967	1	1.08343
Com_11413_pos	Styrene	C8 H8	104.063	10.907	105.07	4.76721e+06	5.61436e+06	5.85072e+06	4.96143e+06	6.76176e+06	6.50915e+06	4.79356e+06	6.12208e+06	3.45942e+06	3.69583e+06	6.54757e+06	6.31125e+06	1.11429	0.156123	0.337669	0.611111	0.516748
Com_11467_pos	DMK	C15 H28 N4 O6 S	370.188	4.865	393.177	2.2714e+07	2.6421e+07	1.71084e+07	2.64562e+07	2.83309e+07	2.9762e+07	8.08804e+06	1.55736e+07	1.69733e+07	1.91939e+07	2.75619e+07	1.28607e+07	1.50414	0.588942	0.0422054	0.861111	1.29957
Com_1148_pos	Xanthurenic acid	C10 H7 N O4	188.014	2.34	189.022	1.00412e+08	1.21044e+08	1.22198e+08	1.42777e+08	9.91259e+07	1.52283e+08	9.86508e+07	6.78117e+07	7.00663e+07	6.22523e+07	9.58394e+07	9.12804e+07	1.5185	0.602645	0.00322775	1	0.649452
Com_1150_pos	7-(2-hydroxypropan-2-yl)-1,4a-dimethyl-decahydronaphthalen-1-ol	C15 H28 O2	257.235	8.271	258.243	8.53779e+07	8.06506e+07	7.63182e+07	6.46032e+07	7.78564e+07	5.77362e+07	5.02199e+07	3.52218e+07	3.85216e+07	4.95678e+07	7.63212e+07	6.03889e+07	1.42645	0.512426	0.0211614	0.888889	0.880964
Com_11536_pos	oxoglutarate	C5 H5 O5	145.014	2.567	146.021	1.76735e+07	1.98023e+07	1.65981e+07	1.83007e+07	2.03148e+07	2.09511e+07	1.25036e+07	1.45564e+07	1.76085e+07	1.66168e+07	1.93093e+07	2.07872e+07	1.12092	0.164678	0.182062	0.722222	0.389766
Com_1154_pos	Vasicinone	C11 H10 N2 O2	202.074	3.686	203.082	4.59471e+08	4.77094e+08	4.0744e+08	5.08553e+08	4.73363e+08	4.64571e+08	2.58074e+08	2.84172e+08	3.06596e+08	2.91674e+08	4.26013e+08	3.64301e+08	1.44523	0.531298	0.00261218	0.972222	0.600219
Com_11597_pos	5,7-dihydroxy-3-(4-methoxyphenyl)-4H-chromen-4-one	C16 H12 O5	284.062	1.473	285.069	1.53542e+07	2.19586e+07	1.62153e+07	2.18827e+07	1.92313e+07	2.45955e+07	1.31459e+07	1.38876e+07	1.62398e+07	1.60958e+07	2.0869e+07	1.89761e+07	1.20182	0.265219	0.111441	0.777778	0.600366
Com_11628_pos	N-(1,3-benzodioxol-4-ylmethyl)-6,7-dimethoxyquinazolin-4-amine	C18 H17 N3 O4	339.125	4.89	340.132	3.99616e+06	4.18026e+06	3.10743e+06	4.59971e+06	3.20612e+06	4.51853e+06	2.74012e+06	2.99192e+06	3.74447e+06	3.17157e+06	4.84287e+06	4.31748e+06	1.08253	0.114403	0.457962	0.638889	0.463176
Com_11664_pos	PNH	C15 H22 N6 O5	366.16	7.447	367.167	6.40526e+06	5.17024e+06	4.11299e+06	4.87571e+06	4.74685e+06	4.97165e+06	3.38094e+06	2.95537e+06	4.27818e+06	3.36203e+06	3.61416e+06	4.84797e+06	1.34958	0.432508	0.00951142	0.916667	0.723181
Com_1171_pos	Stearamide	C18 H37 N O	283.287	10.47	284.295	1.78813e+08	1.77436e+08	1.30725e+08	2.03616e+08	1.59684e+08	2.66928e+08	4.02943e+07	3.47498e+07	4.80172e+07	6.66093e+07	1.77683e+08	1.91958e+08	1.99746	0.998165	0.0298416	0.805556	1.92646
Com_11726_pos	2-{[2-(1H-indol-3-yl)ethyl]ethanimidoyl}phenol	C18 H18 N2 O	556.285	1.916	279.15	2.30975e+07	1.90078e+07	1.41985e+07	1.39988e+07	1.30555e+07	1.52287e+07	9.84032e+06	6.00019e+06	1.67289e+07	1.27202e+07	1.49746e+07	1.78959e+07	1.26135	0.334964	0.189509	0.694444	0.713593
Com_11759_pos	N-Arachidonoyl-L-serine	C23 H37 N O4	391.272	6.305	392.279	1.52348e+07	1.66482e+07	1.37447e+07	1.62638e+07	1.53176e+07	1.60875e+07	1.73249e+07	1.47382e+07	1.38969e+07	1.41368e+07	1.96786e+07	1.7657e+07	0.95755	-0.0625796	0.584113	0.583333	0.367731
Com_11784_pos	9-Oxo-ODE	C18 H30 O3	294.217	9.296	295.225	4.5979e+06	5.08328e+06	4.21827e+06	6.30651e+06	7.0009e+06	5.24937e+06	5.3156e+06	3.18113e+06	3.73706e+06	3.24835e+06	7.06719e+06	5.49575e+06	1.15729	0.210747	0.287981	0.611111	0.808405
Com_11811_pos	8-(1,2-dihydroxy-3-methylbut-3-en-1-yl)-7-methoxy-2H-chromen-2-one	C15 H16 O5	130.062	1.583	299.087	1.68923e+07	1.95737e+07	1.26368e+07	1.60284e+07	1.44921e+07	1.39137e+07	1.85497e+07	1.21395e+07	1.35861e+07	8.39357e+06	1.61255e+07	1.58762e+07	1.10471	0.143673	0.387555	0.638889	0.210506
Com_11860_pos	VNH	C15 H24 N6 O5	702.301	5.029	352.158	4.67897e+06	5.06765e+06	2.54389e+06	5.07841e+06	3.81203e+06	4.04792e+06	4.34976e+06	4.45307e+06	3.20551e+06	3.67249e+06	4.77004e+06	4.60695e+06	1.00683	0.00981574	0.939326	0.416667	0.335754
Com_11873_pos	trans-3-Indoleacrylic acid	C11 H9 N O2	187.067	5.072	188.074	2.58945e+07	2.65516e+07	2.09179e+07	2.89706e+07	2.41936e+07	2.30737e+07	2.04946e+07	2.15407e+07	2.04006e+07	1.98988e+07	2.70793e+07	2.56867e+07	1.10733	0.147092	0.175959	0.75	0.592599
Com_11946_pos	Oxfendazole	C15 H13 N3 O3 S	298.039	2.434	316.073	1.73411e+07	1.1357e+07	1.07201e+07	1.1498e+07	8.26332e+06	1.93045e+07	1.28847e+07	2.89254e+06	8.49375e+06	6.34552e+06	7.25174e+06	1.01991e+07	1.63279	0.707342	0.0583174	0.833333	0.867448
Com_11978_pos	Boc-beta-cyano-L-alanine	C9 H14 N2 O4	214.095	1.538	215.102	7.37065e+06	8.57732e+06	6.20945e+06	1.05493e+07	8.13754e+06	8.0399e+06	5.78884e+06	6.39867e+06	6.9289e+06	5.38507e+06	5.85967e+06	8.21651e+06	1.26716	0.3416	0.0333371	0.833333	0.510053
Com_12_pos	Palmitoyl sphingomyelin	C39 H79 N2 O6 P	702.568	11.812	703.575	2.89985e+10	7.4213e+09	1.18258e+10	2.52723e+09	1.61382e+10	1.3427e+10	1.08494e+10	7.09727e+09	1.20751e+10	1.02227e+10	3.82359e+09	2.0342e+10	1.24729	0.318795	0.801992	0.611111	0.391455
Com_1201_pos	Lysopc 20:4	C28 H50 N O7 P	543.332	9.721	544.339	1.03716e+08	6.75281e+07	8.11121e+07	1.15403e+08	1.0862e+08	1.26078e+08	4.85005e+07	4.27851e+07	4.01846e+07	6.09016e+07	1.07691e+08	7.90476e+07	1.58913	0.668241	0.0243131	0.888889	0.931951
Com_12062_pos	Gamma-Glu-Leu	C11 H20 N2 O5	260.137	5.01	261.144	9.40031e+06	1.17523e+07	8.17357e+06	1.18526e+07	9.33746e+06	1.15399e+07	5.51721e+06	6.68398e+06	7.3114e+06	7.2597e+06	1.13047e+07	1.19617e+07	1.24017	0.310533	0.121446	0.75	0.998159
Com_1207_pos	D-Proline	C5 H9 N O2	115.063	1.226	116.071	7.844e+07	2.58322e+08	1.54253e+08	2.65154e+08	2.27827e+08	1.73534e+08	4.76324e+07	1.11795e+08	1.6831e+08	1.52387e+08	2.12689e+08	2.07607e+08	1.28555	0.36238	0.363796	0.722222	0.907849
Com_12077_pos	Cholest-4-en-3-one	C27 H44 O	384.339	9.785	385.346	1.04369e+07	5.74888e+06	6.7486e+06	7.17499e+06	9.12316e+06	6.64509e+06	5.81907e+06	3.08168e+06	3.33515e+06	2.17415e+06	2.57759e+06	2.47843e+06	2.3568	1.23683	0.000619455	0.972222	2.38096
Com_12099_pos	N-Desmethyltramadol	C15 H23 N O2	249.173	6.997	250.18	1.631e+07	9.21706e+06	1.11896e+07	1.30417e+07	1.27958e+07	1.32606e+07	1.0878e+07	9.12928e+06	9.9172e+06	1.16511e+07	1.03166e+07	1.46136e+07	1.13997	0.188999	0.241845	0.722222	0.387059
Com_12116_pos	N3-(2-morpholinophenyl)-2-oxo-2H-chromene-3-carboxamide	C20 H18 N2 O4	312.172	7.179	313.18	4.57216e+06	4.52313e+06	3.5358e+06	4.9281e+06	3.25366e+06	4.3042e+06	3.55284e+06	3.73422e+06	3.50328e+06	3.36547e+06	4.60521e+06	4.21912e+06	1.09299	0.12828	0.334294	0.638889	0.317935
Com_12139_pos	PC (3:0/4:0)	C15 H30 N O8 P	383.171	5.206	384.178	2.2831e+07	2.35428e+07	2.31502e+07	2.51613e+07	2.537e+07	2.89454e+07	2.00021e+07	2.08529e+07	1.86046e+07	2.04186e+07	2.55586e+07	2.43218e+07	1.14829	0.199488	0.0471333	0.777778	0.547077
Com_12193_pos	N-Acetyl-L-glutamic acid	C7 H11 N O5	189.064	2.334	190.071	1.95263e+07	1.85427e+07	1.59882e+07	1.759e+07	1.51529e+07	1.58441e+07	1.08097e+07	1.18781e+07	1.41973e+07	1.33215e+07	1.71619e+07	1.71052e+07	1.2151	0.281078	0.0476596	0.833333	0.641454
Com_122_pos	Adenosine 5'-monophosphate	C10 H14 N5 O7 P	347.063	1.653	348.07	4.90938e+09	4.79713e+09	4.05889e+09	4.95549e+09	4.70881e+09	5.06844e+09	5.29099e+09	5.56142e+09	5.86419e+09	5.64675e+09	7.02777e+09	6.91013e+09	0.785045	-0.349152	0.00292731	1	1.19474
Com_12204_pos	5-(tert-butyl)-2-methyl-N-(5-methyl-3-isoxazolyl)-3-furamide	C14 H18 N2 O3	300.09	7.58	301.098	1.65479e+06	1.76221e+06	1.42742e+06	1.80274e+06	1.45978e+06	1.83085e+06	2.02039e+06	2.03777e+06	1.98776e+06	1.59364e+06	2.05027e+06	1.56722e+06	0.882806	-0.179832	0.104547	0.777778	0.198554
Com_1226_pos	ACar 20:4	C27 H46 N O4	447.334	6.968	448.342	2.11643e+08	2.45344e+08	2.23385e+08	2.44284e+08	2.50454e+08	2.43563e+08	2.40476e+08	2.03516e+08	2.12332e+08	2.01456e+08	2.48368e+08	2.258e+08	1.06511	0.0910037	0.183101	0.722222	0.115689
Com_12261_pos	Prostaglandin E2-1-glyceryl ester	C23 H38 O7	443.287	4.995	444.295	1.78541e+07	1.92775e+07	1.4842e+07	1.65197e+07	1.20869e+07	1.30106e+07	4.63394e+06	8.66142e+06	1.17229e+07	9.58037e+06	2.14257e+07	1.50218e+07	1.31733	0.397612	0.15169	0.75	1.41309
Com_12265_pos	QLK	C17 H33 N5 O5	370.221	1.914	371.229	1.73082e+07	1.27398e+07	1.45236e+07	1.67885e+07	1.33823e+07	1.80283e+07	7.33861e+06	1.47901e+07	1.23866e+07	1.46127e+07	1.46083e+07	2.11551e+07	1.09282	0.128054	0.438027	0.583333	0.409877
Com_1232_pos	LPE 22:6	C27 H44 N O7 P	525.285	8.704	526.293	2.62602e+07	3.15781e+07	2.97131e+07	3.04512e+07	3.25886e+07	3.53338e+07	2.93419e+07	2.3424e+07	2.05037e+07	1.57201e+07	3.91774e+07	3.17981e+07	1.16228	0.216962	0.224937	0.694444	0.391772
Com_1233_pos	L-Glutamic acid monosodium salt	C5 H8 N Na O4	169.035	1.346	170.042	6.01245e+08	5.64254e+08	4.77184e+08	6.46712e+08	5.7886e+08	5.86466e+08	4.19187e+08	4.23373e+08	4.69632e+08	4.22353e+08	6.25882e+08	6.10255e+08	1.16294	0.217775	0.102311	0.722222	0.465504
Com_12334_pos	UMP	C9 H13 N2 O9 P	324.036	2.071	325.043	1.87349e+07	1.35077e+07	1.21586e+07	1.48719e+07	1.70752e+07	1.97923e+07	1.16634e+07	1.11204e+07	1.11719e+07	9.72919e+06	1.353e+07	1.63326e+07	1.30719	0.386468	0.0325371	0.861111	0.805082
Com_12352_pos	N,N-Diethyldodecanamide	C16 H33 N O	255.256	6.694	256.263	4.18295e+06	4.16012e+06	4.23462e+06	4.34192e+06	4.69226e+06	5.03667e+06	4.47272e+06	4.38317e+06	5.11627e+06	3.61387e+06	4.9685e+06	4.73568e+06	0.976487	-0.0343269	0.745272	0.666667	0.243872
Com_12354_pos	2-(2,6-dimethoxyphenyl)-5,6-dimethoxy-4H-chromen-4-one	C19 H18 O6	342.11	6.645	343.117	1.17533e+06	1.2612e+06	875575	1.21266e+06	1.1205e+06	1.23596e+06	1.16661e+06	1.17977e+06	1.14266e+06	1.12932e+06	1.33355e+06	1.38449e+06	0.937957	-0.0924057	0.32741	0.416667	0.252141
Com_12423_pos	Glycohyocholic acid Sodium salt	C26 H42 N Na O6	487.293	6.971	488.3	1.35878e+07	1.47733e+07	1.09849e+07	1.45264e+07	1.6438e+07	1.41148e+07	1.28793e+07	8.88183e+06	1.16693e+07	1.13246e+07	1.28462e+07	1.24898e+07	1.20451	0.268446	0.0403862	0.861111	0.834589
Com_12437_pos	PC (17:0/18:2)	C43 H82 N O8 P	771.575	8.272	772.581	1.65367e+06	3.91145e+06	383509	2.1221e+06	2.58652e+06	1.94691e+06	8.06477e+06	9.28418e+06	6.76283e+06	540600	1.93674e+06	1.13748e+06	0.454588	-1.13737	0.394188	0.611111	0.703163
Com_12532_pos	3-Methoxy prostaglandin F1α	C21 H38 O6	368.253	9.852	369.261	3.72476e+06	4.33191e+06	3.24394e+06	4.04575e+06	3.92865e+06	3.07774e+06	4.50262e+06	4.51206e+06	4.48769e+06	3.94672e+06	6.26804e+06	4.85415e+06	0.782351	-0.354112	0.0159366	0.944444	1.17576
Com_12542_pos	Adenosine	C10 H13 N5 O4	267.097	3.876	268.104	2.6207e+07	2.22924e+07	2.16332e+07	2.69465e+07	2.47955e+07	2.29742e+07	9.17709e+06	9.7168e+06	9.32315e+06	8.88747e+06	1.35782e+07	1.17443e+07	2.32029	1.2143	6.34447e-06	1	3.72804
Com_12604_pos	7Z, 10Z, 13Z, 16Z, 19Z-docosapentaenoic acid	C22 H34 O2	330.256	10.273	331.263	6.22272e+06	4.84121e+06	5.98835e+06	1.03858e+07	6.44304e+06	8.67614e+06	2.85077e+06	3.11683e+06	3.792e+06	4.28493e+06	5.49408e+06	7.53699e+06	1.5718	0.652414	0.029944	0.861111	1.60623
Com_1264_pos	Creatine phosphate	C4 H10 N3 O5 P	211.036	1.396	212.043	1.12269e+08	1.20237e+08	8.32224e+07	1.21594e+08	1.20331e+08	1.29378e+08	6.14988e+07	6.75692e+07	6.88184e+07	5.35897e+07	8.54264e+07	8.94816e+07	1.6113	0.688223	0.000917077	0.944444	0.808792
Com_1267_pos	allantoate	C4 H8 N4 O4	176.054	1.207	177.061	1.39381e+08	1.5172e+08	1.24917e+08	1.70466e+08	1.4687e+08	1.77233e+08	1.03053e+08	1.06912e+08	1.1408e+08	1.14414e+08	1.39025e+08	2.00427e+08	1.17055	0.227192	0.160205	0.805556	0.605468
Com_1273_pos	FRH	C21 H30 N8 O4	458.24	9.791	459.248	1.37047e+08	1.08383e+08	1.48722e+08	1.69065e+08	1.47901e+08	1.86415e+08	5.73673e+07	4.2066e+07	5.03901e+07	7.80522e+07	1.23736e+08	1.02372e+08	1.97701	0.983324	0.00576942	0.972222	1.41642
Com_12752_pos	(6E)-7-(2H-1,3-benzodioxol-5-yl)-1-(piperidin-1-yl)hept-6-en-1-one	C19 H25 N O3	315.179	5.034	316.186	1.05576e+07	2.04992e+07	1.12889e+07	2.37857e+07	1.43688e+07	2.0674e+07	1.48459e+07	1.75108e+07	1.41049e+07	1.48357e+07	2.11481e+07	1.87193e+07	1.0001	0.000137226	0.818424	0.472222	1.03916
Com_12825_pos	6β-Oxycodol N-oxide	C18 H23 N O5	333.155	5.978	334.162	5.17982e+06	4.25271e+06	3.35426e+06	4.86922e+06	5.08419e+06	4.60601e+06	4.06179e+06	3.87676e+06	3.76897e+06	3.33791e+06	4.13521e+06	3.89892e+06	1.18487	0.244725	0.0618245	0.861111	0.30849
Com_12887_pos	Phosphopyruvic acid	C3 H5 O6 P	167.982	1.578	168.99	6.36135e+06	3.9899e+06	3.4516e+06	4.4798e+06	4.39772e+06	5.73525e+06	3.34166e+06	2.88099e+06	2.51095e+06	2.32185e+06	4.0284e+06	3.9692e+06	1.4914	0.576663	0.0129633	0.916667	0.839864
Com_12891_pos	Palmitoleic Acid	C16 H30 O2	276.207	7.323	277.214	9.61851e+06	9.85556e+06	4.48596e+06	1.22947e+07	9.63117e+06	1.20152e+07	6.50898e+06	8.27803e+06	7.7567e+06	7.23773e+06	1.02494e+07	8.94253e+06	1.1823	0.241594	0.454777	0.75	1.0573
Com_12920_pos	4-Phenylbutyric acid	C10 H12 O2	164.084	8.02	165.091	3.50701e+06	3.03271e+06	2.89332e+06	3.16062e+06	3.42697e+06	3.93481e+06	2.03519e+06	3.14495e+06	2.47054e+06	2.52758e+06	3.20274e+06	3.0458e+06	1.21481	0.28073	0.0449978	0.805556	0.521047
Com_12926_pos	3-Indoleacrylic acid	C11 H9 N O2	187.064	6.087	188.07	4.84773e+06	7.07284e+06	4.59028e+06	6.50266e+06	5.65337e+06	5.12884e+06	3.29486e+06	4.06098e+06	2.79097e+06	3.38918e+06	6.61228e+06	6.03006e+06	1.29098	0.368467	0.103266	0.75	0.782139
Com_1294_pos	7-Hydroxycoumarine	C9 H6 O3	162.032	5.492	163.039	6.24789e+08	5.93575e+08	4.74853e+08	6.81411e+08	5.07264e+08	6.24317e+08	5.0474e+08	4.20413e+08	4.12442e+08	4.35879e+08	4.8695e+08	4.48719e+08	1.29421	0.372075	0.00467047	0.944444	0.396023
Com_13_pos	D-(+)-Pyroglutamic Acid	C5 H7 N O3	129.043	2.221	130.05	2.35715e+10	2.29291e+10	1.95852e+10	2.40067e+10	2.29351e+10	2.55071e+10	1.84418e+10	1.61868e+10	1.84888e+10	1.97132e+10	1.75187e+10	2.65118e+10	1.18546	0.245451	0.0530496	0.805556	0.501299
Com_13032_pos	Eicosapentaenoic acid ethyl ester	C22 H34 O2	347.28	10.154	348.287	1.34418e+06	1.12291e+06	949106	1.19997e+06	1.13704e+06	1.1701e+06	1.25337e+06	1.13291e+06	1.15451e+06	1.0747e+06	1.16297e+06	1.21726e+06	0.989645	-0.0150164	0.785831	0.527778	0.124255
Com_13040_pos	Methyl dihydrojasmonate	C13 H22 O3	226.157	6.663	227.164	1.9446e+07	1.74941e+07	1.46428e+07	1.81746e+07	1.56601e+07	1.49065e+07	1.66864e+07	1.1723e+07	1.58927e+07	1.53748e+07	2.40692e+07	2.15505e+07	0.952776	-0.0697909	0.823691	0.444444	0.594052
Com_1307_pos	PC (18:3e/2:0)	C28 H52 N O7 P	545.348	9.701	546.356	1.2105e+08	1.65197e+08	1.67983e+08	1.80893e+08	1.91805e+08	2.09081e+08	8.92582e+07	6.91501e+07	6.63185e+07	1.00558e+08	1.49343e+08	1.26229e+08	1.72422	0.785945	0.00546914	0.944444	0.929578
Com_13089_pos	GKK	C14 H29 N5 O4	331.222	1.024	166.618	1.77064e+07	2.25827e+07	1.17841e+07	1.3701e+07	1.18035e+07	1.26558e+07	3.37281e+06	6.40666e+06	8.5512e+06	7.59624e+06	2.38772e+07	1.39993e+07	1.41424	0.50003	0.133969	0.722222	1.32905
Com_13109_pos	Corey Lactone Diol	C8 H12 O4	172.073	1.525	173.081	9.31787e+06	7.23808e+06	6.06189e+06	9.29302e+06	7.99149e+06	8.04622e+06	5.17434e+06	6.04909e+06	5.84996e+06	5.82324e+06	8.70131e+06	9.27709e+06	1.17305	0.230268	0.177075	0.777778	0.831713
Com_1312_pos	5-(6-hydroxy-6-methyloctyl)-2,5-dihydrofuran-2-one	C13 H22 O3	243.183	6.406	244.191	4.32908e+08	4.5677e+08	3.9908e+08	5.20091e+08	4.59299e+08	4.59101e+08	3.75629e+08	3.63598e+08	3.96012e+08	4.5666e+08	4.68751e+08	4.21652e+08	1.09868	0.135768	0.114995	0.777778	0.754855
Com_13123_pos	2-(Formylamino)Benzoic Acid	C8 H7 N O3	165.043	1.774	166.05	6.69105e+06	5.59413e+06	6.77988e+06	7.9137e+06	7.35361e+06	6.47644e+06	4.88667e+06	5.52445e+06	4.63474e+06	5.28335e+06	7.82741e+06	6.0816e+06	1.19191	0.253273	0.0734864	0.833333	0.622002
Com_1320_pos	Aflatoxin G1	C17 H12 O7	350.034	4.777	351.041	2.41479e+08	2.46141e+08	2.29495e+08	3.43986e+08	4.01963e+08	2.57261e+08	2.32937e+08	2.28413e+08	2.69879e+08	2.97862e+08	3.99286e+08	3.54179e+08	0.965088	-0.0512669	0.784195	0.527778	0.403365
Com_1321_pos	PC (18:0/19:1)	C45 H88 N O8 P	801.619	11.301	802.627	1.10035e+07	1.90391e+08	2.88865e+08	1.59583e+07	2.386e+08	2.38398e+08	1.39919e+08	1.12353e+08	1.64924e+08	2.11234e+08	1.9535e+08	2.61442e+08	0.906005	-0.142409	0.338603	0.527778	1.01415
Com_13281_pos	U-44069	C21 H34 O4	372.227	7.574	373.235	2.82582e+06	2.30548e+06	1.5313e+06	2.93897e+06	3.02914e+06	2.5563e+06	2.75272e+06	2.31639e+06	2.53592e+06	2.03089e+06	3.82277e+06	2.62561e+06	0.944213	-0.0828164	0.656624	0.527778	0.326523
Com_1330_pos	Creatinine	C4 H7 N3 O	113.059	1.374	114.066	4.27352e+08	4.147e+08	3.50058e+08	4.98338e+08	3.94873e+08	4.10733e+08	2.63667e+08	2.62625e+08	2.8941e+08	2.39496e+08	3.83401e+08	3.95509e+08	1.36091	0.444571	0.011789	0.916667	1.64674
Com_1335_pos	3-{[(4-fluorophenyl)sulfonyl]amino}-5-phenylthiophene-2-carboxamide	C17 H13 F N2 O3 S2	398.02	6.817	399.027	3.63199e+08	3.90642e+08	3.32572e+08	4.05214e+08	3.95843e+08	3.9009e+08	3.04858e+08	2.88907e+08	3.01641e+08	2.66476e+08	4.15836e+08	3.87979e+08	1.15865	0.212449	0.0834396	0.777778	0.64733
Com_13394_pos	RPH	C17 H28 N8 O4	816.449	5.023	409.232	1.39045e+07	1.16538e+07	6.59416e+06	1.37102e+07	1.04e+07	1.46553e+07	4.49429e+06	1.11123e+07	6.4652e+06	1.0199e+07	1.62238e+07	1.03706e+07	1.20475	0.268735	0.321426	0.722222	0.960961
Com_13440_pos	Roquefortine C	C22 H23 N5 O2	389.191	2.025	390.198	1.63563e+07	1.46632e+07	1.71376e+07	1.46491e+07	1.61479e+07	1.61342e+07	1.08918e+07	1.26414e+07	1.59799e+07	1.20474e+07	1.6232e+07	1.87404e+07	1.09887	0.136019	0.261647	0.666667	0.332441
Com_13443_pos	1-Methyladenosine	C11 H15 N5 O4	281.112	1.755	282.12	1.41427e+07	1.55202e+07	1.67182e+07	1.42904e+07	1.23191e+07	1.61781e+07	1.15338e+07	1.20642e+07	1.24453e+07	1.22467e+07	1.55376e+07	1.63133e+07	1.11265	0.153996	0.17246	0.722222	0.317108
Com_13446_pos	ACar 7:0	C14 H28 N O4	273.194	5.576	274.202	1.17012e+07	1.25417e+07	7.74933e+06	1.28432e+07	8.24187e+06	1.03856e+07	1.05767e+07	8.64765e+06	9.46866e+06	6.84136e+06	1.31062e+07	8.01165e+06	1.12022	0.163779	0.384298	0.611111	0.3819
Com_13590_pos	TMK	C15 H30 N4 O5 S	360.189	4.984	361.197	1.45916e+07	4.79623e+06	1.21679e+07	1.328e+07	1.19364e+07	1.51204e+07	9.56136e+06	9.91138e+06	1.06013e+07	3.12008e+06	1.37381e+07	1.25082e+07	1.20949	0.274398	0.448626	0.722222	1.1049
Com_1360_pos	Glu-Gln	C10 H17 N3 O6	275.112	1.463	276.119	5.89515e+08	6.08166e+08	3.33221e+08	4.56816e+08	4.7688e+08	4.8589e+08	1.36131e+08	3.36821e+08	2.52782e+08	2.40598e+08	4.4928e+08	4.11872e+08	1.61451	0.691094	0.0306416	0.916667	0.852625
Com_1362_pos	ACar 14:1	C21 H40 N O4	369.288	6.488	370.295	3.9764e+08	4.32954e+08	3.8114e+08	4.56911e+08	4.10441e+08	4.28279e+08	1.99598e+08	1.6828e+08	1.81802e+08	1.61618e+08	2.23178e+08	2.21851e+08	2.16839	1.11662	4.13306e-06	1	1.64438
Com_13621_pos	SM (d17:3/26:2)	C48 H89 N2 O6 P	820.65	11.125	821.657	872104	1.1506e+06	5.69252e+06	961717	1.31045e+06	2.5628e+07	2.85431e+06	1.17134e+06	2.53604e+06	1.09537e+06	5.23782e+06	1.91832e+07	1.11027	0.150915	0.708936	0.611111	1.30386
Com_13668_pos	O-7460	C25 H48 F O5 P	1000.62	5.313	501.317	1.18223e+07	7.94751e+06	8.26522e+06	9.32676e+06	1.1566e+07	9.22948e+06	9.74644e+06	9.0201e+06	5.8226e+06	1.70047e+07	1.13214e+07	7.88253e+06	0.956567	-0.0640621	0.996283	0.444444	0.025359
Com_13674_pos	N1-(2-amino-2-oxoethyl)-2-phenoxyacetamide	C10 H12 N2 O3	208.085	3.404	209.092	1.85406e+07	1.95555e+07	1.60529e+07	2.15178e+07	2.03829e+07	2.12041e+07	9.05977e+06	1.08952e+07	1.10026e+07	1.11574e+07	1.41352e+07	1.34153e+07	1.6831	0.751118	0.000104679	1	1.29848
Com_13722_pos	D-Phenylalanine	C9 H11 N O2	165.079	2.567	166.086	1.92062e+07	2.08206e+07	1.7733e+07	2.1876e+07	1.911e+07	1.99613e+07	1.05057e+07	1.16509e+07	1.00629e+07	1.18972e+07	1.6065e+07	1.67156e+07	1.54371	0.6264	0.00263371	1	2.43428
Com_1376_pos	LPE 22:5	C27 H46 N O7 P	527.301	8.97	528.308	3.0367e+07	2.21352e+07	2.72842e+07	2.51236e+07	2.8215e+07	2.73596e+07	2.9575e+07	2.09799e+07	2.10116e+07	2.19302e+07	3.35511e+07	2.28236e+07	1.07082	0.0987114	0.409963	0.666667	0.141604
Com_13798_pos	3-Methoxytyramine	C9 H13 N O2	167.095	1.553	168.102	2.26019e+06	2.24554e+06	2.60664e+06	2.5114e+06	2.89248e+06	2.70168e+06	1.53506e+06	1.81482e+06	1.70726e+06	1.46049e+06	2.32223e+06	2.31531e+06	1.3642	0.448059	0.0086015	0.888889	0.821439
Com_13856_pos	Levodopa	C9 H11 N O4	197.068	2.612	198.075	1.4875e+07	1.50614e+07	1.70241e+07	2.45515e+07	1.45253e+07	1.03638e+07	8.79931e+06	9.43172e+06	9.27459e+06	6.8841e+06	1.01266e+07	1.13662e+07	1.72507	0.786652	0.00409995	0.972222	0.896857
Com_1391_pos	PC (20:5e/2:0)	C30 H52 N O7 P	569.348	9.279	570.355	5.52143e+07	5.72284e+07	4.19499e+07	6.01551e+07	6.40389e+07	6.79512e+07	5.05428e+07	3.92858e+07	3.77616e+07	5.02389e+07	6.3782e+07	5.18328e+07	1.18093	0.239929	0.135867	0.805556	0.466107
Com_13953_pos	tetranor-12(R)-HETE	C16 H26 O3	248.178	7.24	249.185	1.25688e+07	1.7916e+07	9.20188e+06	1.2978e+07	1.21256e+07	1.17797e+07	1.84166e+07	9.78665e+06	1.11126e+07	1.01271e+07	1.45001e+07	1.47623e+07	0.97287	-0.0396807	0.882607	0.527778	0.500389
Com_1398_pos	Guanosine monophosphate	C10 H14 N5 O8 P	363.058	1.754	364.065	2.58845e+08	5.56191e+08	4.10196e+08	3.23094e+08	2.96854e+08	4.513e+08	4.73717e+08	3.98408e+08	4.37159e+08	4.18775e+08	4.42159e+08	4.79114e+08	0.866815	-0.206205	0.199332	0.694444	0.547479
Com_1399_pos	Panthenol	C9 H19 N O4	205.132	5.138	206.139	3.15481e+07	3.23486e+07	2.61544e+07	3.52958e+07	2.94758e+07	2.87836e+07	2.59048e+07	2.59777e+07	2.48547e+07	2.42433e+07	3.33073e+07	3.12949e+07	1.10885	0.149063	0.153151	0.777778	0.275802
Com_140_pos	Indole-3-acrylic acid	C11 H9 N O2	187.063	5.228	188.071	6.34113e+09	6.81443e+09	5.85226e+09	6.96421e+09	6.90542e+09	6.89267e+09	4.99534e+09	4.9454e+09	5.64586e+09	4.67231e+09	6.57154e+09	6.63202e+09	1.1885	0.249141	0.0326374	0.888889	0.388715
Com_1401_pos	D-(+)-Maltose	C12 H22 O11	364.098	6.667	365.105	6.69674e+07	1.23459e+07	9.14417e+06	3.38071e+06	2.02688e+06	2.62386e+06	2.10806e+06	2.31277e+06	3.18487e+06	1.67863e+06	2.02296e+07	1.83967e+07	2.01394	1.01002	0.546239	0.611111	0.841218
Com_14034_pos	LPE 16:1	C21 H42 N O7 P	451.269	8.492	452.277	2.02188e+06	2.50761e+06	1.39631e+06	1.84038e+06	1.52351e+06	1.36161e+06	2.68607e+06	2.51395e+06	2.73125e+06	2.0822e+06	2.17088e+06	1.47673e+06	0.779683	-0.359041	0.0917815	0.833333	0.490116
Com_1412_pos	N-Oleoyl dopamine	C26 H43 N O3	439.314	8.063	440.322	5.61335e+07	7.77395e+07	6.16338e+07	6.16588e+07	7.01325e+07	6.93465e+07	1.18867e+07	2.24529e+07	1.76901e+07	1.67202e+07	2.18585e+07	2.18545e+07	3.52689	1.8184	6.97332e-06	1	1.76594
Com_1418_pos	ACar 20:1	C27 H52 N O4	453.382	7.767	454.389	1.5385e+08	1.82309e+08	1.35247e+08	1.427e+08	1.36806e+08	1.5968e+08	1.19518e+08	1.12655e+08	1.17916e+08	9.36849e+07	1.08768e+08	9.20828e+07	1.41259	0.498345	0.00036364	1	0.765618
Com_142_pos	DL-Tryptophan	C11 H12 N2 O2	204.09	5.229	205.097	6.2294e+09	6.70854e+09	5.76167e+09	6.85527e+09	6.81167e+09	6.79132e+09	4.92942e+09	4.89201e+09	5.5677e+09	4.5905e+09	6.45733e+09	6.53071e+09	1.18777	0.24825	0.032539	0.888889	0.388651
Com_1423_pos	Spermine	C10 H26 N4	202.216	1.156	203.223	3.66144e+08	6.03663e+08	4.24185e+08	4.07636e+08	3.33688e+08	3.97109e+08	1.33504e+08	2.17441e+08	2.48302e+08	2.10293e+08	2.98359e+08	2.59967e+08	1.85137	0.888592	0.00151246	1	0.934781
Com_14234_pos	ENK	C15 H27 N5 O7	389.198	5.084	390.205	1.29843e+07	1.47433e+07	6.95709e+06	1.12515e+07	1.15315e+07	1.24771e+07	7.8281e+06	9.04238e+06	8.49491e+06	7.69686e+06	1.20154e+07	1.37141e+07	1.1897	0.250602	0.256824	0.666667	0.747464
Com_14272_pos	LPE 17:0	C22 H46 N O7 P	467.301	9.751	468.308	2.17614e+06	2.4057e+06	2.174e+06	2.66389e+06	3.03467e+06	2.59257e+06	2.75218e+06	2.51325e+06	2.7992e+06	1.86283e+06	2.11676e+06	1.88948e+06	1.0799	0.110894	0.384022	0.638889	0.418695
Com_1432_pos	1-(4-Methoxyphenyl)-2-propanone	C10 H12 O2	164.084	7.335	165.091	2.79175e+06	4.31507e+06	4.17978e+07	3.25765e+06	3.10715e+06	2.31929e+06	3.50848e+07	2.29461e+06	2.3409e+06	2.132e+06	2.55556e+06	1.12744e+07	1.03424	0.0485686	0.995834	0.666667	0.226788
Com_1435_pos	4-Phenyl-3-buten-2-one	C10 H10 O	146.073	7.339	147.08	1.67158e+06	3.10443e+06	4.12875e+07	2.62929e+06	2.11397e+06	1.55278e+06	3.41546e+07	1.40413e+06	1.23886e+06	1.39284e+06	1.62056e+06	1.04136e+07	1.04251	0.060058	0.952191	0.694444	0.22099
Com_14357_pos	SM (d19:3/24:2)	C48 H89 N2 O6 P	820.647	11.219	821.654	1.01248e+06	1.26088e+06	889583	929063	893008	2.35295e+07	868378	1.07897e+06	1.25435e+06	695744	1.02733e+06	2.99453e+06	3.60063	1.84825	0.546076	0.472222	0.823015
Com_14366_pos	6-Acetylmorphine	C19 H21 N O4	327.144	6.264	328.152	1.60605e+06	1.67792e+06	1.4493e+06	1.78129e+06	1.62165e+06	1.63461e+06	1.91045e+06	1.69131e+06	1.52513e+06	1.64588e+06	2.08515e+06	2.00648e+06	0.899341	-0.153059	0.116159	0.777778	0.256842
Com_14431_pos	PNK	C15 H27 N5 O5	340.175	4.903	341.182	1.1393e+07	1.2978e+07	9.61376e+06	1.1521e+07	1.04558e+07	1.02578e+07	7.71234e+06	9.7372e+06	9.81477e+06	1.04062e+07	1.11632e+07	1.03319e+07	1.11922	0.16249	0.122689	0.75	0.385287
Com_14525_pos	ACar 24:3	C31 H56 N O4	505.413	8.116	506.421	3.40362e+06	4.64403e+06	2.92467e+06	3.25928e+06	3.47928e+06	4.25926e+06	3.25421e+06	2.78573e+06	3.96538e+06	2.13319e+06	2.45715e+06	3.44109e+06	1.21808	0.284605	0.111742	0.777778	0.582206
Com_14589_pos	Tangeritin	C20 H20 O7	372.121	6.922	373.128	1.74442e+06	1.99571e+06	1.35149e+06	1.94489e+06	1.9767e+06	1.92549e+06	2.13242e+06	1.60811e+06	1.64009e+06	1.72507e+06	1.87536e+06	1.39251e+06	1.05448	0.07653	0.547778	0.666667	0.110703
Com_14595_pos	2-({2-[(5-methylisoxazol-3-yl)amino]-2-oxoethyl}thio)acetic acid	C8 H10 N2 O4 S	230.036	1.45	231.043	8.39555e+06	2.23641e+07	8.52313e+06	1.29681e+07	1.26818e+07	1.03895e+07	6.99305e+06	8.99341e+06	1.04453e+07	7.52196e+06	1.66082e+07	1.5884e+07	1.13359	0.180894	0.572414	0.583333	0.528014
Com_1460_pos	ACar 20:3	C27 H48 N O4	449.35	7.159	450.357	1.75946e+08	1.82722e+08	1.84008e+08	1.84336e+08	1.81279e+08	1.98621e+08	1.50019e+08	1.4456e+08	1.42932e+08	1.35328e+08	1.67324e+08	1.49869e+08	1.24368	0.314614	0.00017936	1	0.349148
Com_14627_pos	2-Benzyl-5-[(3S)-1-isopropyl-3-pyrrolidinyl]-1,3,4-oxadiazole	C16 H21 N3 O	271.172	5.022	272.179	1.59183e+07	1.21999e+07	1.41838e+07	2.24331e+07	2.12924e+07	2.06279e+07	7.56266e+06	6.19649e+06	8.13107e+06	5.94707e+06	1.5243e+07	1.06652e+07	1.98445	0.988742	0.0029854	0.944444	1.71108
Com_14682_pos	4-(4-methoxyphenyl)-6-pyridin-4-yl-1,3,5-triazin-2(3H)-one	C15 H12 N4 O2	302.07	5.668	303.078	1.08324e+07	2.21032e+07	3.95398e+06	5.43765e+06	4.24846e+06	5.4601e+06	6.492e+06	6.5776e+06	6.20143e+06	3.05988e+06	7.13784e+06	6.72544e+06	1.43768	0.523746	0.55395	0.555556	0.521173
Com_1472_pos	3-Hydroxypicolinic acid	C6 H5 N O3	139.027	2.074	140.034	2.72072e+08	2.88664e+08	2.4126e+08	2.55377e+08	2.8254e+08	3.03909e+08	1.77282e+08	1.78961e+08	2.02184e+08	1.95045e+08	2.34539e+08	2.17788e+08	1.36326	0.447066	0.000320104	1	0.741451
Com_14766_pos	Stearoyl ethanolamide	C20 H41 N O2	327.313	7.067	328.321	3.85305e+06	2.85129e+06	4.09075e+06	4.29941e+06	4.14382e+06	4.21019e+06	2.24053e+06	2.48037e+06	2.37692e+06	1.84072e+06	1.35345e+06	2.06866e+06	1.89703	0.923741	0.000248404	1	2.03881
Com_14794_pos	PC (16:2e/2:0)	C26 H50 N O7 P	519.333	8.112	520.34	3.4273e+06	3.17046e+06	2.88076e+06	2.89505e+06	2.55544e+06	2.48828e+06	1.6137e+07	1.04607e+07	3.58642e+06	2.66646e+06	3.19799e+06	3.22265e+06	0.443513	-1.17295	0.127843	0.833333	1.05532
Com_14827_pos	Dl-2-Amino-3-phosphonopropionic acid	C3 H8 N O5 P	169.014	1.32	170.021	1.39656e+07	1.29038e+07	8.62281e+06	9.03429e+06	1.70629e+07	1.6906e+07	5.85263e+06	5.1049e+06	5.3728e+06	4.93063e+06	7.79003e+06	7.81965e+06	2.12894	1.09014	0.000777467	1	1.70184
Com_1484_pos	2-Arachidonoyl glycerol	C23 H38 O4	378.277	9.396	379.284	5.20476e+07	3.84327e+07	4.05109e+07	5.20473e+07	4.51262e+07	5.27274e+07	5.4944e+07	4.10934e+07	4.41115e+07	8.00944e+07	6.4208e+07	7.55472e+07	0.780259	-0.357975	0.11576	0.777778	0.975173
Com_14882_pos	Neosaxitoxin	C10 H17 N7 O5	315.13	3.142	316.137	1.25285e+07	4.40691e+06	3.87011e+06	3.62094e+06	4.03941e+06	6.97923e+06	1.65729e+07	1.59745e+06	3.78316e+06	4.5962e+06	5.0222e+06	3.73348e+06	1.00395	0.00569389	0.683321	0.555556	0.323979
Com_14918_pos	1-benzyl-3-(2-methylphenyl)-3,7-dihydro-1H-purine-2,6-dione	C19 H16 N4 O2	332.124	6.094	333.131	1.63884e+07	1.47926e+07	1.06748e+07	1.10321e+07	1.79045e+07	9.64404e+06	1.26833e+07	9.55682e+06	1.28666e+07	1.01866e+07	1.52484e+07	1.67696e+07	1.04042	0.0571681	0.819521	0.555556	0.685992
Com_1495_pos	L-Pyroglutamic acid	C5 H7 N O3	129.043	1.689	130.05	4.35715e+08	5.05518e+08	4.20896e+08	5.25286e+08	5.06711e+08	4.80502e+08	3.69204e+08	2.99791e+08	3.23922e+08	3.1475e+08	5.1729e+08	4.83386e+08	1.24532	0.316517	0.0539874	0.777778	1.14686
Com_14973_pos	PE (5:0/18:5)	C28 H46 N O8 P	555.296	9.16	556.303	1.9543e+06	3.18486e+06	2.26643e+06	1.91881e+06	1.64829e+06	2.26069e+06	1.87264e+06	2.55713e+06	2.1537e+06	1.69803e+06	2.37383e+06	2.26306e+06	1.02438	0.0347564	0.919	0.527778	0.105406
Com_15017_pos	1-[4-(1-adamantyl)phenoxy]-3-piperidinopropan-2-ol hydrochloride	C24 H35 N O2	369.264	9.162	370.272	2.49682e+06	2.88926e+06	2.32383e+06	2.11147e+06	3.34402e+06	3.5441e+06	1.53342e+06	1.32033e+06	1.37893e+06	1.01913e+06	2.57136e+06	1.90367e+06	1.71788	0.780626	0.00584011	0.916667	1.49205
Com_15146_pos	MGMG (18:2)	C27 H48 O9	516.328	4.981	517.335	1.26058e+07	1.2526e+07	8.38753e+06	8.92376e+06	8.42551e+06	1.26333e+07	6.21209e+06	9.66617e+06	8.57396e+06	9.72594e+06	1.39172e+07	1.05642e+07	1.08255	0.114431	0.533206	0.527778	0.744403
Com_15186_pos	PC (18:1e/4:0)	C30 H60 N O7 P	577.411	11.897	578.418	3.05587e+06	3.19917e+06	3.58152e+06	3.29181e+06	3.6265e+06	3.38551e+06	2.56263e+06	2.67574e+06	2.6337e+06	2.75411e+06	3.09505e+06	3.13698e+06	1.19469	0.256641	0.00263722	0.944444	0.904465
Com_15262_pos	PC (16:1e/20:3)	C44 H82 N O7 P	767.58	6.327	768.587	4.63666e+06	7.54226e+06	3.62531e+06	5.15206e+06	4.02142e+06	8.58592e+06	1.59284e+07	1.2928e+07	7.38818e+06	9.99924e+06	4.67242e+06	7.36432e+06	0.575897	-0.796116	0.0465747	0.805556	1.68276
Com_15276_pos	Maltol	C6 H6 O3	126.029	3.574	127.037	4.92434e+06	5.67419e+06	2.79424e+06	5.91601e+06	5.22213e+06	6.56637e+06	2.35609e+06	3.15165e+06	3.07652e+06	3.74246e+06	3.87191e+06	3.69759e+06	1.56297	0.644294	0.0180385	0.861111	0.961811
Com_15306_pos	5,5-dimethyl-2-phenyl-1,3-thiazolane-4-carboxylic acid	C12 H15 N O2 S	237.082	6.075	238.09	1.18419e+07	6.43354e+06	8.6235e+06	1.15857e+07	1.06605e+07	1.00933e+07	5.01759e+06	5.36371e+06	5.51349e+06	4.95463e+06	8.96536e+06	6.83341e+06	1.61641	0.692791	0.00457426	0.916667	1.17963
Com_15347_pos	4-[4-(1-phenyl-1H-1,2,4-triazol-5-yl)-1,3-thiazol-2-yl]pyridine	C16 H11 N5 S	305.074	3.399	306.081	6.4307e+06	7.61913e+06	6.22279e+06	8.99676e+06	6.92896e+06	8.37123e+06	8.07051e+06	1.03263e+07	1.56519e+07	1.09111e+07	1.56431e+07	1.13254e+07	0.619639	-0.690501	0.00514419	0.944444	0.960054
Com_15376_pos	dTMP	C10 H15 N2 O8 P	322.057	2.687	323.064	2.43529e+06	3.18658e+06	2.40585e+06	1.86619e+06	1.77002e+06	1.49083e+06	1.70748e+06	2.15233e+06	2.83039e+06	1.52415e+06	3.71436e+06	2.94288e+06	0.884556	-0.176974	0.569725	0.583333	0.439449
Com_15389_pos	ACar 19:2	C26 H48 N O4	437.35	7.217	438.357	4.23649e+06	4.75315e+06	4.51723e+06	4.9667e+06	3.95448e+06	5.64719e+06	1.80249e+06	2.38395e+06	2.38627e+06	1.87689e+06	3.1925e+06	1.71582e+06	2.10177	1.0716	0.000145468	1	1.81083
Com_15473_pos	Taurodeoxycholic Acid	C26 H45 N O6 S	998.576	7.741	500.295	909092	1.27383e+06	732709	930995	833419	941656	1.20627e+06	1.32811e+06	1.25511e+06	1.02332e+06	1.15421e+06	843587	0.825435	-0.276773	0.0815712	0.777778	0.280349
Com_15485_pos	Lysopc 14:0	C22 H46 N O7 P	467.3	5.673	468.308	1.45899e+07	1.49836e+07	1.07486e+07	1.52881e+07	1.42466e+07	1.44098e+07	1.25507e+07	1.31623e+07	1.08028e+07	8.9811e+06	1.40973e+07	1.50075e+07	1.12955	0.175753	0.201082	0.75	1.12919
Com_15489_pos	DGMG (18:2)	C33 H58 O14	678.381	4.879	340.198	8.91494e+06	1.52199e+07	1.07271e+07	1.05881e+07	9.71749e+06	9.60048e+06	4.21674e+06	5.96848e+06	8.11878e+06	8.48739e+06	9.73201e+06	1.15741e+07	1.3466	0.429318	0.0840556	0.777778	0.795746
Com_1550_pos	Phosphoethanolamine	C2 H8 N O4 P	141.019	1.342	142.026	2.04465e+08	2.13118e+08	1.55498e+08	2.40426e+08	2.09111e+08	2.11314e+08	1.49558e+08	1.55616e+08	1.39056e+08	1.34787e+08	2.03137e+08	2.07713e+08	1.24656	0.317954	0.0428186	0.888889	0.57825
Com_15596_pos	EMK	C16 H30 N4 O6 S	406.186	5.022	407.192	1.10239e+07	7.44269e+06	7.16036e+06	1.03599e+07	8.25738e+06	1.2382e+07	7.69392e+06	6.45803e+06	8.63628e+06	6.43915e+06	1.04948e+07	1.02663e+07	1.13279	0.179876	0.358025	0.666667	0.640908
Com_156_pos	Phosphocholine	C5 H14 N O4 P	183.066	1.344	184.073	5.63223e+09	6.16038e+09	5.13368e+09	6.36312e+09	5.91702e+09	5.78689e+09	4.61711e+09	4.5717e+09	4.76325e+09	3.79785e+09	5.7563e+09	6.14638e+09	1.18011	0.238922	0.0582525	0.833333	0.382032
Com_15627_pos	2-(1-adamantyl)-1-morpholinoethan-1-one	C16 H25 N O2	263.186	6.582	264.193	1.46569e+07	1.27886e+07	1.01362e+07	1.27743e+07	1.2509e+07	1.20328e+07	1.02905e+07	9.76572e+06	1.05656e+07	9.02627e+06	1.27331e+07	1.54267e+07	1.10456	0.143471	0.273384	0.694444	1.03132
Com_15729_pos	Tyramine	C8 H11 N O	137.084	5.523	138.091	9.61164e+06	9.46168e+06	2.24277e+06	1.33233e+07	2.75896e+06	8.78504e+06	1.28379e+07	6.95945e+06	7.791e+06	9.2294e+06	1.13102e+07	6.23265e+06	0.849573	-0.23519	0.358041	0.472222	1.36124
Com_15775_pos	Deoxyinosine	C10 H12 N4 O4	252.086	3.902	253.093	1.51511e+07	1.37727e+07	1.47486e+07	1.99292e+07	1.56124e+07	1.6248e+07	4.61364e+06	5.16022e+06	5.02775e+06	4.49173e+06	6.59598e+06	6.04804e+06	2.98904	1.57968	1.24158e-07	1	2.1191
Com_15789_pos	Jervine	C27 H39 N O3	425.29	8.45	426.298	2.65997e+06	3.94314e+06	2.11455e+06	2.14344e+06	3.05473e+06	3.16477e+06	2.68822e+06	2.59402e+06	2.721e+06	2.42315e+06	2.61756e+06	2.81934e+06	1.07674	0.106667	0.635897	0.583333	0.126928
Com_15868_pos	SNK	C13 H25 N5 O6	694.365	4.69	348.19	3.29597e+06	2.29933e+06	3.19385e+06	1.69615e+06	1.66355e+06	2.96226e+06	1.35427e+06	1.01775e+06	727132	847765	2.06558e+06	1.33329e+06	2.05711	1.04062	0.00416935	0.944444	1.15338
Com_15891_pos	N2-phenyl-4-(piperidinomethyl)-1,3-thiazol-2-amine	C15 H19 N3 S	546.263	5.539	274.139	1.62475e+06	1.52957e+06	1.45491e+06	1.75404e+06	1.41137e+06	1.61294e+06	1.2071e+06	1.1629e+06	1.04877e+06	1.10976e+06	1.46976e+06	1.24611e+06	1.29584	0.373886	0.0014456	0.944444	0.386372
Com_15898_pos	Linoleoyl ethanolamide	C20 H37 N O2	323.282	9.187	324.289	3.14105e+06	3.46917e+06	2.24806e+06	4.27548e+06	4.58304e+06	4.24764e+06	2.45491e+06	2.5233e+06	2.6353e+06	2.39165e+06	3.98269e+06	2.97067e+06	1.29519	0.37316	0.0979781	0.777778	1.26837
Com_1600_pos	Saxitoxin	C10 H17 N7 O4	321.115	5.363	322.122	2.3475e+08	4.88185e+08	2.61686e+08	3.99018e+08	3.86311e+08	2.92363e+08	3.17459e+08	3.56773e+08	3.17094e+08	2.80186e+08	3.99236e+08	3.57741e+08	1.01667	0.0238572	0.937457	0.472222	0.301089
Com_16028_pos	N-Acetylglucosamine 1-phosphate	C8 H16 N O9 P	301.056	1.398	302.064	1.27693e+07	1.33966e+07	1.09847e+07	1.32521e+07	7.24779e+06	1.58229e+07	6.22451e+06	7.70091e+06	8.54717e+06	5.90188e+06	9.72445e+06	1.02662e+07	1.51914	0.603255	0.0175809	0.888889	1.21194
Com_16032_pos	1-(5H-dibenzo[b,f]azepin-5-yl)ethan-1-one	C16 H13 N O	235.103	7.004	236.11	9.36193e+06	1.30927e+07	9.00504e+06	9.80747e+06	8.09243e+06	8.73438e+06	1.20763e+07	7.40373e+06	7.78763e+06	8.92728e+06	1.07463e+07	1.10359e+07	1.00201	0.00290366	0.954712	0.472222	0.286839
Com_16077_pos	indole-5,6-quinone	C8 H5 N O2	147.032	3.044	165.066	3.06732e+06	3.33962e+06	2.25295e+06	3.75116e+06	4.10194e+06	3.91062e+06	2.72707e+06	2.12052e+06	2.33036e+06	2.36335e+06	3.46224e+06	2.76949e+06	1.29484	0.372778	0.053569	0.805556	0.57397
Com_16145_pos	Azetidine-2-carboxylic acid	C4 H7 N O2	101.048	1.945	102.055	1.10526e+07	1.1544e+07	1.07267e+07	1.17135e+07	1.24748e+07	1.40798e+07	1.01795e+07	1.04629e+07	1.11143e+07	1.07667e+07	1.55559e+07	1.47899e+07	0.982465	-0.0255219	0.93952	0.583333	1.08456
Com_16195_pos	ethyl 3-hydroxy-4,6-dimethoxy-2-oxoindoline-3-carboxylate	C13 H15 N O6	281.09	1.689	282.097	1.5902e+06	1.74694e+06	1.42287e+06	1.80361e+06	1.83333e+06	2.04334e+06	1.28149e+06	1.228e+06	1.34695e+06	1.32002e+06	1.65225e+06	1.843e+06	1.20395	0.267775	0.0470932	0.805556	0.463396
Com_16204_pos	ACar 14:3	C21 H36 N O4	365.256	6.141	366.264	1.01578e+07	1.30447e+07	9.97075e+06	1.1325e+07	1.1609e+07	1.03333e+07	7.25871e+06	6.22021e+06	8.17537e+06	6.71895e+06	7.44203e+06	8.15668e+06	1.51098	0.59548	4.80118e-05	1	1.34344
Com_16212_pos	PS (17:0/17:1)	C40 H76 N O10 P	761.521	11.965	762.528	615914	513434	2.09255e+06	686609	633250	585766	656418	508926	383878	480476	636550	3.92842e+06	0.777525	-0.363038	0.971419	0.611111	0.420592
Com_16289_pos	KQH	C17 H29 N7 O5	822.457	6.061	412.236	4.01191e+06	2.68214e+06	3.21842e+06	2.82023e+06	3.43571e+06	4.27415e+06	3.84092e+06	3.10359e+06	3.38061e+06	3.04511e+06	4.47697e+06	3.621e+06	0.952225	-0.0706252	0.584034	0.583333	0.405624
Com_16299_pos	TLK	C16 H32 N4 O5	360.237	2.066	361.244	5.67955e+06	5.72992e+06	5.04845e+06	4.83554e+06	5.02971e+06	5.78024e+06	2.96872e+06	3.99358e+06	4.76092e+06	3.97975e+06	5.99014e+06	5.62259e+06	1.17527	0.232997	0.144216	0.75	0.452535
Com_163_pos	Betaine	C5 H11 N O2	117.079	1.723	118.086	4.82646e+09	5.43575e+09	4.43011e+09	5.813e+09	5.23236e+09	5.99588e+09	3.66295e+09	3.84545e+09	4.34295e+09	4.06625e+09	5.04129e+09	5.00531e+09	1.2222	0.289485	0.0185002	0.888889	0.874119
Com_16327_pos	2-Thio-acetyl MAGE	C21 H42 O3 S	396.262	6.796	397.269	2.38596e+06	2.58675e+06	2.07007e+06	2.90119e+06	2.19937e+06	2.28845e+06	2.13348e+06	1.96982e+06	1.99714e+06	2.11653e+06	2.36949e+06	2.38914e+06	1.11223	0.15345	0.119716	0.75	0.255399
Com_1641_pos	ACar 22:5	C29 H48 N O4	491.361	7.097	474.358	1.08605e+08	1.15994e+08	1.03468e+08	1.19152e+08	1.07506e+08	1.30082e+08	1.36822e+08	1.26216e+08	1.18587e+08	1.10055e+08	1.40631e+08	1.10121e+08	0.922384	-0.116561	0.182631	0.75	0.167786
Com_16456_pos	4-morpholino-6-phenylthieno[2,3-d]pyrimidine	C16 H15 N3 O S	319.076	1.452	320.083	1.16396e+07	1.25459e+07	1.01002e+07	1.03354e+07	7.64845e+06	1.65905e+07	3.61601e+06	7.78316e+06	7.25596e+06	4.80307e+06	1.32246e+07	1.08281e+07	1.44935	0.535407	0.0892763	0.75	1.01783
Com_16457_pos	PC (22:6e/22:6)	C52 H82 N O7 P	863.601	8.695	864.608	1.17389e+06	1.65403e+06	1.18493e+06	1.43588e+06	1.3791e+06	1.41416e+06	7.12526e+06	7.00559e+06	1.27293e+07	1.52538e+06	2.33056e+06	1.23189e+06	0.257982	-1.95466	0.0485266	0.861111	1.74796
Com_1650_pos	PC (14:0e/3:0)	C25 H52 N O7 P	509.348	10.273	510.355	1.09361e+08	8.81162e+07	9.50331e+07	1.08828e+08	1.19359e+08	1.30049e+08	5.07702e+07	2.95509e+07	3.96735e+07	4.18783e+07	7.16306e+07	6.67604e+07	2.16725	1.11586	0.00107477	1	1.17704
Com_1654_pos	Glutaric Acid	C5 H8 O4	132.042	2.588	133.05	4.42947e+08	4.87992e+08	3.96084e+08	4.71625e+08	4.68905e+08	4.84604e+08	2.57426e+08	2.8971e+08	3.51745e+08	3.22044e+08	4.06035e+08	3.29549e+08	1.40667	0.492283	0.00158154	0.972222	0.915126
Com_1658_pos	2-Phenylacetamide	C8 H9 N O	135.068	4.611	136.076	3.81608e+08	4.33895e+08	3.60849e+08	4.9349e+08	4.26223e+08	3.19056e+08	2.08533e+08	2.4705e+08	2.82038e+08	1.98764e+08	2.89061e+08	2.77995e+08	1.6064	0.683827	0.000408101	1	1.03515
Com_1661_pos	Sedoheptulose 1,7-bisphosphate	C7 H16 O13 P2	370.006	1.573	371.014	1.48575e+08	1.5558e+08	1.02201e+08	1.31994e+08	1.63211e+08	1.6447e+08	4.49866e+07	5.95219e+07	5.08813e+07	5.55426e+07	7.83065e+07	6.84714e+07	2.42104	1.27563	1.1955e-05	1	1.51775
Com_16626_pos	4-OHE2-1-N7Gua	C23 H27 N5 O4	437.21	5.036	438.218	9.07463e+06	1.46045e+07	7.06456e+06	1.01209e+07	7.50267e+06	1.11983e+07	1.13876e+07	8.60092e+06	6.86334e+06	7.60381e+06	9.40553e+06	7.80264e+06	1.15295	0.205324	0.367221	0.611111	0.346661
Com_16638_pos	Tetrahydroaldosterone	C21 H32 O5	364.224	7.258	365.23	3.65302e+06	4.72212e+06	2.89833e+06	3.45143e+06	2.77375e+06	3.03003e+06	2.46778e+06	3.08924e+06	3.1403e+06	3.08254e+06	3.26366e+06	3.83921e+06	1.08717	0.120574	0.467159	0.527778	0.302683
Com_16665_pos	PC (14:1e/17:0)	C39 H78 N O7 P	703.549	10.122	704.556	1.29607e+06	1.56121e+06	1.27405e+07	1.36077e+06	1.31144e+06	1.41857e+06	6.45043e+06	5.13725e+06	9.47721e+06	3.44384e+06	1.34578e+06	1.40396e+06	0.722289	-0.469351	0.274466	0.694444	1.54739
Com_16692_pos	Pyritinol	C16 H20 N2 O4 S2	368.082	4.541	369.09	366242	405322	320118	405689	370664	422470	279612	230763	248091	237219	326528	359920	1.36167	0.445375	0.00583925	0.944444	0.528279
Com_1670_pos	Trigonelline	C7 H7 N O2	137.048	1.482	138.055	1.45499e+08	1.29891e+08	1.00044e+08	1.4442e+08	1.52665e+08	1.5869e+08	1.36693e+08	1.09946e+08	1.29483e+08	1.06393e+08	1.70519e+08	1.62839e+08	1.0188	0.0268662	0.828427	0.527778	0.552392
Com_1673_pos	RMK	C17 H35 N7 O4 S	866.497	8.136	434.256	1.60333e+07	1.52924e+07	1.30755e+07	1.71863e+07	1.57543e+07	2.18734e+07	8.98499e+06	9.46909e+06	8.58823e+06	8.67905e+06	1.39996e+07	1.02997e+07	1.65302	0.725102	0.000597321	0.972222	0.484663
Com_16797_pos	N-Methyldioctylamine	C17 H37 N	255.292	6.852	256.3	2.76818e+06	1.65732e+06	2.23686e+06	2.03723e+06	1.81535e+06	1.71154e+06	1.2757e+06	1.55639e+06	1.26364e+06	1.20942e+06	1.58131e+06	1.3591e+06	1.4828	0.568322	0.00301193	1	0.997015
Com_16826_pos	NPH	C15 H22 N6 O5	348.155	6.966	349.162	1.12576e+07	1.25601e+07	7.66395e+06	9.49096e+06	1.03437e+07	8.03538e+06	1.07258e+07	8.42104e+06	1.16817e+07	1.20467e+07	1.6444e+07	1.34229e+07	0.815921	-0.293499	0.131447	0.777778	1.17052
Com_1687_pos	Noroxycodone-d3	C17 H16 [2]H3 N O4	304.15	5.309	305.157	2.12772e+07	2.57074e+07	1.30857e+07	1.79379e+07	1.82509e+07	2.043e+07	1.26838e+07	9.28846e+06	8.57753e+06	1.28904e+07	9.76214e+06	1.04751e+07	1.8325	0.873815	0.000508827	1	0.647228
Com_1695_pos	NADH	C21 H29 N7 O14 P2	665.125	4.804	333.57	1.06141e+08	1.08835e+08	1.03709e+08	1.1875e+08	1.12399e+08	1.29671e+08	8.96061e+07	9.34177e+07	1.47689e+08	8.15649e+07	1.14498e+08	1.08957e+08	1.06885	0.0960605	0.404123	0.638889	0.325759
Com_17081_pos	N1-Acetylspermine	C12 H28 N4 O	244.226	1.304	245.234	1.01283e+07	1.73211e+07	1.02966e+07	1.38018e+07	1.43132e+07	1.43763e+07	3.70917e+06	4.845e+06	7.09935e+06	4.88136e+06	9.84304e+06	5.07594e+06	2.26315	1.17833	0.000774285	1	1.32554
Com_1715_pos	Bisphenol G	C21 H28 O2	329.238	9.476	330.246	6.55642e+07	6.57577e+07	7.15723e+07	7.78889e+07	6.1134e+07	7.94114e+07	2.24042e+07	3.99899e+07	3.63578e+07	4.03706e+07	8.93686e+07	4.28721e+07	1.55264	0.63472	0.0335554	0.833333	0.869977
Com_17164_pos	6 β-Hydroxycortisol	C21 H30 O6	360.191	3.999	361.199	1.06293e+07	1.18527e+07	1.10627e+07	1.28685e+07	1.20042e+07	1.20931e+07	2.88912e+06	5.96674e+06	6.5931e+06	7.31515e+06	1.20068e+07	1.12536e+07	1.53202	0.615437	0.0551416	0.833333	1.22949
Com_17192_pos	PC (16:1e/22:2)	C46 H88 N O7 P	797.629	10.617	798.636	1.58239e+07	1.70047e+06	3.34186e+06	9.55477e+06	2.26135e+06	2.35879e+06	7.38706e+06	1.02125e+07	6.46458e+06	1.16669e+07	1.00029e+07	2.3325e+06	0.729014	-0.455981	0.233705	0.694444	1.16549
Com_1732_pos	ACar 15:0	C22 H44 N O4	184.146	6.946	185.154	1.03336e+08	1.14525e+08	1.13056e+08	1.00337e+08	1.1909e+08	1.12889e+08	7.20714e+07	6.07426e+07	5.57691e+07	5.38049e+07	6.2659e+07	6.19405e+07	1.80724	0.853785	1.28829e-06	1	1.52187
Com_17327_pos	Methanandamide	C23 H39 N O2	361.295	10.265	362.303	2.32725e+06	2.49634e+06	2.19777e+06	2.52446e+06	2.61117e+06	3.03974e+06	2.53861e+06	2.77553e+06	3.04812e+06	2.51296e+06	2.86841e+06	2.65947e+06	0.926455	-0.110208	0.180963	0.777778	0.356735
Com_1738_pos	ACar 20:2	C27 H50 N O4	451.366	7.44	452.373	1.01374e+08	1.15353e+08	9.71808e+07	9.57468e+07	9.60669e+07	9.97702e+07	1.017e+08	7.62665e+07	8.05111e+07	5.62923e+07	7.99273e+07	7.27687e+07	1.29526	0.373245	0.0157596	0.861111	0.52098
Com_174_pos	Cholecalciferol	C27 H44 O	384.339	10.901	385.346	9.63982e+08	8.29786e+08	9.10122e+08	9.7093e+08	1.07605e+09	1.11058e+09	7.26236e+08	5.67418e+08	5.59779e+08	6.18379e+08	1.01829e+09	9.57569e+08	1.31787	0.398207	0.0373901	0.833333	0.827123
Com_1743_pos	ACar 20:0	C27 H54 N O4	455.397	8.201	456.404	8.80399e+07	1.20795e+08	9.54356e+07	9.44371e+07	9.80212e+07	9.79924e+07	1.15221e+08	9.73574e+07	1.00793e+08	7.95765e+07	1.06579e+08	8.05313e+07	1.02528	0.0360141	0.706089	0.5	0.0844684
Com_17442_pos	FQH	C20 H26 N6 O5	452.176	5.134	453.183	9.1827e+06	9.41572e+06	7.41791e+06	1.02736e+07	8.57952e+06	8.18239e+06	7.75219e+06	7.63877e+06	7.23448e+06	7.05651e+06	9.60286e+06	9.10903e+06	1.09625	0.132578	0.209498	0.722222	0.543846
Com_17548_pos	L-Homocystine	C8 H16 N2 O4 S2	268.055	2.453	269.063	2.74237e+06	3.06336e+06	2.49233e+06	3.0192e+06	2.89981e+06	3.07082e+06	2.32975e+06	2.11662e+06	2.23737e+06	2.07274e+06	2.71475e+06	2.68059e+06	1.2216	0.288774	0.00669288	0.944444	0.858328
Com_17557_pos	Pregnenolone	C21 H32 O2	316.24	10.192	317.247	1.70391e+06	2.14351e+06	1.61949e+06	1.83259e+06	1.80583e+06	2.42804e+06	1.85007e+06	1.99255e+06	1.99708e+06	1.7637e+06	2.13679e+06	1.98109e+06	0.983969	-0.0233158	0.732041	0.611111	0.259096
Com_1760_pos	N-acetyl-D-glucosamine	C8 H15 N O6	221.09	1.48	222.097	1.54136e+08	1.32617e+08	1.09145e+08	1.42596e+08	1.36654e+08	1.19305e+08	1.07979e+08	1.03025e+08	9.51492e+07	9.70628e+07	1.14001e+08	1.6232e+08	1.16911	0.225411	0.114241	0.805556	0.527979
Com_1764_pos	LPE 22:4	C27 H48 N O7 P	529.317	9.432	530.324	1.88125e+07	2.0989e+07	1.57795e+07	1.8474e+07	2.01293e+07	2.17312e+07	1.33427e+07	1.58967e+07	1.16864e+07	1.155e+07	1.84053e+07	1.58073e+07	1.33715	0.419161	0.00973947	0.916667	0.441458
Com_1765_pos	Palmitoyl ethanolamide	C18 H37 N O2	299.282	9.524	300.289	7.77109e+07	5.72663e+07	6.28317e+07	6.97985e+07	8.07342e+07	8.41955e+07	2.02008e+07	1.08734e+07	1.34517e+07	2.89302e+07	5.02357e+07	4.87267e+07	2.50865	1.32691	0.00849918	1	2.24989
Com_17710_pos	Propionyl-L-carnitine	C10 H19 N O4	217.132	5.033	218.139	9.44777e+06	8.78068e+06	7.43581e+06	1.31631e+07	1.12342e+07	1.14704e+07	7.16687e+06	6.24962e+06	8.43199e+06	2.16479e+06	1.25394e+07	7.8204e+06	1.3867	0.471652	0.143991	0.805556	1.64922
Com_1772_pos	Inosine	C10 H12 N4 O5	268.081	3.44	269.088	2.47478e+08	2.83677e+08	2.02961e+08	2.94716e+08	2.35944e+08	2.69056e+08	2.41935e+08	2.96171e+08	3.38421e+08	2.97827e+08	3.41646e+08	3.64335e+08	0.815723	-0.293848	0.0334136	0.888889	0.535829
Com_17730_pos	PC (16:0/17:1)	C41 H80 N O8 P	745.561	8.743	746.569	6.98013e+06	4.02742e+06	7.26036e+06	7.51938e+06	3.52478e+06	4.95962e+06	1.30499e+06	1.47047e+06	1.38574e+06	2.28935e+06	5.21591e+06	1.46789e+06	2.60932	1.38367	0.00301074	0.916667	2.08328
Com_1775_pos	4-Hydroxy-3-methylbenzoic acid	C8 H8 O3	152.047	2.053	153.054	1.1526e+08	1.06679e+08	9.9556e+07	1.18536e+08	9.8985e+07	1.08884e+08	6.17748e+07	7.24486e+07	1.05893e+07	7.33391e+07	9.89733e+07	9.782e+07	1.56141	0.64285	0.122495	1	1.23652
Com_17760_pos	Dinophysistoxin-2	C44 H68 O13	809.429	5.458	810.438	5.57469e+06	5.87979e+06	5.65736e+06	6.49282e+06	7.71039e+06	5.81432e+06	4.89322e+06	5.25803e+06	5.26541e+06	5.22726e+06	6.59665e+06	1.00368e+07	0.996029	-0.00574086	0.852613	0.694444	1.12767
Com_1777_pos	Aflatoxin M1	C17 H12 O7	700.068	4.785	351.041	2.68735e+08	2.35065e+08	2.37702e+08	3.37913e+08	2.90578e+08	2.75603e+08	2.13551e+08	2.33508e+08	2.90444e+08	2.36651e+08	3.0779e+08	3.52985e+08	1.00652	0.00938138	0.883387	0.555556	0.332848
Com_17895_pos	3-pentadecyl-4,5,6,7-tetrahydrobenzo[d]isoxazol-4-one oxime	C22 H38 N2 O2	362.297	9.231	363.304	2.56398e+06	3.74735e+06	2.89247e+06	3.83277e+06	2.82759e+06	3.81612e+06	1.54875e+06	1.37364e+06	1.55948e+06	1.21145e+06	1.51364e+06	1.26789e+06	2.3222	1.21549	8.83256e-06	1	2.62816
Com_17903_pos	Nicotinuric Acid	C8 H8 N2 O3	180.053	1.812	181.061	4.95448e+06	3.29221e+06	4.01566e+06	4.62954e+06	5.57392e+06	5.58003e+06	3.99944e+06	4.16221e+06	4.54776e+06	3.90742e+06	4.64149e+06	5.63724e+06	1.04277	0.0604188	0.750077	0.583333	0.265753
Com_17949_pos	DKK	C16 H31 N5 O6	389.22	5.049	390.228	7.63661e+06	8.49636e+06	4.39396e+06	8.13386e+06	4.97385e+06	6.03745e+06	3.5122e+06	3.45014e+06	3.24173e+06	4.35566e+06	8.53479e+06	6.72589e+06	1.33037	0.411824	0.135442	0.75	1.03421
Com_18027_pos	SLK	C15 H30 N4 O5	173.111	2.019	174.118	4.54725e+06	5.29206e+06	3.97881e+06	3.36207e+06	5.43021e+06	5.27846e+06	2.2424e+06	4.63267e+06	3.32933e+06	3.00703e+06	5.73431e+06	4.01127e+06	1.21483	0.280754	0.189451	0.694444	0.617526
Com_18035_pos	Phe-Pro	C14 H18 N2 O3	262.132	5.434	263.139	5.83651e+06	7.14782e+06	5.96941e+06	6.92169e+06	5.55879e+06	6.89403e+06	4.8598e+06	5.79825e+06	5.86012e+06	4.74563e+06	5.55128e+06	5.85664e+06	1.17313	0.230366	0.0224071	0.861111	0.829168
Com_1804_pos	Terephthalic Acid	C8 H6 O4	166.027	7.452	167.034	1.36929e+07	1.46694e+08	1.47564e+07	1.82265e+07	1.62367e+07	1.76939e+07	1.55738e+08	1.38302e+08	1.30969e+08	1.12838e+08	1.49116e+08	1.68165e+07	0.322971	-1.63052	0.0194261	0.833333	1.95934
Com_18085_pos	1-(1-adamantyl)-2-[(2-chloro-4-fluorophenyl)thio]ethan-1-one	C18 H20 Cl F O S	150.067	2.808	339.097	9.76997e+06	7.8317e+06	5.85022e+06	5.90515e+06	8.43069e+06	8.52559e+06	5.2441e+06	9.42415e+06	8.72833e+06	4.70135e+06	1.16496e+07	7.18702e+06	0.986764	-0.0192224	0.913398	0.5	0.352083
Com_18241_pos	PC (20:4e/16:1)	C44 H80 N O7 P	765.569	5.922	766.576	896617	1.25844e+06	605008	1.46026e+06	1.16108e+06	1.68104e+06	987510	1.0768e+07	4.06491e+06	1.0322e+06	939611	1.27455e+06	0.370406	-1.43282	0.250663	0.388889	1.58454
Com_18316_pos	16,16-Dimethyl prostaglandin A1	C22 H36 O4	386.243	6.995	387.25	5.69243e+06	7.74148e+06	6.40566e+06	6.50606e+06	6.00094e+06	6.23451e+06	4.50787e+06	5.23011e+06	4.09751e+06	2.8057e+06	4.48486e+06	5.78663e+06	1.43356	0.519607	0.0117699	0.972222	1.0972
Com_18407_pos	Etiocholanolone	C19 H30 O2	602.436	10.325	603.444	1.40783e+07	1.42201e+06	1.24213e+06	1.31212e+06	1.41297e+06	1.42768e+06	1.36506e+06	1.54192e+06	1.59189e+06	1.35841e+06	1.51347e+06	1.25269e+06	2.42307	1.27684	0.426295	0.555556	1.24979
Com_18438_pos	QLH	C17 H28 N6 O5	396.212	2.103	397.22	6.0008e+06	6.17942e+06	3.0193e+06	3.60204e+06	2.65078e+06	2.64762e+06	839162	1.42669e+06	3.43828e+06	2.33701e+06	4.55606e+06	5.17224e+06	1.35626	0.439633	0.238631	0.694444	0.79107
Com_1849_pos	MPK	C16 H30 N4 O4 S	374.199	2.734	375.206	1.19924e+08	8.69942e+07	7.85243e+07	7.71549e+07	7.85104e+07	1.02548e+08	2.08752e+07	4.9261e+07	6.84457e+07	7.01355e+07	1.31837e+08	1.62658e+08	1.08037	0.111526	0.431373	0.666667	0.567471
Com_18501_pos	MMK	C16 H32 N4 O4 S2	390.175	4.977	391.182	1.20544e+07	1.07043e+07	9.40143e+06	8.88169e+06	6.70577e+06	1.50736e+07	8.30108e+06	9.54001e+06	9.7454e+06	1.00695e+07	1.29015e+07	1.25769e+07	0.995038	-0.00717617	0.858646	0.444444	0.611299
Com_18583_pos	Paliperidone	C23 H27 F N4 O3	852.424	5.06	427.218	4.71262e+06	5.43861e+06	4.39536e+06	6.23222e+06	9.84156e+06	6.83701e+06	5.80543e+06	3.95002e+06	4.28476e+06	5.20668e+06	7.26372e+06	6.31948e+06	1.14095	0.190231	0.46361	0.611111	0.698087
Com_18662_pos	Prostaglandin G2	C20 H32 O6	368.22	6.531	391.209	4.16137e+06	2.9991e+06	2.08041e+06	2.26393e+06	2.34067e+06	2.34872e+06	2.6558e+06	2.96358e+06	2.91766e+06	2.84877e+06	4.13523e+06	3.24505e+06	0.862949	-0.212652	0.211428	0.722222	0.958481
Com_18697_pos	INK	C16 H31 N5 O5	186.616	1.668	187.624	1.07379e+07	1.15269e+07	8.89769e+06	1.46056e+07	1.06144e+07	1.18907e+07	6.40732e+06	8.01331e+06	9.7542e+06	9.67319e+06	1.22128e+07	1.24675e+07	1.1665	0.222185	0.205439	0.666667	0.625089
Com_1876_pos	2-Aminobenzenesulfonic acid	C6 H7 N O3 S	173.015	5.392	174.022	1.58612e+08	3.66643e+08	2.12299e+08	2.97845e+08	2.15575e+08	2.55127e+08	2.31418e+08	1.24494e+08	1.51629e+08	1.21007e+08	1.3762e+08	1.75525e+08	1.59936	0.677492	0.0147831	0.888889	0.885102
Com_18783_pos	SM (d14:0/27:1)	C46 H93 N2 O6 P	800.676	10.572	801.683	691454	667180	704360	566551	566669	5.16453e+06	874900	943751	908401	670574	580195	1.41416e+07	0.461426	-1.11583	0.58659	0.722222	1.50069
Com_188_pos	Propionylcarnitine	C10 H19 N O4	217.131	2.876	218.139	2.75708e+09	3.0096e+09	2.01473e+09	3.14535e+09	2.82886e+09	3.1811e+09	1.46465e+09	2.03254e+09	2.20621e+09	2.03099e+09	2.07478e+09	2.20802e+09	1.40937	0.495054	0.00450954	0.861111	0.500358
Com_18822_pos	Phe-Phe	C18 H20 N2 O3	312.147	5.471	313.155	3.14984e+06	2.70927e+06	3.2433e+06	3.38274e+06	4.38531e+06	3.63794e+06	2.92283e+06	2.27192e+06	3.24821e+06	3.27062e+06	3.40105e+06	3.77562e+06	1.08566	0.118573	0.4097	0.555556	0.311819
Com_18823_pos	2-[(2-chlorobenzyl)sulfanyl]-4,6-dimethylnicotinonitrile	C15 H13 Cl N2 S	310.028	1.545	311.035	2.05371e+06	3.23751e+06	1.19988e+06	3.96682e+06	2.35198e+06	4.11068e+06	2.67281e+06	3.7231e+06	2.25669e+06	1.43654e+06	3.20184e+06	2.65567e+06	1.06107	0.0855254	0.939701	0.555556	0.447931
Com_1884_pos	2'-Deoxyadenosine-5'-monophosphate	C10 H14 N5 O6 P	331.068	1.959	332.075	2.03604e+07	3.45681e+07	1.91113e+07	2.87177e+07	2.69922e+07	2.02129e+07	2.14447e+07	1.92757e+07	2.24358e+07	2.53176e+07	3.08305e+07	2.89553e+07	1.01149	0.0164775	0.994245	0.555556	0.202004
Com_18925_pos	Enrofloxacin	C19 H22 F N3 O3	319.177	4.78	320.183	1.06529e+07	1.27608e+07	8.98039e+06	1.28006e+07	1.43778e+07	1.27366e+07	6.36332e+06	6.14022e+06	7.15441e+06	9.00428e+06	7.27342e+06	1.27209e+07	1.48611	0.57154	0.0119799	0.916667	1.00468
Com_18932_pos	ACar 18:4	C25 H42 N O4	201.138	6.581	420.311	5.50674e+06	2.76645e+06	5.278e+06	5.81409e+06	5.05939e+06	3.27177e+06	2.15053e+06	2.85893e+06	1.93146e+06	2.4684e+06	2.44558e+06	3.07402e+06	1.85522	0.891589	0.00367996	0.944444	1.83762
Com_1898_pos	1-Phenyl-3-methyl-5-pyrazolone	C10 H10 N2 O	174.079	3.682	175.087	2.46733e+08	2.58508e+08	2.28966e+08	2.80668e+08	2.59079e+08	2.70594e+08	1.42055e+08	1.60003e+08	1.7488e+08	1.63445e+08	2.29349e+08	2.03559e+08	1.43908	0.525143	0.00209582	0.972222	0.585523
Com_18994_pos	15-Deoxy-Δ12,14-prostaglandin J2-2-glycerol ester	C23 H34 O5	412.226	8.824	413.233	749337	961350	759808	808889	811767	798680	1.16442e+06	1.15609e+06	1.09885e+06	1.08524e+06	971718	752772	0.785	-0.349235	0.0163853	0.861111	0.616136
Com_1906_pos	gamma-Glutamylmethionine	C10 H18 N2 O5 S	278.094	4.891	279.101	3.03396e+08	3.15263e+08	2.08524e+08	2.8862e+08	2.26742e+08	2.80139e+08	8.02813e+07	1.58373e+08	1.83244e+08	1.81491e+08	2.70917e+08	2.73295e+08	1.41398	0.499761	0.0786228	0.888889	0.77908
Com_19099_pos	O-Desmethylnaproxen	C13 H12 O3	216.078	3.999	217.086	7.52619e+06	1.39664e+07	6.90247e+06	1.07882e+07	9.60336e+06	8.50347e+06	4.90391e+06	6.60369e+06	5.54918e+06	4.40071e+06	1.03824e+07	1.13142e+07	1.32757	0.40879	0.130004	0.75	0.643432
Com_19138_pos	(2R,3S,4S,5R,6R)-2-(hydroxymethyl)-6-(2-phenylethoxy)oxane-3,4,5-triol	C14 H20 O6	306.108	6.131	307.115	9.08364e+06	9.22081e+06	8.17438e+06	1.07463e+07	8.09913e+06	9.52622e+06	7.4109e+06	7.06025e+06	4.18942e+06	7.18732e+06	8.35315e+06	8.33245e+06	1.28958	0.366905	0.0477215	0.888889	1.41191
Com_19163_pos	4-(3-Methyl-5-oxo-4,5-dihydro-1H-pyrazol-1-yl)benzenesulfonic acid	C10 H10 N2 O4 S	254.034	4.019	255.041	7.47217e+06	1.3901e+07	6.85191e+06	1.07221e+07	9.54558e+06	8.43537e+06	4.85913e+06	6.56501e+06	5.49107e+06	4.36075e+06	1.03218e+07	1.12556e+07	1.32844	0.409734	0.130452	0.75	0.607986
Com_19196_pos	Milbemycin A4 oxime	C32 H45 N O7	577.299	9.612	578.306	2.72746e+06	1.23834e+06	664432	1.49254e+06	1.6513e+06	1.61083e+06	1.11897e+06	1.29998e+06	2.40974e+06	876900	1.06081e+06	1.28636e+06	1.16543	0.220859	0.605863	0.666667	0.250832
Com_1923_pos	Biotin	C10 H16 N2 O3 S	244.089	5.473	245.096	2.57534e+08	2.24208e+08	1.90967e+08	2.95768e+08	2.71525e+08	2.70714e+08	2.15351e+08	1.90593e+08	2.07678e+08	2.18207e+08	2.09981e+08	2.37458e+08	1.18092	0.239915	0.0620653	0.833333	0.320492
Com_1929_pos	5,7-dimethyl-2-phenylpyrazolo[1,5-a]pyrimidine	C14 H13 N3	261.067	4.888	262.074	2.9788e+08	3.06519e+08	2.03594e+08	2.80488e+08	2.21475e+08	2.73198e+08	7.58129e+07	1.53801e+08	1.74945e+08	1.76405e+08	2.64209e+08	2.66202e+08	1.4245	0.510458	0.0779346	0.888889	0.812059
Com_1932_pos	S-Adenosylhomocysteine	C14 H20 N6 O5 S	384.121	2.243	385.128	2.4921e+08	1.13951e+08	1.77188e+08	1.95305e+08	1.53664e+08	2.54949e+08	2.28318e+08	1.2198e+08	1.24643e+08	1.54623e+08	1.91442e+08	2.15895e+08	1.10355	0.142146	0.59471	0.583333	0.296144
Com_19322_pos	3-Acetoxyurs-12-en-23-oic acid	C32 H50 O4	498.368	7.434	499.376	885946	1.24489e+06	812908	1.0584e+06	809221	847848	1.15297e+06	1.27892e+06	1.33937e+06	972412	1.13159e+06	841276	0.842579	-0.247116	0.116838	0.777778	0.30872
Com_19383_pos	2-(tert-butyl)-6,7-dimethoxy-4H-3,1-benzoxazin-4-one	C14 H17 N O4	263.116	5.01	264.123	7.10404e+06	3.45042e+06	4.20216e+06	3.88862e+06	3.72865e+06	8.87131e+06	1.06884e+07	3.20741e+06	3.89853e+06	2.53851e+06	4.53648e+06	4.04074e+06	1.08077	0.112065	0.634259	0.555556	0.350787
Com_19429_pos	Oleoyl-L-alpha-lysophosphatidic acid	C21 H41 O7 P	436.259	7.094	437.266	2.64728e+06	1.75865e+06	1.31107e+06	2.11672e+06	1.82746e+06	2.21694e+06	2.99754e+06	1.71986e+06	2.1171e+06	1.8709e+06	2.10739e+06	1.41575e+06	0.971344	-0.0419451	0.862154	0.5	0.104749
Com_1944_pos	Tributyl citrate	C18 H32 O7	360.215	7.61	361.222	1.17017e+07	1.15888e+07	1.02921e+07	1.53654e+07	1.30865e+07	1.34453e+07	1.31598e+07	1.48791e+07	1.08523e+07	1.04572e+07	1.99518e+07	1.56253e+07	0.888776	-0.170108	0.401456	0.638889	0.653307
Com_19444_pos	3-(3,4-Dihydroxyphenyl)-2-Methylalanine	C10 H13 N O4	211.085	3.87	212.092	7.83955e+06	1.00819e+07	7.2796e+06	1.10264e+07	1.12639e+07	9.65624e+06	6.55389e+06	6.72541e+06	7.29907e+06	5.41727e+06	7.7528e+06	7.79603e+06	1.37558	0.460038	0.00754813	0.916667	1.78347
Com_19448_pos	PC (3:0/16:3)	C27 H48 N O8 P	545.309	9.765	546.316	2.96407e+06	2.75555e+06	2.52313e+06	2.61526e+06	1.16183e+06	3.40557e+06	1.47673e+06	1.29815e+06	3.51322e+06	953779	1.7597e+06	3.1107e+06	1.27353	0.348838	0.27562	0.611111	0.712426
Com_19459_pos	3-N-Methyl-L-histidine	C7 H13 N3 O3	187.096	1.35	375.199	3.31274e+06	2.68567e+06	2.09747e+06	2.75807e+06	2.81103e+06	2.9375e+06	1.72165e+06	1.8454e+06	1.90632e+06	1.68132e+06	2.50267e+06	2.7155e+06	1.34185	0.424222	0.0160194	0.916667	0.769036
Com_1946_pos	PC (16:1e/17:0)	C41 H82 N O7 P	731.582	11.358	732.59	4.0376e+06	7.04406e+06	6.2152e+07	7.26179e+06	5.41193e+06	6.47778e+06	4.83037e+07	4.42343e+07	5.57267e+07	5.2266e+07	4.05586e+06	3.29517e+06	0.444412	-1.17003	0.234511	0.583333	1.64696
Com_19546_pos	(3beta,9xi)-3-(beta-D-Glucopyranosyloxy)-14-hydroxycard-20(22)-enolide	C29 H44 O9	536.303	10.371	537.31	2.3913e+06	2.70493e+06	2.35641e+06	3.87833e+06	1.98866e+06	2.22489e+06	1.6357e+06	1.55332e+06	1.57256e+06	1.36845e+06	3.13618e+06	2.47575e+06	1.32385	0.404735	0.0954685	0.75	1.40266
Com_19565_pos	(±)8-HEPE	C20 H30 O3	300.208	7.604	301.216	1.60362e+06	2.12397e+06	1.67942e+06	1.85879e+06	1.65815e+06	1.75596e+06	1.96685e+06	2.19151e+06	1.83683e+06	1.88748e+06	2.462e+06	1.98439e+06	0.866239	-0.207163	0.0414589	0.861111	0.465084
Com_19628_pos	IRH	C18 H32 N8 O4	424.254	1.545	213.134	1.15912e+07	9.38161e+06	8.02929e+06	1.16506e+07	1.14264e+07	1.12994e+07	3.75343e+06	6.49172e+06	7.43474e+06	6.18463e+06	8.47822e+06	9.90252e+06	1.50025	0.585205	0.0223244	0.916667	1.17477
Com_1963_pos	PC (14:1e/18:5)	C40 H70 N O7 P	707.481	8.166	708.489	4.2074e+06	4.47083e+06	3.53915e+06	5.39959e+06	3.5053e+06	4.68502e+06	2.5459e+06	6.11572e+06	1.36617e+06	3.50205e+06	2.31264e+06	2.79317e+06	1.38483	0.469713	0.0964331	0.833333	0.286189
Com_19644_pos	4-decyl-3-hydroxy-5-oxooxolane-2,3-dicarboxylic acid	C16 H26 O7	352.144	7.538	353.151	1.31374e+06	1.59902e+06	2.11773e+06	2.02971e+06	1.83854e+06	1.84609e+06	1.39756e+06	1.43826e+06	1.97896e+06	1.24669e+06	1.47485e+06	2.78099e+06	1.04144	0.0585776	0.64082	0.638889	0.350337
Com_19651_pos	ACar 26:4	C33 H58 N O4	531.429	8.295	532.436	1.19285e+06	1.90864e+06	1.21546e+06	2.0983e+06	1.88932e+06	1.47399e+06	2.11272e+06	2.04976e+06	1.96156e+06	2.14077e+06	1.38915e+06	1.03575e+06	0.914762	-0.128532	0.621411	0.666667	0.491162
Com_19681_pos	VLK	C17 H34 N4 O4	358.258	2.999	180.136	9.9287e+06	7.90514e+06	6.92352e+06	8.46901e+06	5.91354e+06	8.00849e+06	2.65294e+06	4.2908e+06	5.11283e+06	6.07468e+06	7.66266e+06	6.74485e+06	1.44899	0.53505	0.0471225	0.888889	1.15245
Com_197_pos	PC (18:4e/2:0)	C28 H50 N O7 P	543.332	9.027	544.34	4.10223e+08	3.86342e+08	3.84469e+08	4.37691e+08	4.7746e+08	4.06052e+08	4.69606e+08	3.5774e+08	3.564e+08	4.01016e+08	4.81105e+08	4.22027e+08	1.00576	0.00829309	0.879108	0.472222	0.161801
Com_1972_pos	Uridine 5'-monophosphate	C9 H13 N2 O9 P	324.036	1.612	325.043	1.74597e+08	1.59223e+08	1.28905e+08	1.58692e+08	1.37653e+08	1.83591e+08	3.01419e+08	2.34996e+08	2.76993e+08	2.26104e+08	3.00371e+08	3.0249e+08	0.573963	-0.800971	2.99515e-05	1	1.88294
Com_19762_pos	Oleoyl ethylamide	C20 H39 N O	309.303	10.153	310.31	1.53513e+06	1.83109e+06	1.2352e+06	1.6405e+06	1.89156e+06	2.18135e+06	1.63119e+06	1.66021e+06	1.50252e+06	1.47589e+06	1.56979e+06	1.58418e+06	1.09455	0.130343	0.39655	0.694444	0.222254
Com_199_pos	Proline	C5 H9 N O2	115.063	1.471	116.071	4.36159e+09	4.66682e+09	3.78374e+09	4.83375e+09	4.33692e+09	4.47484e+09	3.65784e+09	3.65384e+09	3.60039e+09	3.403e+09	4.9632e+09	4.72804e+09	1.10211	0.140272	0.193034	0.694444	0.587357
Com_19930_pos	2-{(3S)-1-[4-(Methylsulfonyl)benzyl]-3-pyrrolidinyl}-1,3-benzothiazole	C19 H20 N2 O2 S2	372.095	5.541	373.102	3.30407e+06	7.14437e+06	1.53241e+06	3.52505e+06	2.47942e+06	2.25525e+06	3.06674e+06	1.48924e+06	1.65874e+06	1.67605e+06	3.8238e+06	1.3125e+06	1.55373	0.635737	0.176915	0.722222	0.728525
Com_19939_pos	Physostigmine	C15 H21 N3 O2	275.159	1.906	276.167	6.83526e+06	3.73627e+06	3.81761e+06	5.74201e+06	6.17188e+06	6.09018e+06	3.78401e+06	5.29562e+06	4.78831e+06	4.42586e+06	6.18189e+06	7.75656e+06	1.00499	0.00718607	0.971451	0.5	0.575093
Com_1997_pos	2-Arachidonyl glycerol ether	C23 H40 O3	364.295	10.602	365.302	1.2895e+08	6.81026e+07	7.38737e+07	1.53963e+08	1.50676e+08	1.80064e+08	2.29142e+07	1.734e+07	1.70634e+07	3.4775e+07	1.11039e+08	1.03708e+08	2.46262	1.3002	0.0203345	0.888889	1.58123
Com_2_pos	7-Ketocholesterol	C27 H44 O2	400.334	10.638	401.341	1.01769e+10	6.01805e+09	5.76638e+09	1.09288e+10	1.12202e+10	1.28713e+10	4.7282e+09	2.14713e+09	2.31768e+09	3.72352e+09	9.66679e+09	8.91846e+09	1.80884	0.855064	0.0443273	0.888889	1.63844
Com_2001_pos	7-Ketodeoxycholic acid	C24 H38 O5	406.272	8.615	407.279	7.392e+07	7.35285e+07	7.4635e+07	8.01341e+07	7.62853e+07	8.56554e+07	3.77401e+07	4.03447e+07	4.14689e+07	4.71966e+07	5.85958e+07	5.33843e+07	1.66526	0.735746	0.000372545	1	1.02894
Com_20125_pos	ACar 26:1	C33 H64 N O4	537.476	9.384	538.483	2.67209e+06	1.63616e+06	1.76108e+06	2.72025e+06	1.76228e+06	1.94738e+06	2.17425e+06	2.43075e+06	2.16066e+06	2.2986e+06	2.66106e+06	2.25635e+06	0.893974	-0.161695	0.223127	0.666667	0.52902
Com_20127_pos	Nodularin	C41 H60 N8 O10	824.443	5.632	825.451	6.95336e+06	3.46069e+06	2.77135e+06	5.36183e+06	3.92668e+06	5.29906e+06	3.32597e+06	2.7713e+06	3.26301e+06	2.43792e+06	6.67263e+06	4.1167e+06	1.22957	0.298154	0.302066	0.722222	1.17384
Com_20141_pos	N-(1-benzothiophen-2-yl)-N'-(2-methylphenyl)urea	C16 H14 N2 O S	304.07	5.317	305.077	8.43507e+06	9.60224e+06	6.55063e+06	1.06173e+07	9.46799e+06	8.30589e+06	6.55309e+06	8.28608e+06	6.97057e+06	6.91667e+06	1.01726e+07	9.21147e+06	1.1012	0.139074	0.346495	0.666667	1.11614
Com_20263_pos	Temazepam	C16 H13 Cl N2 O2	300.066	1.14	301.073	7.2635e+06	9.20487e+06	5.9571e+06	7.86794e+06	1.04418e+07	7.33967e+06	5.69957e+06	5.82405e+06	5.99796e+06	5.34681e+06	7.34559e+06	6.72164e+06	1.30159	0.380271	0.0261711	0.861111	0.872532
Com_20615_pos	PC (14:1e/18:0)	C40 H80 N O7 P	717.561	11.598	718.569	1.1557e+06	2.35739e+06	2.82408e+06	1.39436e+06	1.74903e+06	1.30727e+06	1.23296e+06	4.95845e+06	941914	747061	1.93387e+06	1.10039e+06	0.988381	-0.0168608	0.615229	0.694444	0.552989
Com_2065_pos	Docosapentaenoic acid	C22 H34 O2	330.256	10.098	331.263	9.30893e+07	7.01245e+07	7.33813e+07	1.01355e+08	1.08976e+08	1.20847e+08	1.90322e+07	4.61042e+07	4.04393e+07	5.44914e+07	7.81085e+07	7.59812e+07	1.80729	0.853829	0.023683	0.888889	1.19755
Com_2072_pos	4-(trifluoromethyl)nicotinic acid	C7 H4 F3 N O2	191.017	1.34	192.024	3.03409e+08	2.8994e+08	2.41047e+08	3.27988e+08	2.95409e+08	2.84101e+08	2.19426e+08	2.2964e+08	2.37718e+08	2.36028e+08	3.38244e+08	3.37253e+08	1.08984	0.124111	0.312756	0.666667	0.318965
Com_2075_pos	4-Aminobenzoic acid	C7 H7 N O2	155.058	5.014	156.066	3.24682e+08	3.68406e+08	2.59527e+08	3.7166e+08	3.52115e+08	3.65244e+08	1.9212e+08	2.3425e+08	2.54495e+08	2.20396e+08	3.33068e+08	3.20832e+08	1.31281	0.392659	0.0249326	0.916667	0.499395
Com_2079_pos	Indole	C8 H7 N	117.058	4.736	118.065	3.39612e+08	2.41949e+08	1.95383e+08	2.65303e+08	2.22783e+08	6.41341e+07	1.17803e+08	1.17738e+08	1.36284e+08	1.07452e+08	1.51721e+08	1.51148e+08	1.69938	0.765008	0.134899	0.833333	0.869246
Com_2082_pos	ACar 22:4	C29 H50 N O4	475.366	7.334	476.373	8.21633e+07	9.14592e+07	9.20087e+07	8.93303e+07	9.46671e+07	9.41568e+07	9.87278e+07	9.91022e+07	9.26205e+07	8.51052e+07	9.9458e+07	8.27956e+07	0.974859	-0.0367347	0.562961	0.666667	0.0417901
Com_20839_pos	N-Acetylhistamine	C7 H11 N3 O	153.09	1.3	154.097	6.05865e+06	5.84351e+06	5.10329e+06	4.67142e+06	4.19115e+06	6.31621e+06	3.63784e+06	2.46604e+06	4.85802e+06	6.26774e+06	6.92038e+06	5.18307e+06	1.0972	0.133825	0.443231	0.555556	0.415018
Com_20865_pos	(+)-Evodiamine	C19 H17 N3 O	303.143	3.88	304.15	4.52587e+06	7.27682e+06	2.90504e+06	6.27619e+06	5.01182e+06	4.89751e+06	2.73511e+06	2.84738e+06	3.26199e+06	2.1442e+06	6.31244e+06	5.98818e+06	1.3265	0.407625	0.173656	0.722222	0.945596
Com_2092_pos	10-Nitrolinoleate	C18 H31 N O4	307.211	1.068	308.218	1.84604e+08	1.26335e+08	1.11589e+08	9.93434e+07	7.18765e+07	1.68844e+08	2.79684e+08	3.31934e+07	7.19688e+07	5.50099e+07	9.04003e+07	8.99346e+07	1.22961	0.298197	0.262605	0.75	0.642972
Com_2110_pos	Homotaurine	C3 H9 N O3 S	139.03	1.389	140.038	2.28129e+08	1.21396e+08	1.89842e+08	2.45218e+08	2.72803e+08	2.42725e+08	9.4932e+07	1.99309e+08	1.90951e+08	2.16307e+08	2.5813e+08	3.20078e+08	1.01595	0.0228247	0.826799	0.527778	0.966802
Com_21116_pos	PC (14:0e/20:2)	C42 H82 N O7 P	743.577	8.375	744.585	749457	1.01983e+06	689921	690778	1.09497e+06	578703	9.14891e+06	6.79178e+06	8.11172e+06	6.01787e+06	1.00715e+06	1.16402e+06	0.149611	-2.74072	0.010172	0.944444	2.83658
Com_21120_pos	1,4-Dihydro-1-Methyl-4-Oxo-3-Pyridinecarboxamide	C7 H8 N2 O2	152.058	2.462	170.092	9.63546e+06	1.05023e+07	9.13091e+06	1.09616e+07	1.03645e+07	1.02082e+07	6.46789e+06	6.51442e+06	7.9891e+06	6.85337e+06	9.50884e+06	8.20976e+06	1.33506	0.4169	0.00363416	0.972222	1.27252
Com_2113_pos	Thymine	C5 H6 N2 O2	109.016	3.229	110.024	6.19105e+07	6.39951e+07	5.61052e+07	7.45157e+07	7.00295e+07	7.39818e+07	2.12237e+07	2.23659e+07	2.62337e+07	2.22849e+07	2.75091e+07	3.06607e+07	2.66531	1.41431	2.30689e-07	1	1.52069
Com_21180_pos	ACar 21:3	C28 H50 N O4	463.366	7.396	464.373	1.60851e+06	2.14359e+06	1.88731e+06	2.01554e+06	1.75135e+06	1.84162e+06	1.46904e+06	1.64622e+06	1.41701e+06	1.70683e+06	1.35373e+06	1.12515e+06	1.2902	0.367594	0.00681087	0.944444	1.11032
Com_21252_pos	Phenylpropiolic acid	C9 H6 O2	146.037	4.974	147.044	6.22245e+06	5.84035e+06	5.53381e+06	5.96982e+06	7.46447e+06	7.31985e+06	4.92822e+06	4.75025e+06	5.2736e+06	4.69727e+06	7.44677e+06	7.12801e+06	1.12058	0.164242	0.237827	0.75	1.04774
Com_2132_pos	Glycerophospho-N-palmitoyl ethanolamine	C21 H44 N O7 P	453.285	9.335	454.292	4.62919e+07	4.30051e+07	4.0559e+07	4.3341e+07	5.12217e+07	4.97109e+07	3.20496e+07	2.36999e+07	2.63733e+07	3.1518e+07	3.99583e+07	3.27451e+07	1.47109	0.556888	0.00179832	1	0.923035
Com_2139_pos	Sphingosine (d18:1)	C18 H37 N O2	321.264	9.525	322.271	6.11148e+07	4.48104e+07	4.78658e+07	5.52471e+07	6.3143e+07	6.71426e+07	1.29219e+07	6.58843e+06	7.94327e+06	2.11617e+07	4.04293e+07	3.98529e+07	2.63251	1.39644	0.0125508	1	2.37711
Com_21405_pos	Biopterin	C9 H11 N5 O3	237.086	2.53	238.094	4.29701e+06	5.47141e+06	3.90583e+06	5.42033e+06	6.36019e+06	4.52657e+06	5.36145e+06	2.9706e+06	3.87705e+06	2.82355e+06	4.41831e+06	3.82106e+06	1.2883	0.365468	0.0599969	0.861111	0.776675
Com_21536_pos	3-[1-(dimethylamino)-1H-pyrrol-2-yl]-2-(2-furylcarbonyl)acrylonitrile	C14 H13 N3 O2	293.057	2.562	294.064	874669	836955	625949	671257	849144	859166	622060	482264	556615	695701	623338	699001	1.28219	0.358607	0.0134352	0.888889	0.405675
Com_21592_pos	Penicillin G	C16 H18 N2 O4 S	334.099	5.647	335.106	7.68587e+06	1.13916e+07	6.6259e+06	9.28559e+06	7.54587e+06	9.55307e+06	1.84733e+06	3.54869e+06	2.27174e+06	2.69586e+06	2.74614e+06	3.08354e+06	3.21664	1.68555	2.99863e-06	1	3.45054
Com_21601_pos	PC (18:1e/14:1)	C40 H78 N O7 P	715.551	7.529	716.559	91507.9	459669	96246.1	132037	100724	91689.7	216016	7.91713e+06	809951	100402	157785	112676	0.104346	-3.26055	0.204442	0.805556	1.70736
Com_21619_pos	ethyl 4-methyl-2-(1H-pyrrol-1-yl)-1,3-thiazole-5-carboxylate	C11 H12 N2 O2 S	236.062	1.17	237.07	1.04863e+07	1.01084e+07	7.60779e+06	9.73363e+06	1.00564e+07	9.53204e+06	6.58894e+06	5.44751e+06	8.3463e+06	6.49048e+06	9.38294e+06	8.90911e+06	1.27364	0.348961	0.0343064	0.916667	1.1412
Com_21672_pos	4-(1-adamantyl)-2-methyl-1,3-thiazole	C14 H19 N S	233.127	3.745	234.134	5.81224e+06	5.79246e+06	4.13141e+06	5.86651e+06	4.97758e+06	5.18808e+06	3.93699e+06	3.82098e+06	5.12851e+06	3.93913e+06	6.12983e+06	5.13266e+06	1.13102	0.177628	0.207337	0.722222	0.456675
Com_2171_pos	ACar 17:1	C24 H46 N O4	411.335	7.048	412.342	9.80219e+07	1.01779e+08	9.34534e+07	9.57789e+07	9.82574e+07	1.09149e+08	4.9237e+07	4.17162e+07	3.78066e+07	3.69673e+07	4.13102e+07	3.90776e+07	2.42342	1.27704	1.32511e-07	1	1.71233
Com_21716_pos	DL-Lysine	C6 H14 N2 O2	146.106	2.257	147.113	3.45206e+06	5.36057e+06	2.69898e+06	5.3716e+06	4.20894e+06	5.04101e+06	2.76051e+06	3.74395e+06	3.63931e+06	4.00582e+06	4.69824e+06	6.3421e+06	1.03744	0.0530339	0.810555	0.555556	0.923154
Com_21725_pos	3-(methylsulfonyl)-2H-chromen-2-one	C10 H8 O4 S	219.057	5.614	220.064	3.47046e+06	6.67183e+06	1.83095e+06	4.48987e+06	3.24383e+06	3.46469e+06	2.91623e+06	2.91707e+06	1.96107e+06	2.28682e+06	2.95995e+06	3.93636e+06	1.36484	0.448736	0.225264	0.75	0.894428
Com_21751_pos	YNK	C19 H29 N5 O6	423.209	5.19	424.216	8.20816e+06	8.46405e+06	8.3229e+06	9.04594e+06	9.12096e+06	1.04064e+07	7.19112e+06	7.49701e+06	6.71088e+06	7.34086e+06	9.18877e+06	8.74411e+06	1.14775	0.198803	0.0469975	0.777778	0.571121
Com_2200_pos	1,2-dihydroxyheptadec-16-yn-4-yl acetate	C19 H34 O4	343.272	6.349	344.279	2.31738e+08	2.60347e+08	2.00582e+08	2.37482e+08	2.56002e+08	2.42483e+08	1.67752e+08	1.3984e+08	1.49336e+08	1.38213e+08	1.85455e+08	1.64776e+08	1.51119	0.595681	5.5276e-05	1	0.927398
Com_22017_pos	3-(propan-2-yl)-octahydropyrrolo[1,2-a]pyrazine-1,4-dione	C10 H16 N2 O2	196.121	4.827	197.129	4.31468e+06	9.51158e+06	5.85128e+06	1.10277e+07	6.28048e+06	1.00083e+07	4.04374e+06	5.60455e+06	3.8529e+06	4.72304e+06	9.42354e+06	7.20916e+06	1.3482	0.43103	0.183386	0.777778	1.3182
Com_2214_pos	PC (16:0e/22:4)	C46 H86 N O7 P	795.61	11.344	796.618	2.2913e+07	4.71289e+06	5.43282e+06	5.95192e+07	2.19803e+07	3.56018e+07	1.11974e+07	1.23352e+07	1.51663e+07	2.2416e+07	5.26088e+07	3.27165e+07	1.0254	0.0361883	0.718705	0.5	0.886391
Com_22235_pos	Androsterone	C19 H30 O2	307.248	9.177	308.256	2.12506e+06	1.21832e+06	1.54545e+06	1.4166e+06	1.50854e+06	1.08445e+06	1.44844e+06	1.47836e+06	1.54398e+06	1.24017e+06	1.24683e+06	1.51275e+06	1.05052	0.0710971	0.776624	0.5	0.208373
Com_22257_pos	Methioninesulfoxide	C5 H11 N O3 S	165.042	2.139	166.05	6.66397e+06	7.40684e+06	5.85603e+06	8.3307e+06	9.03269e+06	8.78254e+06	6.42795e+06	4.50783e+06	6.91979e+06	4.60681e+06	6.54735e+06	7.65983e+06	1.25643	0.329331	0.0666747	0.805556	1.41963
Com_2226_pos	PC (14:1e/2:0)	C24 H48 N O7 P	493.317	8.792	494.324	3.48738e+07	3.91774e+07	3.89228e+07	4.24066e+07	3.84239e+07	3.23488e+07	2.18812e+07	1.75196e+07	2.92103e+07	2.54961e+07	3.1914e+07	3.06816e+07	1.4432	0.52927	0.00772918	1	0.802292
Com_22277_pos	Deoxyadenosine	C10 H13 N5 O3	251.103	4.848	252.109	9.47018e+06	9.74529e+06	6.61573e+06	1.07458e+07	8.37854e+06	1.00448e+07	4.57896e+06	6.48687e+06	6.37854e+06	5.98325e+06	7.09994e+06	8.17465e+06	1.42111	0.507023	0.00767222	0.944444	1.15386
Com_22284_pos	4'-Methoxyflavone	C16 H12 O3	252.078	2.572	253.085	6.91696e+06	8.26996e+06	4.89654e+06	5.07864e+06	5.01622e+06	5.47731e+06	1.98983e+06	4.43456e+06	3.97349e+06	4.79678e+06	5.43021e+06	3.40229e+06	1.48397	0.569463	0.0372912	0.916667	1.04264
Com_22358_pos	APK	C14 H26 N4 O4	314.195	4.779	315.202	5.91812e+06	7.08676e+06	4.58384e+06	4.92318e+06	6.08273e+06	3.47484e+06	1.31188e+06	2.61638e+06	2.68263e+06	2.38256e+06	6.48171e+06	6.32961e+06	1.47075	0.556556	0.102248	0.722222	1.13553
Com_22450_pos	Cortisone	C21 H28 O5	1440.76	8.055	721.388	105630	186119	92979.8	147154	126059	113767	208673	193326	173910	116787	138770	149219	0.786908	-0.345733	0.0981041	0.805556	0.396595
Com_22481_pos	2-[(3S)-1-(2-Pyridinylmethyl)-3-pyrrolidinyl]-1,3-benzothiazole	C17 H17 N3 S	295.115	4.87	296.122	3.37811e+06	5.28613e+06	2.9014e+06	4.99269e+06	3.25908e+06	4.43289e+06	2.79681e+06	2.89873e+06	3.74217e+06	2.57432e+06	4.94403e+06	4.85323e+06	1.11193	0.15306	0.475272	0.694444	1.04364
Com_22518_pos	4-[1-(dimethylamino)ethylidene]-2-phenyl-1,3-oxazol-5(4H)-one	C13 H14 N2 O2	230.105	5.169	231.113	6.48906e+06	6.90497e+06	6.57977e+06	7.15138e+06	7.21069e+06	8.22691e+06	5.68503e+06	5.92685e+06	5.30537e+06	5.36065e+06	7.2643e+06	6.91277e+06	1.16754	0.223478	0.0364336	0.777778	0.511956
Com_22534_pos	16-Heptadecyne-1,2,4-triol	C17 H32 O3	306.217	6.782	307.224	4.59727e+06	5.96129e+06	4.95558e+06	4.75223e+06	6.10465e+06	4.08876e+06	2.6387e+06	4.63987e+06	3.88147e+06	5.33304e+06	9.74912e+06	5.14855e+06	0.970342	-0.043434	0.839475	0.444444	0.619253
Com_22547_pos	4-morpholino-3-nitrobenzene-1-sulfonamide	C10 H13 N3 O5 S	287.057	2.151	288.065	4.1431e+06	1.50246e+06	448481	255569	365461	531737	812952	172004	685856	434460	633459	734493	2.08648	1.06107	0.520918	0.5	0.284369
Com_2262_pos	PC (18:4e/4:0)	C30 H54 N O7 P	571.363	9.782	572.37	2.20479e+07	1.23221e+07	2.0353e+07	2.16947e+07	2.3726e+07	1.94777e+07	2.00372e+07	7.94772e+06	1.68832e+07	1.37743e+07	2.94867e+07	1.83125e+07	1.12382	0.168413	0.426621	0.694444	0.494438
Com_2264_pos	5-methyl-3-phenyl-4-(1H-pyrazol-5-yl)isoxazole	C13 H11 N3 O	247.069	1.506	248.076	3.43526e+06	4.04315e+06	2.7561e+06	3.56922e+06	3.17927e+06	3.97244e+06	2.95618e+06	3.00355e+06	3.11955e+06	2.49291e+06	3.93658e+06	3.86017e+06	1.08191	0.113579	0.389969	0.694444	0.176789
Com_22661_pos	4-acetyl-4-(ethoxycarbonyl)heptanedioic acid	C12 H18 O7	256.096	5.619	257.104	4.39595e+06	4.41128e+06	2.9189e+06	4.87471e+06	4.04049e+06	5.80837e+06	7.31566e+06	3.37242e+06	1.90937e+06	2.50629e+06	2.96247e+06	4.78981e+06	1.15723	0.210677	0.332362	0.666667	0.586738
Com_2270_pos	PC (14:1e/6:0)	C28 H56 N O7 P	549.379	10.918	550.386	4.00996e+07	3.1853e+07	3.7874e+07	3.6466e+07	4.93353e+07	4.96368e+07	1.34804e+07	1.49707e+07	1.20062e+07	1.56688e+07	2.8644e+07	2.75755e+07	2.18313	1.1264	0.00163719	1	1.62305
Com_22744_pos	3-{[(4-amino-1,3,5-triazin-2-yl)thio]methyl}benzonitrile	C11 H9 N5 S	486.11	4.971	244.062	6.17473e+06	3.95263e+06	4.34248e+06	6.46053e+06	8.10853e+06	5.59441e+06	3.16462e+06	3.91985e+06	5.72721e+06	3.49021e+06	6.15245e+06	9.65996e+06	1.07844	0.108944	0.558021	0.666667	1.12109
Com_22847_pos	DPK	C15 H26 N4 O6	716.371	4.839	359.193	2.81666e+06	4.29779e+06	1.63506e+06	1.91546e+06	2.29229e+06	1.53559e+06	1.72179e+06	1.2799e+06	2.29495e+06	1.91966e+06	3.21942e+06	3.36306e+06	1.0503	0.0708007	0.859601	0.527778	0.613349
Com_22981_pos	SLH	C15 H25 N5 O5	377.17	2.762	378.177	3.37256e+06	4.99989e+06	3.52446e+06	3.58705e+06	2.9831e+06	4.95631e+06	2.60969e+06	3.221e+06	3.1761e+06	3.40289e+06	2.98476e+06	4.3803e+06	1.18451	0.244289	0.1775	0.75	0.446808
Com_230_pos	3-methyl-5-oxo-5-(4-toluidino)pentanoic acid	C13 H17 N O3	257.103	1.367	258.11	9.93269e+08	1.06381e+09	8.59421e+08	1.04479e+09	1.0209e+09	1.12324e+09	7.38726e+08	7.33282e+08	8.183e+08	7.28736e+08	1.09897e+09	1.11045e+09	1.16773	0.223707	0.103732	0.722222	0.37981
Com_23034_pos	GTP	C10 H16 N5 O14 P3	522.992	2.559	523.999	4.23223e+06	3.27707e+06	2.95253e+06	2.54733e+06	1.76113e+06	3.1649e+06	3.44939e+06	2.28738e+06	3.30052e+06	3.12718e+06	4.64035e+06	2.67066e+06	0.920911	-0.118866	0.567005	0.611111	0.250414
Com_2310_pos	Glucose 1-phosphate	C6 H13 O9 P	260.03	1.379	261.037	2.46485e+08	2.71909e+08	2.55152e+08	2.70462e+08	3.14197e+08	2.6482e+08	1.87006e+08	1.85723e+08	1.95556e+08	1.52881e+08	2.37892e+08	2.67309e+08	1.32344	0.404293	0.0131356	0.916667	0.712255
Com_2312_pos	ACar 17:0	C24 H48 N O4	413.35	7.387	414.358	8.04608e+07	8.1885e+07	7.04146e+07	7.83739e+07	7.76736e+07	7.88037e+07	4.26978e+07	5.60491e+07	5.70142e+07	3.83267e+07	5.48541e+07	3.93715e+07	1.62189	0.697673	0.000869169	1	1.11407
Com_23252_pos	Xylitol	C5 H12 O5	152.068	1.379	153.076	8.27397e+06	5.59918e+06	5.38533e+06	7.94762e+06	8.34948e+06	7.54866e+06	5.17494e+06	4.99424e+06	6.82102e+06	2.44285e+06	6.77931e+06	6.37669e+06	1.32266	0.403443	0.116124	0.833333	0.850079
Com_23279_pos	Thromboxane B1	C20 H36 O6	788.452	6.468	395.234	1.93292e+06	1.47301e+06	1.49072e+06	2.20921e+06	1.62333e+06	2.12438e+06	1.56849e+06	1.467e+06	1.85919e+06	2.13473e+06	2.70331e+06	2.38278e+06	0.895842	-0.158684	0.433644	0.611111	0.849411
Com_2330_pos	GPK	C13 H24 N4 O4	300.18	1.295	301.187	1.98009e+06	2.29164e+06	2.13569e+06	2.22706e+06	2.75925e+06	2.62837e+06	2.01474e+06	1.41472e+06	1.87606e+06	1.44859e+06	2.44742e+06	2.37229e+06	1.21154	0.276837	0.0947329	0.75	0.243676
Com_23351_pos	1-morpholino-3-(4-nitrophenoxy)propan-2-ol	C13 H18 N2 O5	282.122	3.991	283.129	4.87534e+06	5.34262e+06	4.3967e+06	6.07032e+06	5.30076e+06	5.49616e+06	3.18675e+06	2.92775e+06	4.10896e+06	3.31413e+06	4.97637e+06	4.81216e+06	1.34964	0.432576	0.016658	0.916667	0.74863
Com_23354_pos	5-Methyl-2'-deoxycytidine	C10 H15 N3 O4	241.106	1.518	242.113	6.42035e+06	7.87195e+06	7.31987e+06	8.38044e+06	6.82043e+06	7.43969e+06	5.53109e+06	4.57053e+06	4.26107e+06	5.25629e+06	6.29742e+06	9.10779e+06	1.26349	0.337415	0.0653766	0.833333	0.853597
Com_23539_pos	DNK	C14 H25 N5 O7	375.176	4.742	376.184	5.04214e+06	3.4284e+06	2.9842e+06	5.0957e+06	4.001e+06	4.73528e+06	1.17921e+06	2.26724e+06	2.54894e+06	3.01414e+06	3.30272e+06	4.31777e+06	1.52055	0.604589	0.05035	0.861111	1.21866
Com_2360_pos	L-lysine	C6 H14 N2 O2	146.105	1.547	130.086	1.52349e+08	1.34859e+08	1.23732e+08	1.66296e+08	1.46472e+08	1.34622e+08	6.73502e+07	8.57665e+07	8.08894e+07	8.04328e+07	1.28471e+08	1.34308e+08	1.48701	0.572414	0.0117233	0.944444	1.20083
Com_2362_pos	FLK	C21 H34 N4 O4	406.258	5.333	407.265	1.92768e+08	1.5238e+08	1.73394e+08	2.07168e+08	1.8224e+08	2.02124e+08	1.0634e+08	1.12287e+08	1.08898e+08	1.30074e+08	1.8618e+08	1.90717e+08	1.33023	0.411678	0.0359811	0.833333	1.16737
Com_2363_pos	Inositol	C6 H12 O6	180.063	1.341	383.116	2.27485e+08	2.17421e+08	1.84456e+08	2.211e+08	2.68003e+08	2.26954e+08	1.61053e+08	2.14312e+08	1.65133e+08	1.62649e+08	2.77301e+08	2.65984e+08	1.07942	0.110251	0.420382	0.666667	0.29126
Com_23699_pos	1,3,5-Trimethylpyrazole	C6 H10 N2	110.084	3.868	111.092	436959	568475	343453	397202	471574	428335	412979	352032	252285	302294	431201	350772	1.25906	0.33235	0.0531548	0.805556	0.434922
Com_23787_pos	Cefdinir	C14 H13 N5 O5 S2	417.018	5.123	418.026	8.21961e+06	8.01972e+06	5.39692e+06	9.19606e+06	6.96036e+06	7.10881e+06	4.51141e+06	6.48469e+06	5.76309e+06	5.64289e+06	8.5957e+06	8.15366e+06	1.14687	0.197697	0.264209	0.666667	0.81061
Com_23820_pos	Diflucortolone pivalate	C27 H36 F2 O5	478.254	7.407	479.262	7.31857e+06	6.46165e+06	5.43103e+06	6.93894e+06	5.79537e+06	3.90804e+06	4.45286e+06	3.8158e+06	5.64768e+06	4.11467e+06	6.2832e+06	5.60509e+06	1.19834	0.261042	0.182362	0.75	0.515064
Com_23882_pos	(1E)-5-hydroxy-1,7-diphenylhept-1-en-3-one	C19 H20 O2	262.139	4.796	263.146	6.5776e+06	7.70285e+06	6.39168e+06	8.89139e+06	6.98515e+06	6.04205e+06	4.11789e+06	5.7042e+06	5.32163e+06	6.33512e+06	7.21231e+06	7.14976e+06	1.18833	0.248932	0.114883	0.75	0.568513
Com_23937_pos	1-Oleoyl-Sn-Glycero-3-Phosphocholine	C26 H52 N O7 P	521.348	10.454	522.357	1.86329e+06	2.06567e+06	2.29442e+06	2.28832e+06	2.10098e+06	2.98585e+06	1.49012e+06	1.41663e+06	1.27926e+06	1.73978e+06	2.01678e+06	1.33951e+06	1.46503	0.550929	0.00259147	0.972222	1.32101
Com_2399_pos	N1-(2-amino-2-oxoethyl)-2-(isopropylthio)acetamide	C7 H14 N2 O2 S	190.078	7.562	191.085	1.49672e+08	1.53464e+08	1.3246e+08	1.75194e+08	1.7276e+08	1.63966e+08	1.94788e+08	1.51051e+08	1.52702e+08	1.56368e+08	2.17763e+08	2.01679e+08	0.881942	-0.181244	0.166602	0.694444	0.339461
Com_24010_pos	4-phenyl-6-(2-thienyl)-2,3,4,5-tetrahydropyridazin-3-one	C14 H12 N2 O S	318.172	7.857	319.18	3.14961e+06	3.23987e+06	2.71682e+06	2.99015e+06	2.43386e+06	2.49252e+06	2.79931e+06	2.08167e+06	2.77156e+06	2.60282e+06	3.6302e+06	2.61352e+06	1.03174	0.0450857	0.671486	0.555556	0.296331
Com_24162_pos	Testosterone undecanoate	C30 H48 O3	456.356	6.8	457.364	1.78121e+06	1.93111e+06	1.76476e+06	1.88606e+06	1.64191e+06	5.36069e+06	1.78385e+06	1.37121e+06	1.49095e+06	1.58007e+06	1.75573e+06	1.78359e+06	1.47109	0.556882	0.183482	0.805556	0.79315
Com_2418_pos	Cytidine 5'-diphosphocholine	C14 H26 N4 O11 P2	488.107	1.451	489.115	1.65527e+08	1.36911e+08	1.24809e+08	1.45652e+08	1.49347e+08	1.53499e+08	1.90956e+08	1.74391e+08	1.48147e+08	1.46601e+08	2.5852e+08	2.4345e+08	0.75361	-0.40811	0.0454879	0.833333	1.36122
Com_24188_pos	N~1~-(2,4-dichlorophenyl)-N~2~-(2,2-dimethoxyethyl)ethanediamide	C12 H14 Cl2 N2 O4	337.057	2.203	338.064	4.14721e+06	7.54494e+06	3.78258e+06	1.67153e+06	6.66102e+06	4.89625e+06	3.86351e+06	3.05645e+06	4.46941e+06	4.82764e+06	6.76514e+06	3.32726e+06	1.091	0.125649	0.938955	0.583333	0.136533
Com_24202_pos	PC (14:1e/18:3)	C40 H74 N O7 P	711.518	7.526	712.524	438777	1.08249e+06	370227	621552	482905	503739	579354	6.26066e+06	809038	453108	606945	433426	0.382793	-1.38536	0.364533	0.611111	0.839633
Com_24212_pos	PPK	C16 H28 N4 O4	644.397	3.259	323.206	1.39342e+06	2.52387e+06	2.80764e+06	5.93614e+06	4.80001e+06	4.50994e+06	1.20166e+06	3.49538e+06	4.37418e+06	2.48624e+06	4.25349e+06	3.68119e+06	1.12717	0.172709	0.753431	0.638889	0.416601
Com_24273_pos	Mirtazapine-d3	C17 H16 [2]H3 N3	268.178	6.893	269.185	1.75675e+06	1.69405e+06	1.90617e+06	2.29268e+06	1.81194e+06	2.54847e+06	1.26779e+06	1.68643e+06	1.50373e+06	1.52706e+06	1.6661e+06	1.51475e+06	1.3103	0.3899	0.00945361	1	0.968646
Com_2429_pos	L-cysteine	C3 H7 N O2 S	121.02	1.392	122.027	1.57605e+08	5.17283e+07	1.29553e+08	1.54379e+08	1.90079e+08	1.43959e+08	7.36844e+07	1.75695e+08	1.56134e+08	1.74777e+08	2.19619e+08	2.52724e+08	0.785937	-0.347515	0.361138	0.75	0.491727
Com_243_pos	Dl-Lanthionine	C6 H12 N2 O4 S	208.052	1.583	209.059	8.42926e+08	5.37729e+08	2.12521e+08	1.00196e+09	7.31344e+08	9.53257e+08	9.86378e+08	4.82187e+08	6.41241e+08	5.36796e+08	7.83933e+08	7.08326e+08	1.03404	0.0482888	0.852883	0.611111	0.60245
Com_2430_pos	Hexadecanamide	C16 H33 N O	255.256	10.405	256.263	3.61735e+07	3.26076e+07	3.25661e+07	2.95677e+07	3.02802e+07	4.22148e+07	1.8152e+07	1.45953e+07	1.59074e+07	1.931e+07	3.77047e+07	3.41533e+07	1.45477	0.540791	0.0440826	0.75	1.14228
Com_24388_pos	Choline Glycerophosphate	C8 H20 N O6 P	257.103	2.51	258.11	4.43947e+06	2.74099e+06	2.40429e+06	4.472e+06	5.2677e+06	6.33084e+06	2.63099e+06	2.34666e+06	3.65357e+06	3.11717e+06	4.35263e+06	2.57158e+06	1.37395	0.458333	0.153016	0.777778	0.508998
Com_24535_pos	PLK	C17 H32 N4 O4	356.242	3.881	357.25	3.74646e+06	4.01013e+06	2.70319e+06	3.98962e+06	4.74985e+06	3.73685e+06	1.73431e+06	2.4779e+06	2.16347e+06	2.13731e+06	4.87481e+06	3.5919e+06	1.3508	0.433809	0.0813864	0.805556	1.03333
Com_2454_pos	4-methylphenyl 1-ethyl-3-methyl-1H-pyrazole-5-carbothioate	C14 H16 N2 O S	260.098	5.338	261.106	1.74659e+08	2.06722e+08	1.62231e+08	1.99879e+08	2.07125e+08	2.09062e+08	1.6525e+08	1.63248e+08	1.66701e+08	1.46835e+08	1.8664e+08	2.09791e+08	1.11672	0.159272	0.124461	0.694444	0.388706
Com_24598_pos	2,6-Dihydroxybenzoic acid	C7 H6 O4	154.027	1.416	155.034	3.55093e+06	2.96393e+06	1.83806e+06	4.36058e+06	2.42438e+06	3.53139e+06	6.64745e+06	1.96175e+06	1.8395e+06	1.90616e+06	2.64154e+06	2.52274e+06	1.06565	0.0917339	0.556709	0.638889	0.585686
Com_2460_pos	Methylmalonate	C4 H6 O4	118.027	2.587	119.034	2.48531e+08	2.66191e+08	2.13518e+08	2.51058e+08	2.50256e+08	2.38633e+08	1.46105e+08	1.85649e+08	1.99362e+08	1.9815e+08	2.33886e+08	1.91555e+08	1.27148	0.346511	0.00865755	0.972222	0.495614
Com_24601_pos	4-(2,3-dihydro-1,4-benzodioxin-6-yl)butanoic acid	C12 H14 O4	239.116	5.43	240.123	4.80299e+06	4.04227e+06	4.91236e+06	5.69601e+06	4.57445e+06	5.67325e+06	3.99924e+06	3.81882e+06	4.82242e+06	3.90528e+06	4.56827e+06	4.81956e+06	1.14528	0.195706	0.0847655	0.805556	0.813549
Com_24632_pos	D & C Yellow 11	C18 H11 N O2	273.08	6.403	274.087	4.36106e+06	4.1669e+06	2.82276e+06	4.13552e+06	3.68595e+06	3.77747e+06	2.22436e+06	3.45983e+06	3.62559e+06	3.25317e+06	5.43849e+06	4.69415e+06	1.01119	0.0160609	0.784065	0.583333	0.823753
Com_24643_pos	Methicillin	C17 H20 N2 O6 S	380.11	5.6	381.117	2.68995e+06	2.12793e+06	1.71435e+06	2.35079e+06	3.55547e+06	2.27036e+06	2.68165e+06	2.9053e+06	2.85213e+06	3.14568e+06	4.39104e+06	5.22251e+06	0.693868	-0.527266	0.0370445	0.861111	2.02167
Com_24699_pos	L-(-)-alpha-Amino-epsilon-Caprolactam	C6 H12 N2 O	128.095	2.698	129.102	3.62212e+06	4.69652e+06	2.50466e+06	4.74874e+06	3.71357e+06	4.76544e+06	2.4178e+06	2.94481e+06	2.78207e+06	2.31764e+06	3.7592e+06	3.90663e+06	1.32672	0.407867	0.068758	0.777778	1.23242
Com_24741_pos	PC (17:0/17:1)	C42 H82 N O8 P	759.579	6.335	760.586	744821	298551	221817	497709	267268	354056	460860	449519	418673	425872	8.01461e+06	270201	0.237479	-2.07413	0.313648	0.666667	2.19133
Com_2485_pos	tert-Butyl N-[1-(aminocarbonyl)-3-methylbutyl]carbamate	C11 H22 N2 O3	230.163	5.103	231.17	1.02358e+08	1.08024e+08	8.40147e+07	1.24857e+08	1.4013e+08	8.40842e+07	9.79699e+07	8.71964e+07	9.35636e+07	8.05441e+07	1.41963e+08	1.22864e+08	1.03103	0.0440864	0.794005	0.555556	0.434076
Com_24853_pos	ELK	C17 H32 N4 O6	388.232	2.745	389.24	3.41364e+06	4.91632e+06	2.58025e+06	2.99819e+06	3.41767e+06	3.23836e+06	1.22388e+06	1.31682e+06	1.48416e+06	2.41132e+06	3.70862e+06	3.48052e+06	1.50928	0.593862	0.0610134	0.722222	1.47992
Com_24868_pos	6-[(4-methylphenyl)sulfonyl]-6-azabicyclo[3.2.1]octane	C14 H19 N O2 S	287.094	3.955	288.101	6.41307e+06	8.46806e+06	4.4671e+06	7.8991e+06	4.95151e+06	5.56493e+06	4.24022e+06	4.61942e+06	4.65467e+06	3.76265e+06	5.8716e+06	4.88722e+06	1.34698	0.429734	0.0486145	0.833333	0.53329
Com_249_pos	Trehalose	C12 H22 O11	342.116	1.361	343.123	3.24307e+09	3.18316e+09	2.76817e+09	3.42892e+09	3.47682e+09	2.98711e+09	2.51476e+09	2.72851e+09	2.78965e+09	2.48291e+09	4.10312e+09	3.67936e+09	1.04312	0.0608988	0.55095	0.638889	0.478581
Com_24914_pos	PC (20:4e/20:2)	C48 H86 N O7 P	819.61	10.026	820.617	1.65266e+06	527462	548516	335414	1.48774e+06	841286	434255	5.85927e+06	467942	359951	4.15856e+06	374057	0.462765	-1.11165	0.743537	0.555556	0.517792
Com_24968_pos	PC (20:5e/16:4)	C44 H72 N O7 P	757.506	11.706	758.514	1.67489e+06	1.44228e+06	1.49662e+06	1.67755e+06	1.63882e+06	1.65565e+06	1.60866e+06	1.49567e+06	1.35861e+06	1.23717e+06	2.73018e+06	1.59525e+06	0.956139	-0.0647083	0.925638	0.694444	0.587127
Com_24988_pos	N-[3-(tert-butyl)phenyl]thiomorpholine-4-carbothioamide	C15 H22 N2 S2	294.121	6.978	295.128	3.62015e+06	2.41741e+06	2.46434e+06	2.89237e+06	2.08119e+06	1.61687e+06	1.53775e+06	1.59498e+06	1.6744e+06	2.12572e+06	4.25255e+06	2.9909e+06	1.06462	0.090335	0.611071	0.611111	0.908117
Com_24993_pos	ACar 21:1	C28 H54 N O4	467.397	8.034	468.404	2.16561e+06	2.16192e+06	1.56434e+06	2.29335e+06	1.37872e+06	2.16579e+06	1.30508e+06	1.38191e+06	1.3862e+06	1.35301e+06	1.65463e+06	1.27108e+06	1.40444	0.489991	0.0113156	0.888889	0.91134
Com_25220_pos	Nicotinic acid adenine dinucleotide	C21 H26 N6 O15 P2	664.089	1.602	665.096	520447	576270	769281	557841	531622	688777	446117	425829	509846	419709	536616	641719	1.22297	0.290384	0.054021	0.833333	0.352033
Com_25450_pos	NNK	C14 H26 N6 O6	374.191	2.918	375.199	536398	513290	439371	429438	390402	507399	382265	406014	402108	524081	497064	524848	1.02921	0.0415315	0.699025	0.583333	0.182968
Com_25462_pos	3-[5-(benzylthio)-4-methyl-4H-1,2,4-triazol-3-yl]-5-oct-1-ynylpyridine	C23 H26 N4 S	390.186	1.554	391.194	3.57943e+06	3.51558e+06	4.01762e+06	3.29908e+06	3.44157e+06	3.88852e+06	2.11534e+06	3.68096e+06	1.86525e+06	2.21853e+06	4.74336e+06	3.34876e+06	1.20975	0.274704	0.167058	0.694444	0.77835
Com_25550_pos	Indirubin	C16 H10 N2 O2	262.074	6.712	263.081	1.47164e+06	2.37325e+06	1.21506e+06	1.81237e+06	1.55019e+06	5.74635e+06	1.9342e+06	1.77306e+06	1.74857e+06	1.74708e+06	2.31593e+06	2.33429e+06	1.19537	0.257456	0.897257	0.583333	0.757927
Com_25557_pos	NAD+	C21 H27 N7 O14 P2	663.109	2.933	332.562	2.95246e+06	2.06421e+06	2.80232e+06	3.88331e+06	3.87805e+06	4.22299e+06	1.30986e+06	2.4905e+06	2.22814e+06	2.53795e+06	3.95978e+06	3.47223e+06	1.23783	0.307812	0.241014	0.694444	0.916779
Com_25573_pos	Estrone	C18 H22 O2	292.14	5.78	293.147	4.23583e+06	5.58164e+06	5.05783e+06	3.93597e+06	3.76402e+06	5.24491e+06	2.47982e+06	2.32463e+06	3.45944e+06	3.98522e+06	2.45535e+06	2.51039e+06	1.61606	0.692479	0.00177694	0.944444	2.20541
Com_25605_pos	1-(3-phenylpropanoyl)-4-piperidinecarboxylic acid	C15 H19 N O3	261.133	3.337	262.14	399755	350491	588602	519802	569967	472612	238238	278493	230826	385853	454439	331441	1.51162	0.596092	0.0125756	0.916667	0.698921
Com_25610_pos	L-Hydroxylysine	C6 H14 N2 O3	162.1	1.142	163.108	2.03781e+06	3.06886e+06	2.13586e+06	3.55015e+06	3.14054e+06	3.23149e+06	1.69334e+06	2.101e+06	2.66702e+06	1.80124e+06	3.03611e+06	2.74388e+06	1.22233	0.289637	0.169724	0.805556	0.824308
Com_25628_pos	HQH	C17 H24 N8 O5	420.185	5.005	421.193	4.36387e+06	4.77691e+06	3.98277e+06	5.38358e+06	4.94128e+06	5.20329e+06	3.34321e+06	3.83131e+06	5.06072e+06	3.16055e+06	5.21144e+06	4.21128e+06	1.15445	0.207204	0.145415	0.722222	0.615503
Com_25650_pos	2,3-Dihydroxybenzoic acid	C7 H6 O4	154.024	4.406	155.031	687313	763721	861102	1.08743e+06	1.02939e+06	945493	810994	265061	354472	268044	884851	752485	1.61109	0.68804	0.0515496	0.833333	1.1124
Com_2568_pos	Isoquinoline	C9 H7 N	129.058	3.682	130.065	1.66287e+08	1.60681e+08	1.43395e+08	1.78046e+08	1.68255e+08	1.84781e+08	9.31597e+07	1.0519e+08	1.12057e+08	1.0384e+08	1.55738e+08	1.35841e+08	1.41883	0.504699	0.00391653	0.972222	0.606544
Com_2570_pos	SM (d14:1/28:1)	C47 H93 N2 O6 P	812.677	10.565	813.684	2.48185e+06	2.14128e+06	2.58004e+06	1.95263e+06	2.27422e+06	3.88107e+06	2.80794e+06	3.02892e+06	2.91546e+06	2.15217e+06	1.87699e+06	1.9968e+06	1.03605	0.0510982	0.835673	0.5	0.222808
Com_25725_pos	1-(4-chlorophenyl)-4-hydroxy-6-isopropyl-3-phenylpyridin-2(1H)-one	C20 H18 Cl N O2	339.105	4.895	340.112	6.26175e+06	5.68089e+06	5.31698e+06	6.30717e+06	5.9359e+06	7.01457e+06	4.61411e+06	5.05978e+06	5.42171e+06	5.14613e+06	6.39756e+06	6.98181e+06	1.08614	0.119211	0.265971	0.694444	0.875524
Com_258_pos	ACar 18:0	C25 H50 N O4	427.366	7.651	428.373	1.09773e+09	1.15311e+09	1.19338e+09	1.15255e+09	1.13572e+09	1.18868e+09	9.7409e+08	8.30003e+08	7.90642e+08	7.07674e+08	8.84421e+08	7.36141e+08	1.40589	0.491487	0.000565974	1	0.723281
Com_25933_pos	KMH	C17 H30 N6 O4 S	198.099	4.977	397.206	3.81175e+06	2.82311e+06	2.93925e+06	3.99124e+06	4.39448e+06	3.24064e+06	3.30974e+06	4.18782e+06	3.44947e+06	3.4432e+06	4.17996e+06	3.786e+06	0.948304	-0.0765782	0.483066	0.611111	0.463621
Com_261_pos	5-Hydroxyindole-3-acetic acid	C10 H9 N O3	191.058	4.731	192.066	3.09429e+09	2.52151e+09	2.24185e+09	2.46748e+09	4.20632e+09	2.54104e+09	1.30789e+09	1.27043e+09	2.29399e+09	2.06138e+09	2.23875e+09	1.78232e+09	1.55846	0.640117	0.0106305	0.972222	0.734222
Com_26145_pos	ACar 24:6	C31 H50 N O4	499.366	7.289	500.373	1.27618e+06	1.33485e+06	1.28769e+06	1.38513e+06	1.4451e+06	1.19892e+06	1.12332e+06	1.23977e+06	1.34458e+06	1.23708e+06	1.27254e+06	1.21757e+06	1.06631	0.0926263	0.107276	0.777778	0.22481
Com_26195_pos	Chlorogenic acid	C16 H18 O9	336.083	5.645	337.091	1.84773e+06	3.16287e+06	1.36492e+06	3.10388e+06	2.42942e+06	3.28792e+06	5.70813e+06	2.00649e+06	1.52883e+06	1.34375e+06	2.47661e+06	2.36166e+06	0.985172	-0.021552	0.817259	0.611111	0.281018
Com_263_pos	ACar 16:1	C23 H44 N O4	397.319	6.842	398.326	1.2998e+09	1.34715e+09	1.42804e+09	1.49973e+09	1.41558e+09	1.48949e+09	6.98233e+08	6.49246e+08	6.20515e+08	5.94916e+08	7.6287e+08	6.36877e+08	2.13992	1.09756	6.27607e-08	1	1.50633
Com_2638_pos	4-Hydroxyisoleucine	C6 H13 N O3	147.089	1.771	148.097	1.65721e+08	1.97973e+08	1.5806e+08	2.67184e+08	1.6527e+08	1.91485e+08	1.24165e+08	1.84797e+08	1.47851e+08	1.26922e+08	1.45393e+08	1.44122e+08	1.31199	0.391753	0.0248586	0.916667	1.66478
Com_26428_pos	Lysopa 18:0	C21 H43 O7 P	438.274	7.335	439.281	1.76223e+06	2.15691e+06	2.2782e+06	2.17322e+06	1.34546e+06	1.54763e+06	1.75233e+06	1.65544e+06	1.23011e+06	1.95757e+06	2.72765e+06	2.35477e+06	0.964529	-0.052103	0.878631	0.472222	0.750299
Com_2646_pos	ethyl 1-(3-nitro-2-thienyl)piperidine-4-carboxylate	C12 H16 N2 O4 S	266.071	5.434	267.078	1.25033e+08	1.19773e+08	7.98682e+07	1.3925e+08	1.52489e+08	1.324e+08	1.10774e+08	9.4532e+07	1.07527e+08	1.17245e+08	9.7492e+07	1.20591e+08	1.15529	0.20825	0.240999	0.805556	0.200843
Com_2659_pos	Anthranilic acid	C7 H7 N O2	137.048	5.247	138.055	1.53856e+08	1.78754e+08	1.4194e+08	1.72025e+08	1.8599e+08	1.57152e+08	1.31153e+08	5.20978e+07	1.46522e+08	1.2566e+08	1.51583e+08	1.69571e+08	1.27444	0.349867	0.149754	0.861111	0.867342
Com_26751_pos	Maduramicin	C47 H80 O17	938.52	7.581	939.527	859012	914163	797681	952679	722268	967877	1.0677e+06	1.16359e+06	1.05045e+06	842177	2.63566e+06	1.3603e+06	0.642089	-0.639155	0.0685108	0.888889	1.76543
Com_2678_pos	Clofencet-potassium	C13 H11 Cl N2 O3	278.04	1.381	279.047	1.22409e+08	1.24714e+08	9.91071e+07	1.19503e+08	1.39658e+08	1.25888e+08	1.14035e+08	1.03767e+08	1.03495e+08	8.7558e+07	1.36589e+08	1.37534e+08	1.07072	0.0985827	0.396608	0.638889	0.350121
Com_26817_pos	morphine-d3	C17 H16 [2]H3 N O3	288.154	1.231	289.162	933748	855084	741094	948449	904184	1.09919e+06	696911	715188	829879	648732	811077	930622	1.18335	0.242872	0.0503812	0.861111	0.395705
Com_2686_pos	3-amino-2-phenyl-2H-pyrazolo[4,3-c]pyridine-4,6-diol	C12 H10 N4 O2	242.08	5.928	243.088	1.68689e+08	2.06074e+08	1.28531e+08	1.79016e+08	1.60719e+08	1.5504e+08	1.75295e+08	1.20127e+08	1.09384e+08	1.06329e+08	1.57496e+08	1.58749e+08	1.2063	0.270591	0.104212	0.777778	1.07312
Com_26863_pos	PC (20:5e/22:4)	C50 H84 N O7 P	841.592	8.681	842.598	562281	448709	763403	778430	359371	375291	1.9937e+06	1.74964e+06	1.05156e+06	4.79623e+06	2.2467e+06	433388	0.267902	-1.90022	0.0172313	0.888889	2.06953
Com_26918_pos	3-[1-(phenylsulfonyl)-2-pyrrolidinyl]pyridine	C15 H16 N2 O2 S	288.088	5.645	289.095	2.50513e+06	2.82969e+06	2.70377e+06	3.64498e+06	2.47358e+06	2.02233e+06	3.8249e+06	2.45248e+06	3.31705e+06	3.00264e+06	3.78152e+06	3.68006e+06	0.806609	-0.310058	0.0659264	0.805556	1.22841
Com_26989_pos	5-Hydroxymethyl-2-furancarboxylic acid	C6 H6 O4	142.027	5.003	143.034	5.13661e+06	5.44662e+06	4.479e+06	5.75004e+06	6.58203e+06	7.11142e+06	3.3111e+06	2.72638e+06	4.50215e+06	2.74625e+06	4.66147e+06	4.49351e+06	1.53763	0.620708	0.00631216	0.916667	2.05949
Com_2700_pos	N-Propionylglycine	C5 H9 N O3	131.058	2.719	132.066	1.28573e+08	1.20874e+08	9.0893e+07	1.21203e+08	1.24965e+08	9.2809e+07	8.36588e+07	8.67162e+07	1.053e+08	9.43381e+07	1.50462e+08	1.28648e+08	1.04652	0.0655955	0.619472	0.555556	0.491271
Com_2704_pos	N-Acetylneuraminic acid	C11 H19 N O9	331.088	1.461	332.095	3.86691e+07	1.35813e+08	1.3199e+08	1.47947e+08	1.44117e+08	1.56095e+08	4.84375e+07	1.71951e+08	1.86244e+08	2.78012e+07	2.2727e+08	2.17613e+08	0.8582	-0.220613	0.97629	0.694444	0.977439
Com_27262_pos	PC (19:1/19:1)	C46 H88 N O8 P	813.629	8.187	814.636	567499	723302	441320	570950	681748	2.80076e+06	757298	777305	877666	585899	6.33144e+06	3.99093e+06	0.434335	-1.20312	0.24785	0.833333	2.69766
Com_2729_pos	Υ-L-Glutamyl-L-glutamic acid	C10 H16 N2 O7	276.096	1.582	277.103	2.08759e+08	2.51699e+08	1.22103e+08	2.11973e+08	1.31796e+08	1.7069e+08	6.81167e+07	1.00302e+08	1.12517e+08	1.09769e+08	1.91142e+08	1.34479e+08	1.53145	0.614901	0.0360242	0.861111	1.29739
Com_273_pos	L-Kynurenine	C10 H12 N2 O3	208.085	4.72	209.092	2.99375e+09	2.4448e+09	2.17921e+09	2.16059e+09	4.09741e+09	2.44828e+09	1.27752e+09	1.18078e+09	2.20708e+09	2.02817e+09	2.18403e+09	1.71839e+09	1.54059	0.623483	0.0158792	0.888889	0.703678
Com_2730_pos	2'-O-Methyluridine	C10 H14 N2 O6	258.085	1.528	259.093	1.17118e+08	2.09305e+08	1.81599e+08	2.20771e+08	2.02538e+08	1.18331e+08	9.72954e+07	1.74834e+08	1.71584e+08	1.58788e+08	1.49994e+08	2.28826e+08	1.06964	0.0971267	0.69865	0.611111	0.192857
Com_27336_pos	TPH	C15 H23 N5 O5	750.304	4.755	376.16	2.92324e+06	6.65861e+06	2.44815e+06	4.92837e+06	2.523e+06	3.9482e+06	2.17207e+06	2.98283e+06	3.29265e+06	2.2102e+06	3.43839e+06	3.36935e+06	1.34148	0.423824	0.228431	0.666667	0.483684
Com_27389_pos	L-Cycloserine	C3 H6 N2 O2	102.043	3.641	103.05	6.17292e+06	2.37018e+06	2.5231e+06	2.98638e+06	3.24955e+06	3.65073e+06	1.10817e+06	1.27319e+06	1.99327e+06	3.11396e+06	2.86317e+06	2.78675e+06	1.59477	0.673346	0.0609523	0.805556	1.13254
Com_27470_pos	3-(benzylthio)-5-[4-(tert-butyl)phenyl]-4-methyl-4H-1,2,4-triazole	C20 H23 N3 S	674.327	5.547	338.171	1.62033e+06	1.52541e+06	1.11724e+06	1.82555e+06	1.19213e+06	1.60854e+06	1.12952e+06	1.15973e+06	1.01326e+06	1.10674e+06	2.13906e+06	1.60712e+06	1.08997	0.124293	0.463681	0.694444	0.776633
Com_27542_pos	EPK	C16 H28 N4 O6	186.1	4.797	187.108	4.08441e+06	3.36327e+06	3.55841e+06	4.90338e+06	4.35098e+06	4.46597e+06	3.00672e+06	2.28139e+06	3.18666e+06	1.77885e+06	3.97209e+06	5.16936e+06	1.27488	0.350365	0.124184	0.777778	1.37098
Com_27639_pos	methyl 6-{[4-(trifluoromethyl)anilino]carbonyl}nicotinate	C15 H11 F3 N2 O3	306.058	4.52	307.065	4.5322e+06	5.65583e+06	4.15438e+06	5.68769e+06	4.37298e+06	4.12577e+06	3.14716e+06	3.3369e+06	2.91285e+06	749314	6.0912e+06	4.31979e+06	1.38778	0.472776	0.162348	0.777778	0.942849
Com_27656_pos	Bitertanol	C20 H23 N3 O2	337.18	4.804	338.187	3.55063e+06	4.78298e+06	3.09829e+06	4.76043e+06	3.04896e+06	4.0084e+06	1.85859e+06	2.77278e+06	2.13412e+06	2.51722e+06	4.14823e+06	4.47078e+06	1.29874	0.377113	0.111295	0.777778	1.01951
Com_27702_pos	2-Deoxyuridine	C9 H12 N2 O5	228.075	1.962	229.082	4.15104e+06	4.36351e+06	4.28456e+06	4.27266e+06	3.54612e+06	3.83952e+06	1.37077e+06	2.57197e+06	2.59401e+06	2.77009e+06	3.8094e+06	3.75757e+06	1.44943	0.535486	0.038734	0.944444	1.23641
Com_27772_pos	Andrographolide	C20 H30 O5	700.423	4.858	351.219	2.99023e+06	3.1997e+06	2.65733e+06	5.03263e+06	3.34541e+06	4.60342e+06	1.74185e+06	2.75172e+06	2.77642e+06	3.21372e+06	3.12132e+06	2.98343e+06	1.3159	0.396048	0.0826427	0.777778	0.503154
Com_278_pos	PC (18:3e/19:2)	C45 H82 N O7 P	779.579	11.109	780.587	499655	1.02341e+08	593745	2.15462e+07	540389	485675	5.16614e+07	4.62775e+07	2.44234e+08	448182	476708	626723	0.366593	-1.44775	0.516404	0.555556	0.740361
Com_27833_pos	L-Dihydroorotic Acid	C5 H6 N2 O4	158.033	1.581	159.04	1.7903e+06	1.82871e+06	1.45075e+06	1.31917e+06	1.47845e+06	1.41641e+06	843800	539784	597284	384928	978977	1.21997e+06	2.0338	1.02418	0.00538801	1	1.518
Com_27850_pos	Octyl hydrogen phthalate	C16 H22 O4	240.198	5.443	279.161	4.997e+06	3.80122e+06	3.07532e+06	4.51376e+06	4.75923e+06	5.5586e+06	4.16078e+06	3.46415e+06	3.44435e+06	4.06303e+06	2.72121e+06	4.81917e+06	1.17785	0.236161	0.203649	0.722222	1.08718
Com_2790_pos	ACar 18:3	C25 H44 N O4	439.33	6.778	422.327	9.06825e+07	9.89644e+07	8.65928e+07	8.50589e+07	9.00152e+07	9.43904e+07	5.92308e+07	5.39566e+07	5.42601e+07	4.82936e+07	6.41857e+07	5.81269e+07	1.61425	0.690867	6.08699e-06	1	0.928246
Com_27966_pos	QNK	C15 H28 N6 O6	388.212	5.096	389.219	3.94211e+06	5.41222e+06	2.82406e+06	4.00986e+06	4.01541e+06	3.66924e+06	2.90674e+06	3.86362e+06	4.34264e+06	2.96852e+06	5.13395e+06	4.27865e+06	1.01612	0.0230744	0.883921	0.527778	0.597842
Com_27988_pos	4-oxo-5-phenylpentanoic acid	C11 H12 O3	214.059	2.035	215.066	3.06379e+06	4.35537e+06	2.11817e+06	3.72991e+06	3.93597e+06	2.03562e+06	2.17455e+06	3.06662e+06	3.66613e+06	2.65914e+06	3.94256e+06	4.50827e+06	0.961112	-0.0572235	0.768484	0.416667	0.670717
Com_28_pos	Palmitoylcarnitine	C23 H45 N O4	399.335	7.159	400.342	6.73453e+09	6.82499e+09	6.775e+09	6.89452e+09	6.60693e+09	7.01277e+09	5.39145e+09	4.3393e+09	4.31829e+09	4.21117e+09	4.90125e+09	4.00749e+09	1.50351	0.588333	0.0001977	1	0.867867
Com_28061_pos	2-phenyl-4H-furo[2,3-h]chromen-4-one	C17 H10 O3	262.063	4.719	263.07	847561	956019	739382	1.39507e+06	878451	1.1938e+06	1.22215e+06	434748	519594	568238	807903	915039	1.34528	0.427909	0.106678	0.75	0.718462
Com_28221_pos	dATP	C10 H16 N5 O12 P3	491.001	1.196	492.008	1.83529e+06	1.64484e+06	1.5221e+06	2.32813e+06	1.65267e+06	1.42613e+06	1.32848e+06	1.29484e+06	1.7522e+06	1.53371e+06	2.00709e+06	2.02898e+06	1.04664	0.0657641	0.65938	0.555556	0.552057
Com_2830_pos	Ginsenoside Rg3	C42 H72 O13	806.479	6.669	807.486	1.99672e+07	3.01984e+06	1.61584e+06	2.089e+06	2.1744e+06	2.03333e+06	2.28362e+06	2.46311e+06	2.22625e+06	1.94544e+06	7.50376e+06	3.85999e+06	1.52349	0.607376	0.927949	0.638889	0.589742
Com_2844_pos	Betulin	C30 H50 O2	442.381	6.667	443.388	1.64162e+07	1.49087e+06	1.53089e+06	2.08461e+06	2.16984e+06	2.02841e+06	2.15747e+06	2.24029e+06	2.22157e+06	1.94135e+06	5.07845e+06	4.0474e+06	1.45426	0.540287	0.930365	0.722222	0.553615
Com_28447_pos	YLK	C21 H34 N4 O5	422.251	5.577	423.258	3.54446e+06	1.34711e+06	1.71131e+06	4.7537e+06	2.84608e+06	4.13251e+06	3.56026e+06	2.65789e+06	2.23264e+06	684361	4.70986e+06	2.7524e+06	1.1047	0.143656	0.672949	0.583333	1.18558
Com_2861_pos	Glycerol 1-hexadecanoate	C19 H38 O4	330.277	9.661	331.284	1.49884e+07	1.15168e+07	1.33331e+07	1.66198e+07	1.95734e+07	1.62136e+07	6.28897e+06	7.43216e+06	7.61876e+06	1.21308e+07	1.66023e+07	1.57954e+07	1.40044	0.485885	0.0730306	0.777778	0.80485
Com_28610_pos	(5S)-5-hydroxy-1,7-diphenylheptan-3-one	C19 H22 O2	320.116	3.241	321.123	3.40204e+06	1.77088e+06	2.4788e+06	2.59334e+06	1.93929e+06	3.21368e+06	3.73552e+06	662355	1.9329e+06	1.37382e+06	1.645e+06	2.00728e+06	1.35583	0.439181	0.157994	0.75	0.647029
Com_2865_pos	Paracetamol	C8 H9 N O2	151.063	2.278	152.07	1.29184e+08	1.16697e+08	1.17048e+08	1.44737e+08	1.27482e+08	1.38394e+08	7.84093e+07	8.78196e+07	1.0136e+08	9.72747e+07	1.21759e+08	1.23526e+08	1.26779	0.342317	0.0179897	0.888889	0.356235
Com_2868_pos	L-Asparagine	C4 H8 N2 O3	132.053	1.747	133.061	7.3305e+07	9.35512e+07	6.48622e+07	7.91435e+07	6.63477e+07	8.45473e+07	4.54377e+07	5.06773e+07	5.13609e+07	4.58995e+07	5.38532e+07	5.98496e+07	1.50371	0.588527	0.000303588	1	1.16471
Com_2875_pos	5-Hydroxyindole	C8 H7 N O	133.053	1.98	134.06	1.65379e+08	1.69556e+08	1.49913e+08	1.84334e+08	1.56295e+08	1.79301e+08	1.19635e+08	1.40676e+08	1.47076e+08	1.28155e+08	1.819e+08	1.74084e+08	1.12703	0.17253	0.129026	0.75	0.209071
Com_28777_pos	KKK	C18 H38 N6 O4	402.295	0.978	202.155	3.44207e+06	3.69629e+06	3.33747e+06	3.33195e+06	3.4661e+06	4.09624e+06	922205	2.07354e+06	1.89408e+06	2.05642e+06	2.6459e+06	3.26593e+06	1.662	0.732919	0.0215002	1	1.14656
Com_28802_pos	PC (17:0/18:4)	C43 H78 N O8 P	767.548	8.006	768.556	556532	520316	704719	477349	890429	301276	1.1595e+06	563266	534351	3.98073e+06	463683	390848	0.486525	-1.03941	0.362742	0.583333	1.02332
Com_2890_pos	Cuminaldehyde	C10 H12 O	148.089	6.971	149.096	7.6205e+07	8.67085e+07	6.83105e+07	8.43445e+07	6.93602e+07	8.08448e+07	7.20368e+07	5.83999e+07	5.999e+07	5.35039e+07	7.87788e+07	5.47489e+07	1.23397	0.303311	0.0197789	0.861111	0.713152
Com_2908_pos	3-Amino-4-methylpentanoic acid	C6 H13 N O2	131.095	3.888	132.102	1.36232e+08	1.30409e+08	1.07504e+08	1.38959e+08	1.31689e+08	1.24945e+08	8.46391e+07	5.47266e+07	7.1664e+07	7.24808e+07	1.50187e+08	1.10539e+08	1.41434	0.500133	0.0406804	0.805556	1.28398
Com_291_pos	DL-Arginine	C6 H14 N4 O2	174.112	1.325	175.119	3.27896e+09	3.43737e+09	2.98828e+09	3.92585e+09	3.4559e+09	3.39666e+09	2.44981e+09	2.30745e+09	2.62443e+09	2.45727e+09	3.42481e+09	3.37376e+09	1.23113	0.299987	0.0269315	0.861111	0.544374
Com_2912_pos	5,6-dimethoxy-2-(2-methoxyphenyl)-4H-chromen-4-one	C18 H16 O5	312.097	5.225	313.104	1.41111e+08	1.64147e+08	1.4358e+08	1.72567e+08	1.90791e+08	1.89066e+08	1.23338e+08	1.20083e+08	1.41402e+08	1.24042e+08	1.69893e+08	1.56515e+08	1.19872	0.2615	0.0438188	0.833333	0.968876
Com_29199_pos	pentane-1,2,3,4,5-pentol	C5 H12 O5	174.053	3.167	175.06	3.35263e+06	3.60625e+06	2.95727e+06	2.54181e+06	3.73976e+06	4.33477e+06	2.29962e+06	2.33319e+06	2.06915e+06	1.76952e+06	3.13997e+06	3.35344e+06	1.37204	0.456327	0.0279971	0.861111	1.9857
Com_29392_pos	5-Hydroxylysine	C6 H15 Cl N2 O3	198.077	1.266	199.085	2.73293e+06	2.40062e+06	1.8994e+06	3.06918e+06	2.37533e+06	1.93518e+06	2.52619e+06	1.55061e+06	1.82507e+06	2.07119e+06	2.31094e+06	2.12517e+06	1.16145	0.215928	0.189994	0.722222	0.501289
Com_29413_pos	L-Carnitine	C7 H15 N O3	161.105	2.936	162.112	2.89052e+06	2.55892e+06	1.4319e+06	2.47275e+06	2.75739e+06	2.71068e+06	1.97396e+06	1.94985e+06	2.33548e+06	1.89162e+06	2.51275e+06	2.43073e+06	1.13195	0.178806	0.400464	0.805556	0.488478
Com_2950_pos	Tomatidine	C27 H45 N O2	415.345	11.02	416.352	1.79653e+07	8.62342e+06	1.2708e+07	1.2113e+07	1.42889e+07	2.19583e+07	9.79036e+06	7.04598e+06	9.90833e+06	8.38972e+06	1.27497e+07	1.30417e+07	1.43875	0.524815	0.066184	0.777778	0.60004
Com_2952_pos	L-Leucyl-L-alanine Hydrate	C9 H18 N2 O3	202.132	1.631	203.139	1.46096e+08	1.64318e+08	1.42924e+08	1.79561e+08	1.62016e+08	1.41931e+08	1.1892e+08	1.39998e+08	1.36926e+08	1.26725e+08	1.73448e+08	1.61541e+08	1.09246	0.127578	0.217047	0.777778	0.240118
Com_2953_pos	7-Hydroxy-3,4-dihydrocarbostyril	C9 H9 N O2	163.063	5.331	164.071	1.42104e+08	1.50612e+08	1.3212e+08	1.55854e+08	1.54973e+08	1.61562e+08	1.09312e+08	1.08422e+08	1.22889e+08	1.05281e+08	1.4159e+08	1.53221e+08	1.2113	0.276552	0.0247204	0.888889	0.524952
Com_2975_pos	L-Histidine	C6 H9 N3 O2	155.069	1.325	156.077	1.45185e+08	1.70528e+08	1.16373e+08	1.84033e+08	1.39186e+08	1.4877e+08	1.30204e+08	1.21553e+08	1.28446e+08	1.10312e+08	1.69773e+08	1.78748e+08	1.07752	0.107709	0.45432	0.666667	0.911206
Com_2988_pos	Pipecolic acid	C6 H11 N O2	129.079	1.541	130.086	1.18747e+08	1.09781e+08	1.02188e+08	1.39724e+08	1.20027e+08	1.11787e+08	5.58809e+07	6.90386e+07	6.98517e+07	6.75229e+07	9.26775e+07	1.07207e+08	1.51944	0.603542	0.00455901	0.972222	1.50651
Com_29996_pos	8,8-dimethyl-2H,8H-pyrano[3,2-g]chromen-2-one	C14 H12 O3	228.074	1.679	229.082	2.45722e+06	2.24027e+06	1.98977e+06	2.45323e+06	2.71278e+06	2.62038e+06	2.45786e+06	1.57478e+06	2.12065e+06	1.69278e+06	2.45834e+06	2.4322e+06	1.13638	0.184447	0.177916	0.694444	0.807495
Com_30_pos	Creatine	C4 H9 N3 O2	131.069	1.427	132.077	4.17979e+09	4.30554e+09	3.63776e+09	4.34263e+09	4.3434e+09	4.3896e+09	2.56411e+09	2.64635e+09	2.74663e+09	2.46723e+09	3.6599e+09	3.73955e+09	1.41377	0.499548	0.00367809	0.944444	0.858232
Com_30020_pos	FMH	C20 H27 N5 O4 S	1732.7	5.877	867.359	512143	474506	457624	776118	1.18487e+06	907602	366744	501200	411684	615751	809836	471750	1.35754	0.440997	0.199078	0.722222	0.768078
Com_30039_pos	1-Methylhistamine	C6 H13 Cl2 N3	197.049	1.553	198.056	2.38993e+06	2.50931e+06	1.92668e+06	2.49509e+06	2.17489e+06	2.77697e+06	1.79579e+06	2.09966e+06	2.08953e+06	1.66417e+06	2.7519e+06	2.69848e+06	1.08957	0.12376	0.354679	0.666667	0.73422
Com_30156_pos	Glu-Val-Phe	C19 H27 N3 O6	393.19	5.599	394.197	3.26572e+06	2.66397e+06	2.91784e+06	3.66435e+06	2.84667e+06	3.07658e+06	2.37675e+06	2.73236e+06	1.96332e+06	1.85239e+06	2.5804e+06	2.71379e+06	1.29651	0.374635	0.0109391	0.944444	1.49688
Com_30365_pos	3-(2-chlorophenyl)-3-(2,4-difluoroanilino)acrylonitrile	C15 H9 Cl F2 N2	290.042	3.931	291.049	3.20539e+06	3.97242e+06	3.52704e+06	5.03301e+06	4.02239e+06	3.85133e+06	1.05204e+06	1.14887e+06	1.18277e+06	1.12712e+06	1.68277e+06	1.54113e+06	3.05269	1.61008	7.99416e-07	1	2.03721
Com_3039_pos	PC (14:1e/3:0)	C25 H50 N O7 P	507.332	9.524	530.323	3.8983e+07	4.33988e+07	4.6305e+07	5.14149e+07	4.06817e+07	6.63513e+07	1.25943e+07	1.58074e+07	1.98987e+07	1.28188e+07	3.34836e+07	3.24817e+07	2.2594	1.17594	0.00294611	1	1.57298
Com_30398_pos	PC (18:4e/22:6)	C48 H78 N O7 P	811.551	9.814	812.558	165022	243988	207379	236154	175870	235398	300051	450144	274532	221211	631797	551622	0.520225	-0.942793	0.0161724	0.916667	1.8395
Com_30474_pos	PC (20:1/22:6)	C50 H86 N O8 P	859.602	6.9	860.61	239927	238986	144365	210277	1.24309e+06	165570	444449	978771	786816	454835	1.23365e+06	382211	0.523792	-0.932934	0.0443859	0.833333	1.86756
Com_3050_pos	dopaquinone	C9 H9 N O4	195.053	1.546	196.06	1.20098e+07	6.71365e+06	7.64623e+06	9.88e+06	8.61227e+06	8.93411e+06	2.72329e+06	5.44706e+06	6.76792e+06	4.28781e+06	8.32658e+06	1.0122e+07	1.42791	0.513904	0.0844639	0.777778	0.669985
Com_30546_pos	2,3-Bisphosphoglycerate	C3 H8 O10 P2	265.959	1.575	266.967	2.51293e+06	2.84072e+06	1.91222e+06	3.07262e+06	2.39397e+06	2.50963e+06	2.69131e+06	2.60058e+06	2.99467e+06	3.33937e+06	2.94503e+06	4.08192e+06	0.817144	-0.291338	0.0593771	0.833333	2.09597
Com_30560_pos	Levalbuterol	C13 H21 N O3	261.132	4.196	262.14	355652	375472	223840	379069	216253	237122	164924	308887	173229	188393	224506	329118	1.28678	0.363762	0.147322	0.777778	0.399219
Com_3068_pos	O-Aceyl-L-Serine	C5 H9 N O4	147.053	4.942	148.06	1.84473e+08	1.79867e+08	1.3461e+08	2.10984e+08	1.78204e+08	1.77565e+08	1.23257e+08	1.31395e+08	1.38716e+08	1.31378e+08	1.53408e+08	1.68809e+08	1.25826	0.331435	0.0148754	0.916667	0.371646
Com_30796_pos	Milbemycin A3 oxime	C31 H43 N O7	563.292	3.877	564.3	2.72006e+06	3.49981e+06	2.79732e+06	4.29642e+06	3.46844e+06	3.13124e+06	3.39637e+06	2.78994e+06	1.94973e+06	1.70624e+06	3.58388e+06	2.86341e+06	1.22246	0.289783	0.149326	0.694444	0.759046
Com_30899_pos	NPK	C15 H27 N5 O5	357.201	1.544	179.608	2.8525e+06	3.55748e+06	2.00455e+06	4.19454e+06	4.0094e+06	2.8059e+06	2.2905e+06	2.49759e+06	2.29816e+06	1.91676e+06	2.72869e+06	3.44193e+06	1.28014	0.356302	0.126715	0.805556	0.814611
Com_30945_pos	Natamycin	C33 H47 N O13	647.288	3.878	648.296	2.05487e+06	3.7222e+06	2.05864e+06	3.12593e+06	2.60281e+06	1.98762e+06	1.07495e+06	627653	1.34943e+06	939006	2.40141e+06	2.28557e+06	1.79212	0.841668	0.0256572	0.833333	1.28911
Com_31084_pos	bicyclo[2.2.2]oct-2-en-1-yl 4-methylbenzene-1-sulfonate	C15 H18 O3 S	278.094	2.308	279.101	2.39199e+06	3.27431e+06	1.77674e+06	2.95294e+06	3.04561e+06	2.80845e+06	3.52636e+06	1.94658e+06	2.29707e+06	1.87977e+06	3.18144e+06	3.26759e+06	1.00939	0.0134888	0.883697	0.472222	1.37651
Com_3110_pos	3-hydroxy-1,5-diphenylpentan-1-one	C17 H18 O2	276.113	7.562	277.12	1.30421e+08	1.28501e+08	1.1655e+08	1.54777e+08	1.54527e+08	1.43943e+08	1.42654e+08	1.1808e+08	1.18545e+08	1.18655e+08	1.74439e+08	1.61827e+08	0.99343	-0.00951039	0.991784	0.5	0.262333
Com_31116_pos	PC (19:0/20:5)	C47 H84 N O8 P	821.593	8.097	822.6	443634	1.75211e+06	345018	548523	1.06808e+06	477182	3.51238e+06	2.60606e+06	3.10782e+06	2.08954e+06	671607	1.1219e+06	0.353531	-1.50009	0.0152816	0.916667	1.92381
Com_3123_pos	PC (17:1/17:1)	C42 H80 N O8 P	757.561	7.359	758.568	4.49866e+06	1.62898e+07	9.72357e+06	6.21055e+06	7.44974e+06	6.62835e+06	7.97864e+07	7.70263e+07	8.72235e+07	1.43804e+08	5.55145e+06	5.82532e+06	0.127251	-2.97425	0.0475928	0.722222	2.49171
Com_31330_pos	PC (17:0/18:3)	C43 H80 N O8 P	769.554	7.427	770.562	246418	664655	2.06468e+06	932768	176788	217801	1.66063e+06	3.06891e+06	3.40603e+06	1.65502e+06	282911	180010	0.419673	-1.25266	0.246331	0.722222	1.77903
Com_31401_pos	PC (19:1/19:2)	C46 H86 N O8 P	811.598	7.671	812.605	545029	693854	858180	1.00741e+06	1.73852e+06	650053	2.0709e+06	1.85564e+06	3.37454e+06	2.19102e+06	725164	708602	0.502756	-0.99207	0.0810603	0.833333	1.7043
Com_315_pos	5-hydroxy-4-methoxy-5,6-dihydro-2H-pyran-2-one	C6 H8 O4	144.042	1.688	145.05	2.8279e+09	2.78294e+09	2.43188e+09	2.92073e+09	2.8544e+09	3.02861e+09	2.23144e+09	1.95576e+09	2.02166e+09	2.09202e+09	3.24772e+09	2.92154e+09	1.16422	0.219366	0.112975	0.694444	0.972019
Com_31665_pos	Methyl 3-indolyacetate	C11 H11 N O2	189.079	3.28	190.086	1.57529e+06	1.72974e+06	2.36259e+06	2.76163e+06	2.7832e+06	2.52695e+06	1.20218e+06	1.49947e+06	1.45867e+06	1.58669e+06	2.11851e+06	2.21205e+06	1.36337	0.447172	0.0493139	0.861111	1.68172
Com_31770_pos	YLH	C21 H29 N5 O5	1724.88	5.805	863.445	1.66848e+06	1.61927e+06	1.33559e+06	1.77986e+06	1.89608e+06	2.01493e+06	1.49969e+06	2.56229e+06	2.57578e+06	1.73441e+06	2.09799e+06	1.4976e+06	0.861833	-0.21452	0.295872	0.638889	0.520325
Com_31800_pos	Flavin adenine dinucleotide (FAD)	C27 H33 N9 O15 P2	785.161	6.153	786.168	523117	1.2409e+06	397459	494615	615092	737892	343895	484739	384326	496094	455725	814829	1.3455	0.428147	0.222554	0.75	0.756539
Com_31807_pos	3-(4-hydroxy-3-methoxyphenyl)propanoic acid	C10 H12 O4	213.1	2.347	214.108	2.04797e+06	4.24407e+06	2.5864e+06	4.10125e+06	3.37146e+06	3.45191e+06	1.11077e+06	1.62518e+06	1.34429e+06	1.21899e+06	2.48858e+06	2.59294e+06	1.90767	0.931812	0.00556521	0.916667	2.80134
Com_3191_pos	trans-2-Butene-1,4-dicarboxylic Acid	C6 H8 O4	144.042	1.377	145.049	1.09642e+08	1.4381e+08	1.18471e+08	1.43069e+08	1.50364e+08	1.58728e+08	9.70428e+07	9.7535e+07	1.16133e+08	9.53951e+07	1.52924e+08	1.26967e+08	1.2013	0.264591	0.0810843	0.777778	0.795912
Com_31984_pos	VMK	C16 H32 N4 O4 S	716.401	5.224	359.208	1.63695e+06	1.39306e+06	1.20663e+06	2.48137e+06	1.45568e+06	1.49214e+06	1.23041e+06	1.26308e+06	1.33129e+06	1.27316e+06	1.47384e+06	1.36011e+06	1.21861	0.285231	0.151611	0.777778	0.597486
Com_32138_pos	Glycerol-3-phosphate	C3 H9 O6 P	172.014	1.765	173.022	653472	861912	1.46889e+06	1.40716e+06	967273	2.37133e+06	1.21429e+06	996641	1.03006e+06	683357	1.35105e+06	574686	1.32136	0.402019	0.340692	0.638889	0.743271
Com_32235_pos	4-{2-[(2-chlorophenoxy)methyl]-1,3-thiazol-4-yl}benzonitrile	C17 H11 Cl N2 O S	288.065	6.597	327.028	855358	817840	520796	884267	793571	824940	976282	839691	863358	811389	1.1023e+06	1.05853e+06	0.831059	-0.266977	0.0763322	0.805556	0.699344
Com_32250_pos	MNK	C15 H29 N5 O5 S	187.085	5.028	392.204	2.44137e+06	3.73285e+06	1.72735e+06	3.04896e+06	2.67438e+06	2.91098e+06	2.0917e+06	1.73607e+06	2.36119e+06	2.70517e+06	3.51363e+06	3.12966e+06	1.06426	0.089855	0.680391	0.555556	0.853448
Com_32537_pos	DL-o-Tyrosine	C9 H11 N O3	181.074	1.939	182.081	1.77941e+06	2.18494e+06	1.62147e+06	1.74306e+06	2.19856e+06	1.82842e+06	1.9011e+06	1.48939e+06	1.54859e+06	1.40827e+06	1.89766e+06	2.25897e+06	1.0811	0.112503	0.369167	0.611111	0.515952
Com_32564_pos	Tyrosylalanine	C12 H16 N2 O4	252.111	2.769	253.118	1.97862e+06	2.55219e+06	2.01713e+06	2.19759e+06	1.96184e+06	2.13884e+06	1.29209e+06	1.4631e+06	1.51871e+06	1.68775e+06	2.4214e+06	2.09737e+06	1.22574	0.293648	0.0721382	0.777778	0.829008
Com_3266_pos	Fumonisin B2	C34 H59 N O14	705.403	7.088	706.41	4.18063e+06	3.88255e+06	3.45224e+06	3.86782e+06	3.16767e+06	5.05607e+06	1.31321e+07	3.11757e+06	3.38234e+06	2.59788e+06	3.55409e+06	3.66911e+06	0.801511	-0.319205	0.846291	0.694444	0.0959073
Com_3268_pos	N,N'-di[4-(2,6-dimethylmorpholino)phenyl]thiourea	C25 H34 N4 O2 S	476.223	5.435	477.231	2.92826e+07	2.78851e+07	2.4588e+07	2.70385e+07	2.48559e+07	3.26266e+07	3.25346e+06	1.50086e+07	2.04183e+07	7.65502e+06	7.34565e+06	1.11007e+07	2.56672	1.35993	0.00834644	1	1.29261
Com_32717_pos	7-hydroxy-5-methoxy-2-phenyl-3,4-dihydro-2H-1-benzopyran-4-one	C16 H14 O4	308.039	1.257	309.046	782354	950553	653336	795531	721906	1.01051e+06	678731	730781	692513	654305	928662	957956	1.05842	0.0819108	0.562476	0.611111	0.468271
Com_3276_pos	o-Cresol	C7 H8 O	108.058	4.937	109.065	1.50284e+08	1.60933e+08	1.32722e+08	1.87152e+08	1.65862e+08	1.63832e+08	1.1303e+08	1.21569e+08	1.35659e+08	1.17035e+08	1.53976e+08	1.5552e+08	1.20582	0.270019	0.027931	0.861111	1.08549
Com_32785_pos	N-glycyl-L-proline	C5 H10 N2 O4	162.064	1.287	163.071	1.01849e+06	1.12637e+06	932980	1.25241e+06	1.15056e+06	1.07867e+06	907110	789409	871826	734823	1.11567e+06	1.25828e+06	1.15542	0.208423	0.133641	0.75	0.486881
Com_3282_pos	Fexofenadine	C32 H39 N O4	501.283	9.544	502.29	3.09918e+07	3.01533e+07	2.64792e+07	2.88573e+07	2.60689e+07	3.46146e+07	8.20567e+06	9.30448e+06	1.0005e+07	1.45971e+07	1.8419e+07	1.89869e+07	2.22798	1.15574	0.00165854	1	1.94508
Com_3284_pos	(+/-)11(12)-DiHET	C20 H34 O4	360.227	8.168	361.234	2.1108e+07	2.55499e+07	2.8132e+07	2.6882e+07	2.55095e+07	4.06388e+07	2.21567e+07	1.59741e+07	1.79544e+07	1.53517e+07	2.05291e+07	2.27036e+07	1.46351	0.549433	0.00833021	0.944444	0.521886
Com_32880_pos	3-Hydroxy-3-methylbutanoic acid	C5 H10 O3	118.053	2.33	119.06	799163	1.66399e+06	1.13514e+06	1.67818e+06	1.47755e+06	2.12595e+06	1.38919e+06	1.31192e+06	1.33003e+06	1.00686e+06	1.75754e+06	1.86675e+06	1.02513	0.0358049	0.995178	0.527778	0.883267
Com_329_pos	(S)-10-Hydroxycamptothecin	C20 H16 N2 O5	364.11	5.424	365.117	1.00321e+09	1.21879e+09	8.60394e+08	1.09623e+09	1.08444e+09	1.1122e+09	2.69185e+09	8.6472e+08	9.17278e+08	8.0431e+08	1.04939e+09	1.07197e+09	0.861581	-0.214942	0.781304	0.666667	0.0874246
Com_3292_pos	Mazindol-d4	C16 H9 [2]H4 Cl N2 O	288.093	5.355	289.1	1.18214e+08	1.68555e+08	1.06638e+08	1.49706e+08	1.39395e+08	1.32399e+08	1.10668e+08	1.15123e+08	1.21311e+08	1.11373e+08	1.5527e+08	1.35498e+08	1.08764	0.121202	0.373633	0.638889	0.395078
Com_32995_pos	PC (20:4e/16:4)	C44 H74 N O7 P	759.516	11.811	760.524	3.434e+06	499245	419318	383107	470610	513852	696017	548378	385491	574478	725266	792357	1.53685	0.619976	0.887502	0.722222	0.295756
Com_33_pos	PC (19:2/19:2)	C46 H84 N O8 P	809.593	11.314	810.601	1.93092e+09	3.5591e+09	5.5846e+09	2.82278e+09	4.51552e+09	3.48665e+09	2.3552e+09	2.19225e+09	2.29953e+09	3.97392e+09	3.75976e+09	4.14598e+09	1.16943	0.225811	0.489982	0.583333	0.338366
Com_33058_pos	KNK	C16 H32 N6 O5	388.243	3.127	389.251	1.47001e+06	1.5518e+06	1.19129e+06	1.38223e+06	1.48232e+06	1.7144e+06	1.14456e+06	1.14898e+06	1.23728e+06	1.25829e+06	1.54059e+06	1.51837e+06	1.12028	0.16386	0.149071	0.722222	0.538448
Com_33171_pos	PC (18:4e/16:4)	C42 H70 N O7 P	731.491	9.521	732.498	128419	211173	2.92877e+06	102181	132723	150240	203852	205109	257201	127722	756717	760148	1.58109	0.66092	0.670094	0.666667	0.787306
Com_3320_pos	D-Fructose 6-phosphate	C6 H13 O9 P	260.029	5.671	261.036	6.08847e+07	1.90383e+07	4.743e+07	4.66542e+07	3.47006e+07	5.51894e+07	1.47391e+08	1.6067e+07	2.58503e+07	2.3763e+07	3.17257e+07	3.57565e+07	0.940631	-0.0882991	0.624583	0.694444	0.343323
Com_3327_pos	PC (16:1/17:2)	C41 H76 N O8 P	703.572	10.559	704.578	1.77064e+08	1.06243e+07	3.62643e+06	8.89432e+06	5.5438e+06	8.73565e+06	6.08019e+06	6.47451e+06	8.4573e+06	4.10183e+06	5.76293e+06	4.68294e+06	6.0318	2.59259	0.254378	0.722222	1.50932
Com_33351_pos	CKK	C15 H31 N5 O4 S	399.187	4.672	400.194	2.13712e+06	2.04243e+06	1.62124e+06	1.23977e+06	2.04947e+06	1.1047e+06	525054	1.08797e+06	1.13697e+06	1.48641e+06	2.44581e+06	1.58405e+06	1.23329	0.302517	0.279444	0.694444	0.592462
Com_3336_pos	LLK	C18 H36 N4 O4	186.137	4.867	187.144	1.24982e+08	1.25848e+08	1.12199e+08	1.61322e+08	1.26861e+08	1.15773e+08	8.22113e+07	9.73404e+07	1.11469e+08	1.08885e+08	1.34729e+08	1.2878e+08	1.15612	0.209285	0.129615	0.722222	0.352156
Com_33710_pos	4-amino-2-(4-chlorophenyl)-6-(methylthio)pyrimidine-5-carbonitrile	C12 H9 Cl N4 S	552.052	2.539	277.033	2.5769e+06	3.41432e+06	2.04293e+06	1.70537e+06	2.40518e+06	2.1803e+06	809487	1.02584e+06	1.2187e+06	776343	1.07701e+06	962887	2.44026	1.28704	3.70176e-05	1	1.70729
Com_33742_pos	PC (18:2/18:2)	C44 H80 N O8 P	759.58	3.343	760.585	369993	292310	253132	333551	302411	339296	287902	251406	259608	271594	336189	318044	1.09622	0.132534	0.239966	0.722222	0.43169
Com_3376_pos	Nobiletin	C21 H22 O8	402.131	6.627	403.138	2.29311e+06	2.22325e+06	1.54347e+06	2.13768e+06	2.12746e+06	2.21156e+06	2.33671e+06	2.2511e+06	2.31455e+06	1.9046e+06	2.48053e+06	3.87168e+06	0.826992	-0.274054	0.169152	0.833333	0.338718
Com_33765_pos	Hydroquinone	C6 H6 O2	110.037	0.095	111.044	1.15875e+06	1.55535e+06	1.33829e+06	1.45426e+06	1.24282e+06	1.72688e+06	694635	672164	870267	865557	487897	1.87828e+06	1.54995	0.632217	0.0355002	0.833333	1.41277
Com_3405_pos	ACar 20:5	C27 H44 N O4	445.319	6.747	446.326	5.88036e+07	6.55039e+07	6.00576e+07	6.44875e+07	6.41757e+07	6.75543e+07	5.80066e+07	4.53786e+07	4.99284e+07	4.5494e+07	6.12863e+07	5.65235e+07	1.20203	0.265469	0.0136903	0.944444	0.413601
Com_3420_pos	Gly-Phe	C11 H14 N2 O3	222.101	5.202	223.108	1.33157e+08	1.29006e+08	1.13753e+08	1.31495e+08	1.40636e+08	1.38089e+08	9.35244e+07	1.07622e+08	1.19262e+08	1.0096e+08	1.15152e+08	1.30853e+08	1.17796	0.236287	0.0193384	0.888889	0.62892
Com_34212_pos	PC (20:5e/22:0)	C50 H92 N O7 P	849.664	11.894	850.672	682652	741645	965084	722487	832203	978601	604907	605322	661702	921762	686858	1.18886e+06	1.05424	0.0762011	0.56846	0.694444	0.416088
Com_34330_pos	3,5-Diiodotyrosine	C9 H9 I2 N O3	432.868	1.249	433.875	1.56868e+06	1.84877e+06	1.32265e+06	1.45508e+06	1.19868e+06	2.23541e+06	1.3483e+06	1.5248e+06	1.10485e+06	1.33761e+06	1.87591e+06	2.41514e+06	1.00236	0.00339964	0.927029	0.5	0.82218
Com_3453_pos	3-Methylindole	C9 H9 N	131.073	5.231	132.081	1.53408e+08	1.64138e+08	1.37574e+08	1.74437e+08	1.80716e+08	1.70521e+08	1.11325e+08	1.20919e+08	1.24089e+08	1.13462e+08	1.52015e+08	1.68379e+08	1.24122	0.311755	0.0225216	0.888889	0.551265
Com_3455_pos	Cytosine	C4 H5 N3 O	111.043	1.519	112.051	7.28356e+07	6.07164e+07	5.36795e+07	6.58199e+07	6.20488e+07	7.3275e+07	5.92801e+07	4.98634e+07	4.63587e+07	4.52978e+07	6.01853e+07	7.31249e+07	1.16242	0.217127	0.111589	0.805556	0.60289
Com_34562_pos	N'-{6-[(5-chloro-3-pyridyl)oxy]-3-pyridyl}-N,N-dimethyliminoformamide	C13 H13 Cl N4 O	276.078	2.65	277.085	2.74482e+06	3.0329e+06	2.15805e+06	2.99514e+06	1.95166e+06	2.73022e+06	1.5298e+06	2.07845e+06	2.02498e+06	2.1009e+06	2.09608e+06	2.44913e+06	1.27147	0.346496	0.0359121	0.833333	0.976722
Com_3471_pos	Leucylproline	C11 H20 N2 O3	228.147	5.153	229.155	6.9269e+07	1.47135e+08	4.66099e+07	5.7982e+07	6.10434e+07	6.28457e+07	7.17229e+07	4.95945e+07	6.17093e+07	4.61396e+07	7.79058e+07	8.15757e+07	1.1447	0.194967	0.672262	0.527778	0.480239
Com_34786_pos	VLH	C17 H29 N5 O4	194.603	4.806	195.611	1.07154e+06	1.58797e+06	1.13234e+06	1.76822e+06	1.3912e+06	1.31767e+06	864351	884496	937564	1.13278e+06	1.39666e+06	1.64347e+06	1.2055	0.269637	0.164915	0.694444	0.751722
Com_3487_pos	Cysteinylglycine	C5 H10 N2 O3 S	178.041	1.451	179.048	1.58877e+08	5.89834e+07	8.40486e+07	9.98509e+07	1.08518e+08	1.14575e+08	5.25345e+07	1.0079e+08	8.42905e+07	9.4399e+07	1.56094e+08	1.67822e+08	0.952622	-0.0700242	0.92904	0.5	0.373326
Com_34911_pos	PC (16:1e/22:5)	C46 H82 N O7 P	791.581	6.156	792.588	534957	429832	469772	505810	376932	549699	351679	495711	2.22026e+06	969180	568851	468312	0.565039	-0.823577	0.245374	0.638889	1.22178
Com_3509_pos	Valerophenone	C11 H14 O	162.104	8.726	163.112	1.6529e+07	1.65731e+07	2.01403e+07	2.12886e+07	1.96842e+07	2.26316e+07	1.52228e+07	1.32766e+07	1.53887e+07	2.18542e+07	3.06863e+07	1.8286e+07	1.01859	0.0265696	0.709096	0.638889	0.350997
Com_35126_pos	PC (22:3e/18:3)	C48 H86 N O7 P	1639.22	10.106	820.618	914012	229466	187725	466445	291154	281370	154613	203224	431040	471844	1.6446e+06	1.11494e+06	0.589556	-0.762299	0.461895	0.611111	1.87706
Com_352_pos	4-Hydroxybenzaldehyde	C7 H6 O2	122.037	2.414	123.044	2.41374e+09	2.65657e+09	2.17833e+09	2.57517e+09	2.47745e+09	2.77565e+09	1.6208e+09	1.85811e+09	1.99704e+09	1.90578e+09	2.41976e+09	2.41606e+09	1.23404	0.303387	0.0182879	0.888889	0.490857
Com_3531_pos	LNK	C16 H31 N5 O5	188.116	1.709	189.123	1.6314e+08	1.57221e+08	1.37675e+08	1.58613e+08	1.53784e+08	1.70763e+08	5.94996e+07	5.58975e+07	7.49495e+07	6.95368e+07	8.60126e+07	7.15798e+07	2.25449	1.1728	7.47557e-06	1	2.79916
Com_3545_pos	Pyridoxal 5'-phosphate	C8 H10 N O6 P	247.025	2.451	248.032	2.42617e+07	7.97502e+07	2.77616e+07	3.38511e+07	2.46677e+07	3.12309e+07	3.45529e+07	2.01433e+07	2.51263e+07	1.53711e+07	1.51751e+07	2.04638e+07	1.69318	0.759737	0.0632726	0.805556	1.19782
Com_35635_pos	4-{3-[(3,4-dihydroxyphenyl)methyl]-2-methylbutyl}benzene-1,2-diol	C18 H22 O4	162.067	6.274	325.141	1.04665e+06	1.09349e+06	944499	990448	650241	1.06526e+06	866226	750907	935936	1.11061e+06	1.35888e+06	1.30761e+06	0.914761	-0.128533	0.53402	0.583333	0.830869
Com_35834_pos	Cystamine	C4 H12 N2 S2	152.044	5.602	153.051	1.28123e+06	875046	693724	1.25179e+06	1.1864e+06	1.20418e+06	1.10492e+06	848647	728187	816784	1.12149e+06	1.36153e+06	1.0854	0.118225	0.573272	0.638889	0.827642
Com_35849_pos	ARH	C15 H26 N8 O4	382.202	4.916	383.209	667653	599259	519170	768491	750728	754928	428591	499870	685697	529887	809115	761832	1.09293	0.128202	0.412143	0.583333	0.606239
Com_35957_pos	2-cyano-N-(3-oxo-1,3-dihydro-2-benzofuran-5-yl)benzenesulfonamide	C15 H10 N2 O4 S	672.041	2.541	337.028	320134	312797	249361	278186	259416	294139	248430	192268	219833	208825	275134	262779	1.21798	0.284496	0.0188145	0.888889	0.496497
Com_36_pos	2-Hydroxycinnamic acid	C9 H8 O3	164.047	2.394	165.055	1.36137e+10	1.49161e+10	1.25936e+10	1.54967e+10	1.4056e+10	1.55698e+10	9.12173e+09	1.05599e+10	1.14593e+10	1.07393e+10	1.39489e+10	1.35891e+10	1.24241	0.31314	0.0175708	0.916667	0.802159
Com_360_pos	Thiazolidine-4-carboxylic acid	C4 H7 N O2 S	133.02	1.51	134.027	1.06312e+09	3.22505e+09	9.66285e+08	1.41783e+09	1.09066e+09	1.21247e+09	9.9881e+08	9.44904e+08	1.10842e+09	7.15747e+08	1.32656e+09	1.22216e+09	1.42092	0.506828	0.218669	0.666667	0.563311
Com_3604_pos	IPK	C17 H32 N4 O4	356.242	4.746	357.25	4.17411e+07	4.87068e+07	3.48768e+07	4.79747e+07	3.60359e+07	3.78616e+07	1.92991e+07	2.27972e+07	2.76536e+07	2.06955e+07	4.09988e+07	3.74181e+07	1.4639	0.549813	0.0217779	0.861111	0.845511
Com_36075_pos	PC (22:5e/20:5)	C50 H82 N O7 P	839.579	10.66	840.586	312686	307076	335504	2.01714e+06	357404	290648	405498	383191	388859	334169	283055	348884	1.68892	0.7561	0.543212	0.611111	0.443882
Com_361_pos	Spermidine	C7 H19 N3	145.158	1.052	146.165	2.14252e+09	1.85839e+09	2.11652e+09	1.99542e+09	1.52926e+08	2.06517e+09	9.41365e+08	1.34596e+09	2.24776e+09	1.34196e+09	1.49672e+09	1.54926e+09	1.15779	0.211369	0.855108	0.694444	0.202604
Com_36140_pos	8-Hydroxyguanosine	C10 H13 N5 O6	299.087	3.874	300.094	1.27778e+06	1.54045e+06	1.2164e+06	1.50855e+06	1.54615e+06	1.60273e+06	1.19513e+06	914308	1.12545e+06	857090	1.5999e+06	1.26037e+06	1.25025	0.32222	0.052304	0.833333	1.39787
Com_3615_pos	PC (5:0/16:4)	C29 H50 N O8 P	571.327	9.242	572.335	1.74618e+07	1.83673e+07	1.89078e+07	1.96929e+07	1.8575e+07	2.37197e+07	2.03022e+07	1.35231e+07	1.36255e+07	1.66243e+07	2.43053e+07	2.32077e+07	1.04603	0.0649245	0.573911	0.555556	0.469679
Com_3629_pos	EKK	C17 H33 N5 O6	403.243	2.669	404.25	6.72713e+07	4.75134e+07	6.20663e+07	6.41599e+07	4.50857e+07	7.28644e+07	1.91235e+07	4.49388e+07	5.1574e+07	4.5803e+07	6.23367e+07	6.95094e+07	1.22393	0.291522	0.242771	0.694444	0.468988
Com_363_pos	PC (14:0e/2:0)	C24 H50 N O7 P	495.332	9.52	496.34	3.8506e+08	3.53997e+08	3.61696e+08	3.7834e+08	3.23729e+08	4.41454e+08	2.31177e+08	2.13539e+08	2.13386e+08	2.67235e+08	1.61292e+08	2.87798e+08	1.63288	0.70742	0.000840861	1	1.50422
Com_3630_pos	Ala-Leu	C9 H18 N2 O3	202.132	5.09	203.139	6.59272e+07	6.06008e+07	3.15692e+07	5.03708e+07	4.3665e+07	3.77239e+07	4.01764e+07	5.01816e+07	4.10908e+07	3.32777e+07	7.75717e+07	5.70503e+07	0.968293	-0.0464848	0.882147	0.5	0.865533
Com_3636_pos	O-Acetyl-L-carnitine	C9 H17 N O4	203.116	5.794	204.123	3.20211e+07	3.01119e+07	2.9487e+07	3.38339e+07	2.72125e+07	3.21835e+07	2.41528e+07	2.44796e+07	2.50614e+07	2.17579e+07	2.36749e+07	2.91302e+07	1.24682	0.318256	0.00144196	0.972222	0.42659
Com_3687_pos	5,6-dimethyl-4-oxo-4H-pyran-2-carboxylic acid	C8 H8 O4	168.042	1.784	186.076	1.89681e+07	3.67943e+07	1.88834e+07	2.10098e+07	1.94791e+07	3.33494e+07	1.81056e+07	1.65676e+07	2.23433e+07	1.06359e+07	2.24144e+07	2.38991e+07	1.30288	0.381706	0.171207	0.666667	0.492467
Com_36894_pos	P-Aminohippuric Acid	C9 H10 N2 O3	194.069	3.21	195.077	1.11155e+06	1.49634e+06	1.40986e+06	1.71017e+06	1.23384e+06	1.86617e+06	902562	922196	981776	1.13676e+06	1.26448e+06	1.28845e+06	1.35893	0.442474	0.0152596	0.861111	1.88488
Com_3696_pos	N-[2-chloro-6-(trifluoromethoxy)phenyl]-2,2-dimethylpropanamide	C12 H13 Cl F3 N O2	295.059	1.347	296.066	3.16764e+07	3.21502e+07	2.35044e+07	2.99877e+07	2.64354e+07	2.96969e+07	1.69793e+07	1.97521e+07	2.23325e+07	2.10683e+07	3.49289e+07	3.78686e+07	1.13419	0.18166	0.283766	0.666667	0.432198
Com_36975_pos	PC (20:3e/23:0)	C51 H98 N O7 P	1735.38	7.757	868.699	144929	299528	85097	139846	96582.7	142001	171135	145735	216963	1.44035e+06	170096	270107	0.376073	-1.41091	0.136815	0.861111	1.3293
Com_370_pos	L-Cysteine-glutathione gisulfide	C13 H22 N4 O8 S2	426.088	1.446	427.095	1.37973e+09	2.70919e+09	1.12758e+09	2.0555e+09	1.91879e+09	1.56308e+09	9.14325e+08	1.70932e+09	1.43213e+09	8.2773e+08	2.14879e+09	1.97318e+09	1.19415	0.255984	0.359422	0.611111	0.363628
Com_37052_pos	Dl-Threitol	C4 H10 O4	122.058	1.402	123.065	1.49293e+06	1.291e+06	935031	1.26696e+06	1.35156e+06	1.58032e+06	1.26741e+06	882037	835711	784317	1.80802e+06	1.08649e+06	1.18815	0.248714	0.209516	0.75	1.03678
Com_371_pos	5-Methyluridine	C10 H14 N2 O6	258.085	2.218	259.092	2.07918e+08	1.4871e+09	1.07753e+09	1.07084e+09	1.21639e+09	1.36978e+09	1.27937e+09	9.49456e+08	1.23974e+09	1.37088e+09	1.37531e+09	1.01449e+09	0.88938	-0.169129	0.429439	0.555556	0.552264
Com_3722_pos	Hexanoylcarnitine	C13 H25 N O4	259.179	5.45	260.186	1.11063e+08	1.08834e+08	9.4446e+07	1.25098e+08	1.17857e+08	1.14149e+08	8.87338e+07	8.3721e+07	9.40474e+07	7.92999e+07	9.97248e+07	9.75512e+07	1.23637	0.306116	0.00265602	0.944444	0.378021
Com_3728_pos	Asp-Glu	C9 H14 N2 O7	262.08	1.492	263.087	1.18207e+08	1.16443e+08	9.11545e+07	1.15521e+08	1.18163e+08	1.17197e+08	8.21055e+07	8.77157e+07	8.69278e+07	7.37918e+07	1.07425e+08	1.16353e+08	1.22075	0.287769	0.0333937	0.916667	1.02248
Com_3752_pos	N-Tetradecanamide	C14 H29 N O	227.225	9.726	228.232	2.2778e+07	2.09267e+07	1.969e+07	2.36074e+07	2.13711e+07	2.31745e+07	1.21022e+07	1.34118e+07	1.09539e+07	1.66768e+07	2.49917e+07	1.89233e+07	1.35533	0.43864	0.0410152	0.833333	0.9508
Com_37824_pos	6-(tert-butyl)-4-piperidinothieno[3,2-d]pyrimidine	C15 H21 N3 S	550.286	4.099	276.15	327404	359968	269785	356929	359589	370236	252171	266888	256999	238043	322341	345767	1.21502	0.280975	0.0298007	0.916667	0.512342
Com_3792_pos	1,3-Dihydro-1,3,3-trimethyl-2H-indol-2-ylidene acetaldehyde	C13 H15 N O	201.115	6.307	202.123	9.95522e+07	1.07367e+08	8.72392e+07	1.03717e+08	1.05633e+08	1.09309e+08	9.82338e+07	8.76202e+07	8.85795e+07	8.73198e+07	1.13401e+08	1.1292e+08	1.04208	0.0594611	0.479286	0.555556	0.502623
Com_380_pos	DL-Carnitine	C7 H15 N O3	161.105	1.367	162.112	1.36642e+09	1.28443e+09	1.13219e+09	1.42518e+09	1.29017e+09	1.38293e+09	1.33328e+09	1.268e+09	1.45774e+09	1.22992e+09	1.85182e+09	1.94941e+09	0.867015	-0.205871	0.185883	0.638889	0.471011
Com_3811_pos	Oleoyl ethanolamide	C20 H39 N O2	325.298	9.726	326.305	2.02675e+07	2.2533e+07	2.08498e+07	2.63006e+07	2.37873e+07	2.38238e+07	1.0366e+07	9.21818e+06	1.15118e+07	9.09104e+06	1.77431e+07	1.42904e+07	1.90475	0.929602	0.000928378	1	2.11007
Com_38146_pos	YPH	C20 H25 N5 O5	375.203	4.744	376.21	1.22194e+06	1.42244e+06	617375	755532	630950	455519	393736	524433	355861	825441	668838	1.083e+06	1.3252	0.406212	0.292953	0.666667	1.02051
Com_38174_pos	PC (16:0/16:1)	C40 H78 N O8 P	731.547	7.236	732.555	154801	143750	86840.1	140940	131279	133855	227172	362133	154894	122606	135795	148717	0.687443	-0.540688	0.132736	0.75	0.881281
Com_3818_pos	FPK	C20 H30 N4 O4	195.113	4.946	196.12	7.43794e+07	6.55174e+07	5.67039e+07	7.65696e+07	6.37585e+07	5.33442e+07	3.15393e+07	4.34757e+07	4.69258e+07	4.33528e+07	6.72319e+07	6.90484e+07	1.29412	0.371972	0.0705294	0.777778	0.761766
Com_3820_pos	(3S,9aS)-3-benzyl-octahydro-1H-pyrido[1,2-a]pyrazin-1-one	C15 H20 N2 O	266.138	2.183	267.145	9.52975e+07	3.42562e+07	8.07775e+07	9.92013e+07	9.09999e+07	1.03302e+08	6.54613e+07	7.83484e+07	8.17916e+07	8.16228e+07	1.14219e+08	1.03712e+08	0.959401	-0.0597943	0.673363	0.5	0.439656
Com_3822_pos	PC (14:0e/20:5)	C42 H76 N O7 P	737.536	10.077	738.544	5.07846e+06	7.58819e+06	2.08653e+06	3.66048e+06	3.05228e+06	3.46686e+06	1.21922e+08	7.21689e+07	8.13979e+06	4.10643e+06	2.51775e+06	4.24217e+06	0.117002	-3.0954	0.149494	0.75	1.98124
Com_38222_pos	N1-{[5-(2,4-difluorophenyl)-2-furyl]methyl}benzene-1-sulfonamide	C17 H13 F2 N O3 S	742.071	2.973	372.043	406747	187057	244499	441499	269994	492752	87260.8	1.09813e+06	406594	419824	214599	166535	0.853573	-0.228413	0.797938	0.611111	0.509231
Com_3823_pos	MLK	C17 H34 N4 O4 S	390.226	4.952	391.234	5.6417e+07	7.25887e+07	5.57736e+07	8.50444e+07	7.10603e+07	5.91423e+07	3.50596e+07	4.82815e+07	5.21742e+07	4.82313e+07	7.47192e+07	6.29618e+07	1.24453	0.315601	0.0981562	0.777778	0.663982
Com_38308_pos	Kinetin	C10 H9 N5 O	215.081	1.155	216.088	688435	1.52097e+06	569564	839414	217644	993325	580220	569503	671059	576183	1.35627e+06	1.14407e+06	0.986125	-0.020158	0.75442	0.527778	1.34516
Com_38385_pos	Thymopentin	C30 H49 N9 O9	679.365	3.932	340.69	323994	423524	324980	366388	417662	407098	278912	325394	292088	382822	462335	316170	1.10007	0.137602	0.285868	0.694444	0.314393
Com_386_pos	Citraconic acid	C5 H6 O4	130.026	1.363	131.034	2.76013e+09	2.49574e+09	2.21087e+09	2.74642e+09	2.697e+09	2.78779e+09	1.6751e+09	1.74142e+09	2.00998e+09	1.73744e+09	2.51438e+09	2.54578e+09	1.28418	0.360848	0.0181216	0.888889	0.969482
Com_38623_pos	N-[1-(4-methoxy-2-oxo-2H-pyran-6-yl)-2-methylbutyl]acetamide	C13 H19 N O4	540.314	4.102	271.164	601048	190732	276311	198200	693065	787599	374298	445183	355301	549355	367176	277157	1.1598	0.213878	0.984169	0.5	0.228929
Com_3935_pos	L-Tyrosine methyl ester	C10 H13 N O3	195.09	4.974	196.097	5.72094e+07	5.55973e+07	4.29834e+07	5.62826e+07	5.09965e+07	5.36343e+07	3.65557e+07	3.99378e+07	3.51775e+07	3.32288e+07	6.9956e+07	5.44835e+07	1.17585	0.233708	0.173569	0.75	0.900557
Com_39427_pos	PC (18:0/20:5)	C46 H82 N O8 P	785.598	0.561	808.587	308859	123590	235529	122109	136975	145064	274372	137792	206915	165034	232625	154172	0.915635	-0.127156	0.527982	0.666667	0.411041
Com_39432_pos	WLH	C23 H30 N6 O4	205.132	3.324	206.139	465631	567407	423193	684206	608494	602560	274781	401687	341361	381397	615004	411860	1.38144	0.466171	0.0293832	0.861111	1.51094
Com_3944_pos	AICA ribonucleotide	C9 H15 N4 O8 P	338.063	1.612	339.07	9.65222e+06	9.02929e+06	8.05105e+06	9.84275e+06	9.2318e+06	1.18292e+07	8.44529e+06	9.41995e+06	1.10312e+07	1.04785e+07	1.17553e+07	1.32527e+07	0.895212	-0.159699	0.229644	0.694444	0.287765
Com_3959_pos	5-[(dimethylamino)methylidene]-3-phenyl-1,3-thiazolane-2,4-dione	C12 H12 N2 O2 S	248.062	5.409	249.069	9.21088e+07	1.14986e+07	6.79117e+07	7.11606e+07	7.41188e+07	8.31107e+07	4.24871e+07	4.74342e+07	5.62979e+07	5.68694e+07	6.2817e+07	7.50931e+07	1.17276	0.229906	0.986438	0.75	0.235576
Com_39760_pos	ANK	C13 H25 N5 O5	313.179	4.766	314.186	116062	143607	93177.5	111109	110085	124388	47434.3	63029.6	73162.2	55461.8	107256	157895	1.38511	0.470003	0.0789895	0.805556	1.5028
Com_3997_pos	ACar 22:6	C29 H46 N O4	471.335	6.949	472.342	2.29725e+07	2.74963e+07	2.38138e+07	2.41116e+07	2.81995e+07	2.97152e+07	3.2629e+07	2.82404e+07	2.98977e+07	3.00856e+07	3.47363e+07	3.28023e+07	0.829704	-0.269332	0.00618873	0.972222	0.482141
Com_3998_pos	4-methoxy-6-(prop-2-en-1-yl)-2H-1,3-benzodioxole	C11 H12 O3	210.087	5.577	193.084	8.59057e+07	7.1891e+07	4.74767e+07	4.40487e+07	5.83565e+07	3.06317e+07	6.52311e+07	4.27246e+07	3.116e+07	4.36034e+07	9.39389e+07	3.13035e+07	1.09855	0.135596	0.612408	0.611111	0.267743
Com_4003_pos	4-Methoxycinnamic Acid	C10 H10 O3	178.063	4.975	179.07	5.28836e+07	5.18664e+07	3.92672e+07	5.19892e+07	4.66771e+07	4.93431e+07	3.34258e+07	3.55995e+07	3.18038e+07	2.98403e+07	6.47778e+07	4.94426e+07	1.19248	0.253966	0.156645	0.75	0.895651
Com_4026_pos	S-Adenosylmethionine	C15 H22 N6 O5 S	398.137	1.327	399.144	8.66695e+07	1.02268e+08	7.23687e+07	9.84947e+07	1.01478e+08	8.12585e+07	3.91309e+07	4.58768e+07	5.30447e+07	4.41357e+07	6.88693e+07	7.33137e+07	1.67258	0.742076	0.00207927	0.972222	1.62428
Com_4055_pos	FPH	C20 H25 N5 O4	762.363	5.613	382.189	3.31955e+07	2.64447e+07	2.19364e+07	3.06996e+07	2.86913e+07	2.77752e+07	1.49377e+07	7.74195e+06	1.02217e+07	1.05411e+07	1.15871e+07	1.12338e+07	2.54655	1.34854	1.00435e-05	1	0.96887
Com_4066_pos	2-(4,4-diphenyl-1-piperidinobuta-1,3-dienyl)phenyl acetate	C29 H29 N O2	810.42	5.672	406.217	9.9874e+06	9.11464e+06	6.79734e+06	8.87047e+06	9.68634e+06	8.50679e+06	2.4422e+06	5.17627e+06	5.44819e+06	4.40632e+06	5.62284e+06	6.34106e+06	1.7992	0.847359	0.00503987	1	0.783989
Com_4076_pos	ACar 22:1	C29 H56 N O4	481.413	8.318	482.42	2.94035e+07	3.95429e+07	3.02655e+07	3.1689e+07	2.98658e+07	3.12685e+07	3.24122e+07	2.8398e+07	3.337e+07	2.45864e+07	2.74209e+07	2.38168e+07	1.12959	0.1758	0.116493	0.722222	0.337601
Com_4083_pos	L-Cystine	C6 H12 N2 O4 S2	240.024	1.286	241.031	1.31362e+06	1.6558e+06	1.19042e+06	1.45799e+06	2.61825e+06	1.11224e+06	1.33121e+06	803401	1.06398e+06	890893	1.29805e+06	1.66326e+06	1.32585	0.406922	0.142182	0.722222	0.277596
Com_4087_pos	5-Methyl-dl-tryptophan	C12 H14 N2 O2	218.106	5.344	219.113	7.11694e+07	6.983e+07	6.57737e+07	6.69702e+07	7.17665e+07	7.11665e+07	5.11866e+07	4.45133e+07	5.83389e+07	5.23572e+07	7.29528e+07	7.4955e+07	1.17604	0.23394	0.0874295	0.666667	0.805781
Com_4089_pos	o-Toluic Acid	C8 H8 O2	136.052	2.414	137.06	1.26036e+08	1.35288e+08	1.08031e+08	1.28991e+08	1.30404e+08	1.42969e+08	9.02145e+07	9.48281e+07	1.05564e+08	2.49942e+07	1.25575e+08	1.29081e+08	1.35328	0.436464	0.159738	0.888889	1.21079
Com_4100_pos	N-Formylkynurenine	C11 H12 N2 O4	236.08	3.592	237.087	8.05329e+07	8.56893e+07	7.28509e+07	8.26853e+07	7.62886e+07	8.62359e+07	4.81335e+07	5.11205e+07	5.54472e+07	4.90648e+07	6.56458e+07	7.01077e+07	1.42638	0.512356	0.00141274	1	0.67006
Com_4145_pos	4-(2-furyl)-2-oxo-6-(2-thienyl)-1,2-dihydro-3-pyridinecarbonitrile	C14 H8 N2 O2 S	268.032	1.365	269.04	6.3078e+07	9.10085e+07	8.56364e+07	7.20166e+07	1.0113e+08	8.86211e+07	7.71689e+07	8.1606e+07	9.13506e+07	7.08743e+07	1.31613e+08	1.011e+08	0.905688	-0.142915	0.455961	0.416667	0.712787
Com_4154_pos	Oxymatrine	C15 H24 N2 O2	264.181	6.431	265.188	2.70667e+07	2.23163e+07	3.38125e+07	4.65963e+07	2.81079e+07	3.5299e+07	3.01994e+07	2.62081e+07	3.50665e+07	5.59693e+07	3.88257e+07	2.87152e+07	0.898665	-0.154145	0.523421	0.611111	0.270978
Com_4156_pos	Arecoline	C8 H13 N O2	155.095	1.542	156.102	1.02221e+08	1.11274e+08	9.57989e+07	1.17544e+08	9.6747e+07	1.14562e+08	7.73792e+07	7.4578e+07	7.74263e+07	7.55404e+07	1.00231e+08	9.99877e+07	1.2633	0.337199	0.00739134	0.888889	0.890815
Com_4167_pos	3-isopropoxy-4-morpholinocyclobut-3-ene-1,2-dione	C11 H15 N O4	225.098	5.797	226.105	2.84522e+07	2.74412e+07	2.66356e+07	2.84765e+07	2.44927e+07	2.80961e+07	2.27402e+07	2.21396e+07	2.25985e+07	1.88953e+07	2.12902e+07	2.55538e+07	1.22802	0.296339	0.00203292	0.972222	0.42378
Com_4178_pos	L-Methionine sulfone	C5 H11 N O4 S	181.041	1.395	182.048	7.27319e+07	1.3314e+08	5.89188e+07	8.10022e+07	8.14363e+07	8.26361e+07	4.46941e+07	2.85199e+07	5.3749e+07	4.59785e+07	6.70045e+07	6.8966e+07	1.65052	0.72292	0.0146415	0.944444	1.26472
Com_418_pos	Estazolam	C16 H11 Cl N4	294.067	5.41	295.075	1.60224e+09	2.28901e+08	1.31459e+09	1.34616e+09	1.35133e+09	1.5863e+09	8.47528e+08	8.29444e+08	9.64703e+08	1.05812e+09	1.18697e+09	1.28014e+09	1.20474	0.268723	0.902338	0.833333	0.220157
Com_4191_pos	1-(4-benzylpiperazino)-2-(pyridin-2-ylamino)propan-1-one	C19 H24 N4 O	362.155	5.388	363.163	1.00498e+07	1.27889e+07	1.14006e+07	1.31418e+07	1.16949e+07	1.07946e+07	8.13586e+06	1.02563e+07	9.35126e+06	8.956e+06	1.13366e+07	1.10976e+07	1.18157	0.240706	0.0312149	0.861111	0.291053
Com_42_pos	L-Phenylalanine	C9 H11 N O2	148.052	4.937	149.06	1.42858e+10	1.55158e+10	1.25449e+10	1.63159e+10	1.52621e+10	1.64391e+10	1.02965e+10	1.10658e+10	1.21086e+10	1.07349e+10	1.47853e+10	1.44944e+10	1.22968	0.298284	0.0213699	0.888889	1.05794
Com_4201_pos	3-Hydroxyanthranilic acid	C7 H7 N O3	153.04	2.292	154.047	6.29972e+07	6.17832e+07	5.4828e+07	6.9601e+07	6.37441e+07	6.65668e+07	3.01093e+07	3.48778e+07	3.4111e+07	3.27788e+07	4.05523e+07	4.29048e+07	1.76247	0.817602	1.5593e-05	1	1.04017
Com_4237_pos	Tropolone	C7 H6 O2	122.036	5.596	123.044	1.64085e+07	9.77949e+06	1.25288e+07	1.49192e+07	1.12593e+07	1.60418e+07	1.35355e+07	6.27442e+06	9.03191e+06	9.15212e+06	1.11198e+07	9.92813e+06	1.37084	0.455064	0.0380739	0.861111	0.474617
Com_4242_pos	L-Palmitoylcarnitine	C23 H45 N O4	399.335	9.996	400.342	8.35905e+06	1.02601e+07	7.96977e+06	1.07348e+07	8.38405e+06	7.18157e+06	9.68749e+06	8.42677e+06	9.78788e+06	1.05544e+07	2.06501e+07	1.36234e+07	0.727201	-0.459574	0.0978627	0.805556	1.26969
Com_4254_pos	Muramic acid	C9 H17 N O7	251.1	1.364	252.108	5.80525e+07	3.94843e+07	4.08164e+07	3.51275e+07	3.28376e+07	5.45023e+07	1.03864e+08	2.00168e+07	2.22638e+07	1.85688e+07	3.28845e+07	3.55069e+07	1.1189	0.162081	0.327615	0.75	0.907085
Com_4265_pos	11-Deoxy prostaglandin F1α	C20 H36 O4	362.243	7.167	363.25	4.50676e+07	3.81556e+07	3.97361e+07	4.23199e+07	3.84448e+07	4.19915e+07	3.09367e+07	2.4746e+07	2.57169e+07	2.32746e+07	2.86411e+07	2.37672e+07	1.56425	0.645467	2.68243e-05	1	0.868148
Com_4290_pos	Epinephrine	C9 H13 N O3	183.089	5.113	184.097	6.80366e+07	3.07242e+07	5.44312e+07	7.1731e+07	7.20872e+07	5.93025e+07	3.60725e+07	5.54915e+07	5.04918e+07	4.6394e+07	7.32018e+07	5.35265e+07	1.13051	0.176976	0.527402	0.666667	0.539993
Com_43_pos	2-Hydroxyphenylalanine	C9 H11 N O3	181.074	2.415	182.081	1.28225e+10	1.39514e+10	1.17564e+10	1.46081e+10	1.31805e+10	1.46081e+10	8.61317e+09	9.93965e+09	1.08068e+10	1.0118e+10	1.31364e+10	1.27729e+10	1.23766	0.307619	0.0186157	0.916667	0.789596
Com_4313_pos	LPK	C17 H32 N4 O4	356.242	4.49	179.128	2.85856e+07	3.13872e+07	2.15622e+07	3.45124e+07	2.42012e+07	1.89677e+07	4.40619e+06	9.05408e+06	9.45926e+06	8.24057e+06	2.76808e+07	2.40511e+07	1.92077	0.941684	0.0318682	0.861111	1.39457
Com_433_pos	Hypoxanthine	C5 H4 N4 O	136.039	3.438	137.046	1.42839e+09	1.58865e+09	1.2088e+09	1.58315e+09	1.46724e+09	1.58132e+09	1.51382e+09	1.70457e+09	1.90081e+09	1.77571e+09	2.18905e+09	2.26541e+09	0.780443	-0.357634	0.0112382	0.916667	0.699395
Com_434_pos	Pyridoxine	C8 H11 N O3	169.074	1.979	170.081	1.74479e+09	1.78963e+09	1.48064e+09	1.92708e+09	1.77451e+09	1.83153e+09	1.33199e+09	1.49077e+09	1.59832e+09	1.39812e+09	1.82481e+09	1.92555e+09	1.10226	0.140468	0.178163	0.694444	0.366066
Com_435_pos	Caprolactam	C6 H11 N O	113.084	5.429	114.091	1.22671e+09	9.09104e+08	7.37446e+08	1.24837e+09	1.4745e+09	8.48229e+08	9.88979e+08	6.32946e+08	9.42961e+08	9.68138e+08	2.138e+09	1.86129e+09	0.855563	-0.225055	0.673564	0.416667	1.45308
Com_4378_pos	5,6-dimethoxyindan-1-one	C11 H12 O3	192.076	5.566	193.084	7.60908e+07	5.99411e+07	4.36238e+06	3.13221e+07	4.80912e+06	2.07156e+07	5.5139e+07	3.32771e+07	2.23545e+07	3.41869e+07	8.007e+07	2.03637e+07	0.803783	-0.315123	0.308066	0.638889	1.00504
Com_4379_pos	Riboflavin	C17 H20 N4 O6	376.138	5.441	377.145	7.80077e+07	6.68625e+07	3.66742e+07	6.65429e+07	6.8252e+07	8.06439e+07	5.13384e+07	6.36823e+07	6.67665e+07	5.67161e+07	7.34132e+07	7.54613e+07	1.0248	0.0353372	0.979223	0.638889	0.501546
Com_4382_pos	PC (20:4e/18:5)	C46 H76 N O7 P	785.536	11.711	786.544	1.188e+07	4.55399e+07	5.83824e+07	8.5561e+07	9.29191e+07	1.02587e+08	3.91515e+07	1.19547e+07	3.36049e+07	3.80887e+07	1.09904e+08	8.62696e+07	1.24421	0.315229	0.595402	0.611111	1.26019
Com_4388_pos	N-Acetyl-L-leucine	C8 H15 N O3	173.105	1.539	174.112	9.95963e+07	1.04131e+08	9.18833e+07	1.13372e+08	9.31626e+07	1.05875e+08	7.24742e+07	7.03741e+07	7.22201e+07	7.15663e+07	9.59585e+07	9.24099e+07	1.28003	0.35618	0.00537694	0.916667	0.770359
Com_4392_pos	PC (20:3/20:4)	C48 H82 N O8 P	831.577	11.631	832.584	2.4311e+07	3.30905e+07	7.01703e+07	3.13648e+07	3.8668e+07	4.1052e+07	4.27655e+07	3.338e+07	2.96018e+07	5.25642e+07	3.20436e+07	3.18692e+07	1.07394	0.102918	0.839975	0.5	0.622618
Com_4418_pos	Bialaphos	C11 H22 N3 O6 P	323.122	1.829	324.129	3.80906e+07	2.16436e+07	2.69673e+07	2.24789e+07	1.57578e+07	3.74578e+07	9.85992e+07	6.14626e+06	1.25866e+07	6.71484e+06	1.35327e+07	1.41937e+07	1.06999	0.0975985	0.236952	0.833333	0.901787
Com_4440_pos	PC (14:0e/5:0)	C27 H56 N O7 P	537.38	11.22	538.387	1.90468e+07	1.62662e+07	1.18288e+07	2.01094e+07	1.96801e+07	2.65446e+07	7.21333e+06	5.86964e+06	8.37707e+06	7.58986e+06	1.48292e+07	1.30011e+07	1.995	0.996387	0.00337611	0.944444	1.43493
Com_4441_pos	(5-L-Glutamyl)-L-Amino Acid	C8 H14 N2 O5	218.09	1.95	219.097	4.08099e+07	6.01691e+07	3.80655e+07	5.27047e+07	4.89683e+07	4.8358e+07	2.9313e+07	3.07885e+07	3.01317e+07	2.8952e+07	3.99748e+07	3.94354e+07	1.4556	0.541614	0.00230316	0.944444	0.976314
Com_4473_pos	N-Acetyl-aspartic acid	C6 H9 N O5	175.048	1.93	176.055	3.88227e+07	5.9135e+07	3.03861e+07	4.01569e+07	4.02341e+07	4.40891e+07	2.95135e+07	2.68363e+07	2.85875e+07	3.72499e+07	4.12215e+07	3.49925e+07	1.27431	0.349712	0.0639986	0.833333	0.646931
Com_448_pos	D-Sphingosine	C18 H37 N O2	281.272	6.716	282.279	4.61322e+08	3.78848e+08	4.37321e+08	3.95586e+08	4.52305e+08	4.23664e+08	2.91832e+08	2.70167e+08	2.42238e+08	2.20887e+08	2.6512e+08	2.36455e+08	1.66965	0.739542	3.07223e-06	1	1.34146
Com_4537_pos	cyclohexyl{4-[4-nitro-2-(1H-pyrrol-1-yl)phenyl]piperazino}methanone	C21 H26 N4 O3	404.181	6.181	405.188	6.88074e+07	5.78695e+07	4.03999e+07	5.97527e+07	5.82031e+07	3.97576e+07	4.14358e+07	4.11238e+07	5.4752e+07	5.0206e+07	9.24503e+07	7.53725e+07	0.914026	-0.129694	0.703471	0.444444	1.58447
Com_4552_pos	(S)-Bromoenol lactone	C16 H13 Br O2	333.035	2.163	334.042	5.17554e+07	8.0148e+07	4.67988e+07	6.73615e+07	7.01768e+07	6.10721e+07	5.92275e+07	7.15069e+07	6.71208e+07	8.20361e+07	1.15717e+08	1.05552e+08	0.752877	-0.409513	0.0744835	0.777778	0.520755
Com_4583_pos	N1-pyrazin-2-yl-4-chlorobenzamide	C11 H8 Cl N3 O	233.036	1.546	234.043	1.7861e+07	1.54122e+07	1.44628e+07	2.0593e+07	1.8795e+07	1.94561e+07	5.9764e+06	1.67733e+07	2.21265e+07	1.39952e+07	2.09651e+07	2.11666e+07	1.05522	0.0775419	0.562415	0.555556	0.563596
Com_4598_pos	fentanyl-d5	C22 H23 [2]H5 N2 O	341.256	6.162	342.264	6.05336e+07	6.43939e+07	5.02117e+07	6.36985e+07	6.01105e+07	5.88964e+07	3.06965e+07	2.83028e+07	2.87248e+07	2.78411e+07	3.39045e+07	3.72743e+07	1.91623	0.938271	1.23865e-06	1	1.66316
Com_4606_pos	3-(5-phenyl-1,3-oxazol-2-yl)-4-(trifluoromethyl)pyridine	C15 H9 F3 N2 O	290.063	3.45	291.07	6.59243e+07	7.7737e+07	5.52367e+07	7.56972e+07	6.17027e+07	6.68587e+07	5.62257e+07	6.82582e+07	9.06935e+07	8.33771e+07	8.15135e+07	9.31407e+07	0.851963	-0.231137	0.142152	0.805556	0.426327
Com_4639_pos	alpha-Ketoglutaric acid	C5 H6 O5	146.021	2.051	147.029	7.64091e+07	7.35469e+07	6.91888e+07	5.93732e+07	5.66887e+07	5.56602e+07	4.27365e+07	4.08369e+07	3.93538e+07	3.9531e+07	5.07696e+07	4.04174e+07	1.541	0.623866	0.00016202	1	1.28507
Com_4670_pos	ACar 24:1	C31 H60 N O4	509.444	8.869	510.452	1.72796e+07	1.77723e+07	1.6901e+07	1.79691e+07	1.69566e+07	1.86813e+07	2.35343e+07	1.84764e+07	2.26464e+07	1.96711e+07	2.40742e+07	1.72342e+07	0.840201	-0.251194	0.031059	0.861111	0.402201
Com_4762_pos	Irganox 259	C40 H62 O6	676.4	8.433	677.407	733994	1.03119e+06	599243	867368	669564	633377	1.12535e+06	998349	1.20726e+06	947216	1.00443e+06	816106	0.743556	-0.427486	0.0147839	0.861111	0.282162
Com_4769_pos	5,6-dihydroxyindole	C8 H7 N O2	149.048	3.867	150.055	7.41753e+07	7.65266e+07	6.56152e+07	8.24022e+07	7.6276e+07	7.86737e+07	4.08337e+07	4.68514e+07	5.04876e+07	4.61842e+07	6.59934e+07	6.02121e+07	1.4608	0.546757	0.00191619	0.972222	0.688983
Com_477_pos	D-Fructose 1,6-bisphosphate	C6 H14 O12 P2	339.996	1.6	341.003	1.47188e+09	1.30763e+09	1.01513e+09	1.43674e+09	1.34102e+09	1.48689e+09	4.81913e+08	5.6101e+08	6.27588e+08	6.10146e+08	8.19599e+08	8.02743e+08	2.0649	1.04607	5.57009e-05	1	1.26058
Com_4788_pos	Nicotinamide N-oxide	C6 H6 N2 O2	138.043	2.11	139.05	1.43141e+07	1.10103e+07	9.73982e+06	1.50611e+07	1.31537e+07	1.27402e+07	1.58595e+07	9.67049e+06	1.08119e+07	9.98432e+06	1.95358e+07	1.9397e+07	0.891626	-0.165489	0.609344	0.555556	0.646154
Com_4795_pos	SQH	C14 H22 N6 O6	392.141	5.604	393.148	7.81976e+07	7.67376e+07	5.99869e+07	8.29414e+07	7.72622e+07	7.95931e+07	6.67498e+07	6.18607e+07	6.01554e+07	5.98191e+07	8.36498e+07	8.10529e+07	1.10025	0.137829	0.228747	0.611111	0.46742
Com_4801_pos	N8-Acetylspermidine	C9 H21 N3 O	170.142	1.309	171.149	1.0614e+08	1.10267e+08	8.37302e+07	1.1182e+08	1.05975e+08	1.074e+08	3.19308e+07	3.52805e+07	4.41032e+07	3.57754e+07	5.20559e+07	5.01053e+07	2.50884	1.32702	1.28037e-05	1	2.38605
Com_4842_pos	2-[3-methyl-2-(methylimino)-4-oxo-1,3-thiazolan-5-yl]acetic acid	C7 H10 N2 O3 S	202.041	2.367	203.048	1.96435e+07	1.18882e+07	1.52262e+07	2.15867e+07	1.3002e+07	1.84422e+07	1.58684e+07	7.23013e+06	1.00994e+07	7.9584e+06	1.60135e+07	1.14488e+07	1.45425	0.54028	0.0421741	0.833333	0.648083
Com_4851_pos	delta8-THC-d9	C21 H21 [2]H9 O2	323.28	6.836	324.288	3.48212e+07	2.28587e+07	3.18551e+07	2.72518e+07	3.10018e+07	2.7138e+07	1.56077e+07	1.27834e+07	1.3469e+07	1.39935e+07	1.8089e+07	1.31149e+07	2.00932	1.00671	7.15444e-06	1	1.04603
Com_490_pos	Methyl palmitate	C17 H34 O2	287.282	6.198	288.289	2.35667e+08	2.84598e+08	2.89892e+08	2.40663e+08	3.29589e+08	3.14302e+08	2.94682e+08	2.03896e+08	1.94861e+08	2.27372e+08	2.59001e+08	2.18343e+08	1.2121	0.277515	0.0442014	0.833333	0.684315
Com_4932_pos	L-Ergothioneine	C9 H15 N3 O2 S	229.088	1.511	230.096	6.48551e+07	9.5665e+07	6.70778e+07	6.0347e+07	6.64094e+07	8.18801e+07	4.56465e+07	4.06635e+07	5.756e+07	5.3294e+07	5.04219e+07	1.06431e+08	1.23224	0.301288	0.148959	0.833333	0.392647
Com_4941_pos	N-Methylhydantoin	C4 H6 N2 O2	114.043	1.774	115.05	4.41142e+07	6.35901e+07	4.03996e+07	5.065e+07	4.30997e+07	5.267e+07	3.81971e+07	3.64544e+07	3.79397e+07	3.18075e+07	3.70596e+07	4.37581e+07	1.30774	0.387071	0.0107632	0.944444	0.844319
Com_4953_pos	Tetrahydrocorticosterone	C21 H34 O4	367.272	6.306	368.279	7.88087e+07	9.31472e+07	7.6281e+07	8.48729e+07	8.41139e+07	9.42512e+07	5.89777e+07	5.1772e+07	5.69444e+07	5.12928e+07	6.96307e+07	6.52125e+07	1.44554	0.531607	0.000186381	1	0.756674
Com_4973_pos	O-Phospho-L-serine	C3 H8 N O6 P	185.009	1.348	186.016	8.04797e+07	7.15808e+07	6.44581e+07	8.15389e+07	8.28313e+07	7.77376e+07	5.04329e+07	5.60829e+07	5.57026e+07	5.12638e+07	7.80137e+07	7.88757e+07	1.23829	0.308346	0.0420951	0.833333	0.612319
Com_4985_pos	2,5-Furandicarboxylic acid	C6 H4 O5	156.006	2.053	157.013	4.94549e+07	6.56877e+07	4.06797e+07	6.78156e+07	6.7721e+07	7.02918e+07	3.35189e+07	3.2185e+07	3.28636e+07	3.52179e+07	3.82536e+07	3.88629e+07	1.71478	0.778025	0.00147162	1	1.28257
Com_4992_pos	AL 8810 Methyl ester	C25 H33 F O4	438.222	1.899	439.229	4.9283e+07	3.05126e+07	3.29248e+07	4.32535e+07	4.14713e+07	4.26416e+07	2.52977e+07	4.07899e+07	3.89122e+07	4.20086e+07	5.57517e+07	5.2306e+07	0.941272	-0.0873159	0.756362	0.472222	0.564356
Com_5_pos	L-Glutathione oxidized	C20 H32 N6 O12 S2	612.152	2.175	613.159	3.04539e+10	6.31058e+10	3.14763e+10	4.05318e+10	1.59273e+10	3.71433e+10	3.76715e+10	2.97677e+10	3.34857e+10	2.83695e+10	3.71283e+10	3.28227e+10	1.09733	0.134	0.925721	0.583333	0.0472154
Com_5053_pos	15-Deoxy-Δ12,14-prostaglandin A1	C20 H30 O3	318.219	6.532	319.226	6.03148e+07	6.85604e+07	5.76253e+07	6.7306e+07	6.38466e+07	6.42302e+07	3.30881e+07	3.31602e+07	3.46344e+07	3.24239e+07	4.40097e+07	4.18282e+07	1.74261	0.801249	2.77453e-05	1	1.33798
Com_5058_pos	L-arginine	C6 H14 N4 O2	174.112	1.719	175.119	9.56457e+07	8.00144e+07	8.3059e+07	1.00404e+08	9.04966e+07	9.16792e+07	5.8918e+07	6.88663e+07	7.02626e+07	6.39744e+07	9.73565e+07	9.06584e+07	1.20279	0.266384	0.0605536	0.777778	0.755236
Com_5071_pos	4-Morpholinepropanesulfonic acid	C7 H15 N O4 S	209.072	1.475	210.08	6.0053e+06	4.70495e+06	4.97897e+06	6.23503e+06	5.95133e+06	5.87492e+06	4.79575e+06	2.77919e+06	2.66866e+06	2.68877e+06	4.8044e+06	5.07343e+06	1.47962	0.56523	0.0210945	0.888889	0.654612
Com_5111_pos	PC (18:3e/18:0)	C44 H84 N O7 P	769.594	8.751	770.601	3.46192e+06	5.18498e+06	3.55222e+06	3.4346e+06	3.96349e+06	4.98083e+06	4.49681e+07	7.32603e+07	6.57825e+07	4.49532e+07	1.20774e+07	6.09968e+06	0.0994494	-3.32989	0.00420202	1	2.5861
Com_5121_pos	N'2-acetylpyridine-2-carbohydrazide	C8 H9 N3 O2	179.07	2.67	180.077	7.96605e+07	8.39227e+07	7.30948e+07	8.03366e+07	7.22767e+07	9.1041e+07	5.17965e+07	5.81031e+07	6.35296e+07	5.82555e+07	8.10649e+07	7.58628e+07	1.23602	0.305702	0.0245653	0.833333	0.451137
Com_5130_pos	ACar 19:1	C26 H50 N O4	439.366	7.514	440.373	2.51615e+07	2.88956e+07	2.64068e+07	2.71456e+07	2.93278e+07	2.64852e+07	1.85863e+07	1.21785e+07	1.43583e+07	1.35337e+07	1.74272e+07	1.3776e+07	1.81864	0.862857	0.000101598	1	1.49529
Com_5150_pos	Uracil 1-beta-D-arabinofuranoside	C9 H12 N2 O6	244.069	1.685	245.077	3.30514e+07	3.32467e+07	3.01668e+07	4.34251e+07	3.38113e+07	3.66082e+07	2.52966e+07	2.45002e+07	2.60291e+07	2.29995e+07	2.81167e+07	3.16099e+07	1.32644	0.407557	0.00216361	0.972222	0.720954
Com_518_pos	5'-S-Methyl-5'-thioadenosine	C11 H15 N5 O3 S	297.09	5.201	298.097	1.27024e+09	1.38072e+09	1.22519e+09	1.34923e+09	1.29923e+09	1.39105e+09	1.53236e+09	5.92353e+08	8.17038e+08	7.14024e+08	9.3037e+08	9.95664e+08	1.41812	0.503979	0.0308112	0.833333	0.788462
Com_5180_pos	7-methylpyrimido[4,5-d]pyrimidin-4-amine	C7 H7 N5	183.051	2.307	184.058	5.78014e+07	5.11132e+07	4.41963e+07	5.52756e+07	4.22391e+07	5.08257e+07	3.0607e+07	3.74137e+07	3.47923e+07	3.83648e+07	4.82344e+07	5.04078e+07	1.25699	0.329972	0.0321837	0.888889	0.430838
Com_5199_pos	Norverapamil	C26 H36 N2 O4	880.525	5.258	441.269	6.8376e+07	5.14628e+07	4.98666e+07	5.71732e+07	4.69161e+07	6.05088e+07	1.40052e+07	2.43721e+07	3.25304e+07	1.66985e+07	5.70568e+07	5.92653e+07	1.63932	0.713096	0.0500005	0.805556	1.0226
Com_5253_pos	Dehydroepiandrosterone (DHEA)	C19 H28 O2	270.198	10.636	271.205	5.41564e+06	6.36831e+06	5.76019e+06	8.61037e+06	7.89542e+06	1.30503e+07	4.37842e+06	3.81695e+06	4.548e+06	4.43819e+06	8.90622e+06	5.5906e+06	1.48683	0.572236	0.0565116	0.833333	1.12656
Com_5269_pos	N-Acetylornithine	C7 H14 N2 O3	174.1	1.529	175.108	8.52538e+07	9.69617e+07	7.10981e+07	8.89677e+07	8.42998e+07	8.74547e+07	5.51761e+07	6.33937e+07	6.24086e+07	5.74008e+07	7.91307e+07	8.02747e+07	1.29225	0.369882	0.00855794	0.944444	1.01984
Com_5277_pos	1,3-Dimethyluracil	C6 H8 N2 O2	140.058	1.528	141.066	4.13459e+07	4.57994e+07	3.89045e+07	6.33138e+07	4.43235e+07	4.79881e+07	2.68468e+07	2.39279e+07	2.73624e+07	2.21592e+07	3.57896e+07	3.67918e+07	1.62933	0.704281	0.00124882	1	1.24865
Com_5362_pos	N3,N4-Dimethyl-L-arginine	C8 H18 N4 O2	202.143	1.434	203.15	8.79224e+07	9.41194e+07	7.37957e+07	9.68073e+07	8.65419e+07	1.01464e+08	5.81773e+07	6.15762e+07	6.04965e+07	5.4837e+07	9.12196e+07	8.97889e+07	1.29934	0.377783	0.0294962	0.833333	1.17354
Com_5364_pos	Amikacin	C22 H43 N5 O13	1170.56	5.009	586.289	1.92174e+07	1.44252e+07	1.15649e+07	2.26045e+07	1.20615e+07	2.18814e+07	2.72305e+06	9.01117e+06	1.39245e+07	1.24112e+07	1.32389e+07	1.24853e+07	1.59505	0.673603	0.0921026	0.777778	0.638081
Com_5385_pos	(4-benzhydrylpiperazino)(1,5-dimethyl-1H-pyrazol-3-yl)methanone	C23 H26 N4 O	374.207	6.482	375.214	5.03762e+07	6.9143e+07	5.00608e+07	6.26777e+07	5.3495e+07	5.1343e+07	1.64766e+07	2.52046e+07	2.18576e+07	2.21844e+07	3.08741e+07	3.50461e+07	2.22295	1.15247	0.000228461	1	2.19701
Com_5393_pos	Thr-Leu	C10 H20 N2 O4	232.142	2.887	233.149	2.58587e+07	2.69857e+07	2.31824e+07	3.29617e+07	3.0459e+07	3.25177e+07	1.77821e+07	1.81905e+07	1.992e+07	2.09252e+07	2.82924e+07	2.49051e+07	1.32265	0.403437	0.0134017	0.888889	0.874834
Com_5450_pos	ACar 24:0	C31 H62 N O4	511.46	9.307	512.467	1.83622e+07	1.40571e+07	1.80541e+07	1.70628e+07	1.63997e+07	1.79503e+07	1.69957e+07	1.5731e+07	1.42699e+07	1.45703e+07	2.11884e+07	1.2824e+07	1.06599	0.0921895	0.399234	0.694444	0.143457
Com_5490_pos	Docosatrienoic acid	C22 H38 O2	334.287	8.999	335.294	7.15438e+06	6.99278e+06	7.91191e+06	8.13032e+06	9.2075e+06	8.35932e+06	4.73784e+06	7.39335e+06	6.50529e+06	5.68359e+06	7.20413e+06	6.13008e+06	1.26828	0.342874	0.0142346	0.888889	0.591976
Com_5511_pos	Asp-Phe methyl ester	C14 H18 N2 O5	294.122	5.415	295.129	8.74345e+07	9.51057e+07	6.63585e+07	7.625e+07	7.17698e+07	7.89462e+07	3.08568e+07	5.18015e+07	5.14313e+07	4.4027e+07	7.28959e+07	7.40835e+07	1.46377	0.549685	0.0251814	0.888889	1.43156
Com_5553_pos	Hypotaurine	C2 H7 N O2 S	109.02	1.34	110.027	3.1668e+07	4.64232e+07	2.74264e+07	3.87603e+07	3.63939e+07	3.29642e+07	1.81358e+07	2.23119e+07	1.89629e+07	2.10571e+07	2.71644e+07	3.26828e+07	1.52255	0.606489	0.00496676	0.944444	1.25545
Com_5576_pos	gamma-Glutamyltyrosine	C14 H18 N2 O6	310.116	5.01	311.124	7.96771e+07	8.54037e+07	5.54993e+07	7.56537e+07	5.89771e+07	8.93288e+07	1.81705e+07	4.6883e+07	5.03479e+07	3.82485e+07	8.40317e+07	8.28561e+07	1.38686	0.471819	0.128661	0.777778	1.38482
Com_5578_pos	8-Bromoguanosine	C10 H12 Br N5 O5	361.002	1.879	362.01	1.1949e+07	1.03537e+07	1.199e+07	1.18809e+07	1.47203e+07	1.60067e+07	1.63615e+07	1.57946e+07	1.57593e+07	1.34992e+07	1.39451e+07	1.78359e+07	0.825153	-0.277267	0.0324442	0.833333	0.378118
Com_5617_pos	Ergocalciferol	C28 H44 O	396.339	10.348	397.346	3.7586e+06	4.69202e+06	5.74952e+06	4.82097e+06	3.94177e+06	6.15479e+06	3.23326e+06	3.17968e+06	3.28272e+06	2.96628e+06	4.23983e+06	3.8775e+06	1.40128	0.48675	0.00836357	0.916667	0.742063
Com_5645_pos	Kynurenic acid	C10 H7 N O3	189.043	2.281	190.05	4.70272e+07	5.05385e+07	4.51578e+07	5.44595e+07	5.24987e+07	5.12065e+07	3.26822e+07	3.66173e+07	3.86749e+07	3.32004e+07	4.15615e+07	4.52964e+07	1.3195	0.399987	0.00156873	0.972222	0.310416
Com_5659_pos	Metanephrine	C10 H15 N O3	197.105	1.083	198.113	2.22863e+07	1.19636e+07	1.42823e+07	1.00799e+07	9.84841e+06	2.06798e+07	7.00536e+07	4.83362e+06	1.21016e+07	9.27997e+06	1.38158e+07	1.35127e+07	0.721214	-0.471501	0.968298	0.583333	0.101273
Com_5673_pos	4-oxo-4-(5,6,7,8-tetrahydronaphthalen-1-ylamino)but-2-enoic acid	C14 H15 N O3	227.091	1.516	228.098	6.5373e+07	9.11021e+07	6.54251e+07	8.00432e+07	6.57276e+07	7.82229e+07	4.61386e+07	4.61051e+07	5.61006e+07	4.83206e+07	6.14219e+07	2.23569e+07	1.58996	0.668989	0.0167905	1	1.29162
Com_572_pos	Nicotinamide	C6 H6 N2 O	122.048	1.725	123.055	9.60548e+08	1.12692e+09	8.5051e+08	8.33591e+08	9.12172e+08	1.05373e+09	6.56489e+08	6.14143e+08	4.89342e+08	5.84834e+08	7.57265e+08	6.14439e+08	1.54378	0.626465	0.000210599	1	1.71084
Com_573_pos	L-5-Hydroxytryptophan	C11 H12 N2 O3	220.085	3.681	221.092	1.11518e+09	1.1675e+09	1.01906e+09	1.27639e+09	1.1813e+09	1.14494e+09	6.40345e+08	6.95269e+08	7.7723e+08	7.45704e+08	1.0562e+09	9.12121e+08	1.4304	0.516423	0.00299739	0.972222	0.579401
Com_5731_pos	4-Amino-5-imidazolecarboxamide	C4 H6 N4 O	126.054	2.086	127.061	5.16749e+07	3.82966e+07	3.64983e+07	4.09933e+07	4.33663e+07	4.68453e+07	5.85541e+07	5.80304e+07	6.83125e+07	5.96449e+07	8.05947e+07	8.23655e+07	0.632327	-0.661257	0.000355087	1	1.50963
Com_575_pos	6,6-dimethyl-4-piperidino-5,6-dihydro-2H-thiine-2-thione	C12 H19 N S2	241.093	5.124	242.1	4.90369e+08	4.98518e+08	3.88289e+08	5.38675e+08	5.02779e+08	5.07852e+08	3.94988e+08	3.54226e+08	3.72458e+08	3.22048e+08	4.16831e+08	4.34655e+08	1.27504	0.350543	0.00376795	0.916667	0.451693
Com_5752_pos	Dl-3-Hydroxynorvaline	C5 H11 N O3	133.074	1.513	134.081	5.45662e+07	4.03852e+07	4.19721e+07	4.7006e+07	4.74239e+07	4.82782e+07	4.0571e+07	2.61313e+07	2.84943e+07	2.44548e+07	5.23849e+07	5.02986e+07	1.2577	0.330793	0.109484	0.694444	1.3985
Com_5756_pos	7,8-Dihydrobiopterin	C9 H13 N5 O3	239.102	2.303	240.109	2.73486e+07	2.23414e+07	2.53011e+07	2.91139e+07	2.74411e+07	3.34147e+07	2.62507e+07	2.11185e+07	2.32023e+07	2.15418e+07	2.81623e+07	3.18098e+07	1.08466	0.117242	0.34834	0.666667	0.29027
Com_576_pos	Ginsenoside Rb1	C54 H92 O23	1130.59	6.675	1131.59	1.59734e+08	9.43531e+06	5.66087e+06	2.03857e+06	1.22421e+06	1.2902e+06	1.47164e+06	1.25996e+06	1.1388e+06	995158	4.85908e+07	2.08017e+07	2.41568	1.27243	0.686991	0.638889	0.962991
Com_5794_pos	PC (14:1e/20:5)	C42 H74 N O7 P	735.52	11.806	736.527	7.30353e+06	5.60438e+06	5.23031e+06	4.28345e+06	8.6719e+06	3.11497e+06	6.4014e+06	6.52399e+06	3.45189e+06	6.57289e+06	8.36854e+06	4.55718e+06	0.953524	-0.0686585	0.757151	0.555556	0.103763
Com_5795_pos	N6-Acetyl-L-Lysine	C8 H16 N2 O3	188.116	1.93	189.123	3.05173e+07	4.24341e+07	2.8498e+07	3.43663e+07	3.91604e+07	2.50112e+07	3.15405e+07	3.13584e+07	2.95377e+07	2.66879e+07	3.97784e+07	3.99128e+07	1.00589	0.00847649	0.995693	0.472222	0.269344
Com_5821_pos	PE (3:0/18:4)	C26 H44 N O8 P	529.28	8.941	530.288	1.28448e+07	1.21567e+07	9.70469e+06	1.18531e+07	8.9482e+06	1.19363e+07	7.43611e+06	8.39419e+06	7.57496e+06	1.00328e+07	1.84575e+07	1.18004e+07	1.05884	0.0824851	0.522765	0.722222	0.613313
Com_5841_pos	3-Phospho-D-glyceric acid	C3 H7 O7 P	185.993	1.454	187	2.94874e+07	3.16025e+07	2.48373e+07	3.33914e+07	3.54044e+07	3.35004e+07	3.20761e+07	2.34053e+07	2.63023e+07	3.12424e+07	3.22708e+07	3.82555e+07	1.02545	0.036254	0.732367	0.583333	0.30351
Com_5846_pos	α-Aspartylphenylalanine	C13 H16 N2 O5	280.106	5.263	281.113	5.85603e+07	6.7565e+07	5.7945e+07	7.07284e+07	7.84884e+07	6.95871e+07	4.75033e+07	3.56558e+07	5.48113e+07	3.94431e+07	5.36173e+07	5.51729e+07	1.40765	0.493287	0.00414688	1	1.09654
Com_5862_pos	Phenylglyoxylic acid	C8 H6 O3	150.032	1.509	168.066	1.66452e+07	1.37873e+07	1.11095e+07	1.85787e+07	1.60589e+07	1.59664e+07	1.26255e+07	1.0695e+07	1.10669e+07	9.9613e+06	1.47417e+07	1.40269e+07	1.26025	0.333707	0.0413651	0.861111	0.623982
Com_587_pos	S-(Methyl)Glutathione	C11 H19 N3 O6 S	321.099	3.446	322.107	1.37111e+07	9.78261e+06	1.18111e+07	1.80205e+07	1.66312e+07	1.6003e+07	5.64662e+07	1.45666e+07	1.22456e+07	1.21601e+07	1.36217e+07	1.42541e+07	0.697075	-0.520614	0.490696	0.5	0.192836
Com_5915_pos	2-Phenylglycine	C8 H9 N O2	151.063	5.344	152.07	6.4202e+07	6.48359e+07	5.5332e+07	5.86065e+07	6.44936e+07	7.41239e+07	5.02207e+07	4.3007e+07	5.24833e+07	5.10258e+07	5.91002e+07	6.35312e+07	1.19484	0.256818	0.0268934	0.888889	0.597221
Com_5951_pos	Tetranor-12(S)-HETE	C16 H26 O3	288.17	7.312	289.177	2.51741e+07	3.16136e+07	2.65571e+07	3.38214e+07	2.95055e+07	2.86081e+07	3.062e+07	2.4691e+07	2.42726e+07	2.37904e+07	3.78956e+07	3.30228e+07	1.00566	0.0081495	0.859666	0.583333	0.629963
Com_5955_pos	Dinophysistoxin-1	C45 H70 O13	835.503	10.773	836.51	1.407e+06	2.73417e+07	1.10032e+06	660271	451903	1.04102e+06	1.07116e+06	999247	1.2083e+06	491869	505848	508378	6.6883	2.74164	0.287008	0.666667	0.787032
Com_6008_pos	4-Butylresorcinol	C10 H14 O2	166.099	8.722	167.107	9.03405e+06	9.99635e+06	9.19609e+06	1.37356e+07	1.13342e+07	1.17328e+07	5.56384e+06	5.97759e+06	8.53469e+06	9.07859e+06	1.52109e+07	1.18428e+07	1.15693	0.210297	0.288651	0.666667	0.714322
Com_6019_pos	1-adamantyl(piperidino)methanone	C16 H25 N O	285.15	2.184	286.158	5.74152e+07	4.52496e+07	3.80103e+07	5.12456e+07	3.55976e+07	4.4611e+07	3.0093e+07	4.01561e+07	3.77566e+07	3.92102e+07	6.74986e+07	5.38956e+07	1.0131	0.0187786	0.805062	0.555556	1.01593
Com_6027_pos	L-Tyrosinemethylester	C10 H13 N O3	195.09	1.952	196.097	3.47522e+07	3.57408e+07	2.87793e+07	4.12461e+07	3.41145e+07	3.45088e+07	2.08588e+07	2.20174e+07	2.33143e+07	2.0134e+07	2.48971e+07	3.86128e+06	1.81731	0.861808	0.0530095	1	1.64844
Com_6039_pos	Octadecanamine	C18 H39 N	269.308	7.268	270.315	9.71233e+06	7.53511e+06	7.86753e+06	7.25794e+06	9.52015e+06	8.41322e+06	6.32609e+06	4.31111e+06	5.14595e+06	4.03314e+06	5.81614e+06	4.65092e+06	1.66119	0.732214	0.000230739	1	1.17111
Com_6081_pos	L-Alanyl-L-Lysine	C9 H19 N3 O3	217.143	1.124	218.15	1.11778e+07	1.35953e+07	8.40279e+06	1.1424e+07	8.83209e+06	8.31227e+06	6.65763e+06	7.09772e+06	6.40252e+06	6.4106e+06	1.21005e+07	1.23092e+07	1.21119	0.276428	0.190195	0.722222	0.549153
Com_6094_pos	DL-Serine	C3 H7 N O3	105.043	1.3	106.05	8.64997e+06	1.03282e+07	4.48563e+06	1.05173e+07	5.90908e+06	1.44576e+07	5.46859e+06	4.60869e+06	8.18851e+06	5.76549e+06	8.80498e+06	8.77333e+06	1.30614	0.385307	0.303398	0.694444	0.482096
Com_6099_pos	PC (18:0e/4:0)	C30 H62 N O7 P	579.426	10.137	580.433	6.29288e+06	1.08571e+07	7.46915e+06	9.89907e+06	1.15085e+07	9.45894e+06	2.95679e+07	7.83978e+06	6.03443e+06	1.0128e+07	9.83665e+06	1.12148e+07	0.743561	-0.427477	0.493927	0.555556	0.344952
Com_6105_pos	Sedanolide	C12 H18 O2	176.12	8.97	177.127	1.38751e+07	9.41054e+06	1.06549e+07	1.2322e+07	1.24132e+07	1.01627e+07	9.31591e+06	5.65492e+06	9.37694e+06	7.39603e+06	1.74232e+07	1.51773e+07	1.06985	0.0974023	0.491886	0.666667	0.864736
Com_6142_pos	5-Hydroxytryptophol	C10 H11 N O2	177.079	1.808	178.086	3.18305e+07	3.30575e+07	2.64054e+07	3.84541e+07	3.12726e+07	3.15997e+07	1.85672e+07	1.9763e+07	2.10043e+07	1.7985e+07	2.15256e+07	2.18403e+07	1.59605	0.674504	3.05662e-05	1	1.1763
Com_6145_pos	3-Indoleacetonitrile	C10 H8 N2	156.069	3.684	157.076	5.02677e+07	5.06493e+07	4.5057e+07	5.74604e+07	5.1641e+07	5.30516e+07	2.8346e+07	3.18288e+07	3.5652e+07	3.33403e+07	4.53841e+07	4.12807e+07	1.42763	0.513618	0.00216968	0.972222	0.621593
Com_6194_pos	4-bromo-3-[({[(methylamino)carbonyl]oxy}imino)methyl]-1H-pyrazole	C6 H7 Br N4 O2	267.953	1.166	268.961	4.50777e+07	4.26311e+07	3.47186e+07	4.4014e+07	4.48396e+07	4.4118e+07	3.93716e+07	3.25282e+07	3.6025e+07	3.25274e+07	4.46816e+07	4.04149e+07	1.13235	0.179314	0.0844677	0.805556	0.349763
Com_6268_pos	PC (22:3/22:3)	C52 H92 N O8 P	889.654	11.328	890.661	9.05457e+06	1.00943e+07	1.33417e+07	8.39913e+06	1.05248e+07	5.86314e+07	1.01134e+07	8.7069e+06	1.06968e+07	1.0317e+07	3.90389e+07	3.57576e+07	0.960004	-0.058888	0.762935	0.583333	1.63297
Com_6277_pos	L-Pipecolate	C6 H11 N O2	129.079	4.879	130.086	2.93879e+07	3.48264e+07	2.88754e+07	4.17249e+07	3.48205e+07	3.12571e+07	2.567e+07	2.28934e+07	2.5706e+07	2.46015e+07	4.03912e+07	3.56319e+07	1.14865	0.199942	0.196896	0.722222	0.80052
Com_6309_pos	Prostaglandin B1	C20 H32 O4	336.23	6.532	337.237	4.60672e+07	5.10698e+07	4.33199e+07	4.93872e+07	4.48181e+07	4.66608e+07	1.96578e+07	2.45176e+07	2.46578e+07	2.48852e+07	3.29404e+07	2.99825e+07	1.79597	0.844763	0.000226378	1	1.69919
Com_6320_pos	Debromohymenialdisine	C11 H11 N5 O2	267.074	1.534	268.082	1.18193e+06	1.39108e+06	948263	1.22802e+06	1.09386e+06	1.36675e+06	1.0171e+06	1.0334e+06	1.07331e+06	857710	1.35442e+06	1.32813e+06	1.08191	0.113579	0.389969	0.694444	0.172279
Com_6324_pos	4,5-diphenyl-1,3-oxazole-2-thiol	C15 H11 N O S	253.058	1.609	254.066	1.20361e+06	1.17261e+06	985511	1.0913e+06	1.06745e+06	1.34745e+06	1.01678e+06	964374	1.02817e+06	905144	1.32442e+06	1.36858e+06	1.03942	0.055779	0.591649	0.638889	0.201467
Com_6368_pos	α-Methyl-DL-histidine	C7 H11 N3 O2	169.085	3.025	170.092	4.54429e+07	4.05582e+07	3.31821e+07	3.81686e+07	4.1926e+07	4.65925e+07	2.52338e+07	3.54706e+07	3.44662e+07	4.11358e+07	4.43638e+07	3.98973e+07	1.11472	0.156677	0.253139	0.694444	0.324531
Com_6404_pos	R-1 Methanandamide phosphate	C23 H40 N O5 P	441.27	5.021	442.278	6.46951e+07	7.54135e+07	4.55923e+07	6.0307e+07	4.71097e+07	5.65619e+07	1.76333e+07	3.15663e+07	3.95693e+07	2.94509e+07	5.90476e+07	5.1188e+07	1.53062	0.61412	0.0417622	0.861111	1.51615
Com_6425_pos	Val-Ser	C8 H16 N2 O4	204.111	1.521	205.118	6.40367e+07	5.82424e+07	4.92286e+07	6.21718e+07	5.26382e+07	5.42256e+07	3.9991e+07	4.55708e+07	4.13372e+07	4.00307e+07	5.30202e+07	5.66704e+07	1.23109	0.299931	0.0188707	0.861111	1.21898
Com_643_pos	ACar 18:2	C25 H46 N O4	423.335	6.99	424.342	5.86269e+08	6.06054e+08	5.9631e+08	6.33254e+08	6.51929e+08	6.22649e+08	4.08131e+08	3.44497e+08	3.5368e+08	3.34409e+08	3.79351e+08	3.93805e+08	1.66968	0.739574	1.26825e-06	1	0.886916
Com_6575_pos	N-(2-morpholinophenyl)-5-(phenylsulfonyl)-2-thiophenesulfonamide	C20 H20 N2 O5 S3	486.026	1.439	487.033	2.44347e+07	4.61952e+07	2.03967e+07	3.4783e+07	2.99337e+07	2.7109e+07	1.01535e+07	2.90632e+07	2.15657e+07	1.94373e+07	3.67646e+07	2.90627e+07	1.25201	0.324244	0.257907	0.666667	0.43032
Com_6691_pos	2-(2-acetyl-3,5-dihydroxyphenyl)acetic acid	C10 H10 O5	232.034	5.671	233.042	1.97141e+07	7.42332e+06	1.48491e+07	1.47682e+07	1.38834e+07	1.64804e+07	5.48379e+07	4.84769e+06	9.25836e+06	8.03401e+06	1.0728e+07	1.19407e+07	0.874273	-0.193844	0.639482	0.722222	0.464389
Com_6701_pos	DL-Leucineamide	C6 H14 N2 O	130.111	1.525	131.118	2.10299e+07	2.61059e+07	2.06104e+07	2.14241e+07	1.96683e+07	2.23624e+07	1.57551e+07	1.67055e+07	1.70898e+07	1.67691e+07	2.51935e+07	2.13575e+07	1.1624	0.217108	0.0963686	0.777778	0.411041
Com_6723_pos	PC (18:3e/24:4)	C50 H88 N O7 P	823.648	11.552	824.656	1.41458e+06	1.30271e+06	4.62901e+06	1.26115e+06	879490	6.28594e+06	1.2971e+06	1.4779e+06	2.68499e+06	4.34047e+06	2.55694e+06	5.46085e+06	0.885209	-0.175909	0.50824	0.638889	0.681982
Com_675_pos	Nicotinamide adenine dinucleotide phosphate (NADP+)	C21 H28 N7 O17 P3	743.075	1.533	744.083	9.76052e+08	1.028e+09	7.59612e+08	9.01177e+08	8.84803e+08	9.61019e+08	8.21209e+08	9.02298e+08	6.48802e+08	7.48041e+08	1.11982e+09	9.99156e+08	1.05179	0.0728443	0.517679	0.583333	0.675711
Com_6777_pos	Spiculisporic Acid	C17 H28 O6	328.188	6.969	329.196	5.38762e+07	4.4078e+07	3.27204e+07	5.05729e+07	4.80152e+07	4.19655e+07	4.84603e+07	4.46275e+07	4.48821e+07	4.54461e+07	6.57396e+07	5.72944e+07	0.885065	-0.176145	0.233455	0.694444	1.12907
Com_6788_pos	Vindoline	C25 H32 N2 O6	912.452	5.601	457.233	1.00332e+07	6.95993e+06	5.87497e+06	1.08752e+07	9.49228e+06	8.7883e+06	6.48627e+06	5.97241e+06	6.52812e+06	6.73142e+06	6.73201e+06	1.01624e+07	1.22086	0.287895	0.148714	0.722222	0.384688
Com_6803_pos	PC (22:6e/18:0)	C48 H86 N O7 P	819.61	10.914	820.619	1.49818e+07	1.64955e+06	6.58519e+06	1.51334e+07	4.43788e+06	547923	5.35725e+07	2.12787e+07	3.2105e+07	2.51133e+07	5.4911e+06	4.17181e+06	0.305757	-1.70954	0.0730214	0.805556	1.73634
Com_6827_pos	Glyceraldehyde 3-phosphate	C3 H7 O6 P	169.998	1.514	171.005	1.42419e+07	1.74103e+07	1.3974e+07	1.85086e+07	1.99654e+07	1.8805e+07	1.39044e+07	1.49115e+07	1.24307e+07	1.15633e+07	1.86175e+07	1.42202e+07	1.2015	0.264833	0.068957	0.805556	0.610535
Com_6858_pos	5-Methoxyindole-3-Carbaldehyde	C10 H9 N O2	175.063	2.342	176.071	2.95806e+07	1.18873e+07	2.563e+07	2.91688e+07	2.92453e+07	3.63051e+07	2.13715e+07	3.29559e+07	2.99254e+07	3.07039e+07	3.89287e+07	3.85634e+07	0.840831	-0.250112	0.29009	0.777778	0.489673
Com_686_pos	Methionine sulfoxide	C5 H11 N O3 S	165.046	1.966	166.053	9.80743e+08	1.214e+09	7.71406e+08	9.92536e+08	1.00177e+09	9.85924e+08	5.97419e+08	6.28003e+08	7.18201e+08	6.81237e+08	1.02203e+09	7.78289e+08	1.34376	0.426276	0.0124878	0.833333	0.91028
Com_687_pos	Tauro-alpha-Muricholic acid sodium salt	C26 H44 N Na O7 S	537.271	5.162	538.279	1.10099e+09	1.03942e+09	1.1086e+09	1.27975e+09	1.18919e+09	1.08845e+09	5.75796e+08	5.16314e+08	7.65036e+08	8.08602e+08	9.53663e+08	1.02202e+09	1.46644	0.552321	0.012699	1	0.598806
Com_6901_pos	8-Hydroxyquinoline	C9 H7 N O	145.053	5.734	146.06	3.94081e+07	4.41978e+07	3.29103e+07	4.30735e+07	4.18832e+07	4.48859e+07	3.66585e+07	2.90569e+07	3.37301e+07	4.58861e+07	3.91546e+07	4.43693e+07	1.07648	0.106325	0.366355	0.611111	0.526621
Com_6911_pos	Catechin	C15 H14 O6	312.057	2.057	313.064	5.05119e+07	3.63031e+07	3.42183e+07	3.84515e+07	2.57192e+07	4.90519e+07	2.71405e+07	2.33488e+07	2.77951e+07	2.10679e+07	3.96893e+07	4.76762e+07	1.2546	0.327226	0.168782	0.722222	0.735432
Com_6937_pos	5-Hydroxytryptophan	C11 H12 N2 O3	220.085	5.025	221.092	5.18219e+07	5.5277e+07	5.48619e+07	5.94628e+07	5.52059e+07	5.97904e+07	2.73438e+07	2.95243e+07	2.85721e+07	2.8073e+07	3.82878e+07	3.80538e+07	1.77198	0.825366	0.000109519	1	1.65203
Com_6940_pos	N-(1H-benzo[d]imidazol-2-yl)guanidine	C8 H9 N5	175.084	0.995	176.092	4.97723e+07	4.12396e+07	2.83563e+07	3.5559e+07	3.54081e+07	4.2808e+07	1.60894e+07	2.21565e+07	2.90444e+07	3.3843e+07	2.79457e+07	3.14249e+07	1.45257	0.538609	0.0202683	0.916667	1.35753
Com_6953_pos	TLH	C16 H27 N5 O5	369.201	4.872	370.208	1.95544e+07	5.62007e+07	2.15978e+07	2.70535e+07	1.65283e+07	2.45907e+07	9.8047e+06	1.50147e+07	1.25558e+07	1.22202e+07	2.22951e+07	2.27311e+07	1.74934	0.806807	0.043147	0.833333	1.42036
Com_6958_pos	2-(3,5-dimethyl-1H-pyrazol-4-yl)-5-methoxybenzoic acid	C13 H14 N2 O3	246.101	4.784	247.108	5.88033e+07	6.77253e+07	4.50594e+07	6.59213e+07	6.03611e+07	5.98448e+07	4.18744e+07	3.87306e+07	4.51426e+07	4.07264e+07	5.65557e+07	5.72114e+07	1.27645	0.352142	0.0218122	0.916667	0.661637
Com_6984_pos	ethyl 5-methoxy-2-methyl-1-phenyl-1H-indole-3-carboxylate	C19 H19 N O3	309.14	6.754	310.147	1.30533e+07	5.95888e+06	7.69173e+06	9.44043e+06	3.85944e+06	8.91951e+06	5.15152e+07	6.27626e+06	6.93045e+06	9.81366e+06	1.41201e+07	1.17682e+07	0.487169	-1.03751	0.207153	0.722222	1.0263
Com_70_pos	5-[(10Z)-14-(3,5-dihydroxyphenyl)tetradec-10-en-1-yl]benzene-1,3-diol	C26 H36 O4	412.259	10.549	413.266	1.55173e+09	1.18828e+09	1.28153e+09	1.92563e+09	1.73645e+09	2.77191e+09	5.88457e+08	5.05566e+08	4.1471e+08	6.85854e+08	4.99205e+08	1.05713e+09	2.78746	1.47895	0.00022136	1	1.642
Com_7032_pos	ACar 15:1	C22 H42 N O4	383.303	6.653	384.311	2.19006e+07	2.28409e+07	2.08709e+07	2.23962e+07	2.26241e+07	2.25096e+07	8.58222e+06	9.16177e+06	8.65604e+06	7.63131e+06	9.83718e+06	7.95884e+06	2.56895	1.36118	2.28952e-07	1	2.59919
Com_708_pos	3-(2,3-dihydro-1H-indol-1-yl)-2-[(2-furylmethyl)sulfonyl]acrylonitrile	C16 H14 N2 O3 S	314.072	1.491	315.08	8.64995e+08	8.43411e+08	9.83904e+08	1.2726e+09	9.54393e+08	1.29822e+09	7.46153e+08	8.34626e+08	1.01578e+09	7.81111e+08	1.41729e+09	1.37652e+09	1.00746	0.0107252	0.851797	0.555556	0.523585
Com_71_pos	2,3-Pyridinedicarboxylic acid	C7 H5 N O4	167.022	1.974	168.029	7.11145e+09	4.40289e+09	6.12996e+09	6.92638e+09	4.4068e+09	7.63813e+09	4.38274e+09	4.62509e+09	4.67982e+09	4.7235e+09	5.97592e+09	5.9559e+09	1.20672	0.271096	0.17183	0.722222	0.294628
Com_710_pos	4-Hydroxy-6-methyl-2-pyrone	C6 H6 O3	126.032	2.047	127.039	9.75819e+08	1.24013e+09	9.91327e+08	1.25252e+09	1.19346e+09	1.32262e+09	6.62908e+08	8.26359e+08	7.90125e+08	7.26839e+08	9.8227e+08	9.60531e+08	1.40954	0.495228	0.00188197	0.972222	2.09456
Com_711_pos	L-Ornithine	C5 H12 N2 O2	132.09	1.141	133.097	3.80483e+08	4.3754e+08	2.95141e+08	4.35415e+08	4.75901e+08	4.25399e+08	1.95603e+08	2.69039e+08	2.80145e+08	3.0547e+08	4.31814e+08	4.33867e+08	1.27868	0.35466	0.0928025	0.805556	0.866461
Com_7114_pos	ACar 24:4	C31 H54 N O4	503.397	7.783	504.404	8.68178e+06	1.07148e+07	9.02079e+06	8.46448e+06	8.38313e+06	1.00242e+07	1.07113e+07	1.23666e+07	9.70046e+06	8.63527e+06	1.08904e+07	8.73871e+06	0.905744	-0.142824	0.207423	0.722222	0.22537
Com_7129_pos	Azelaic acid	C9 H16 O4	188.105	8.727	189.112	5.14773e+06	8.23579e+06	7.64484e+06	6.55446e+06	9.08379e+06	8.3258e+06	3.59964e+06	3.72676e+06	3.59408e+06	7.64915e+06	7.71544e+06	6.36694e+06	1.37794	0.46251	0.0754576	0.805556	0.689553
Com_713_pos	Urocanic acid	C6 H6 N2 O2	138.043	1.677	139.05	1.7143e+07	1.71952e+07	1.72432e+07	1.75856e+07	3.17553e+07	2.49188e+07	1.82781e+07	1.02583e+07	1.40042e+07	1.33295e+07	2.01575e+07	1.56167e+07	1.37315	0.457485	0.0594589	0.777778	0.478517
Com_716_pos	1H-indene-3-carboxamide	C10 H9 N O	159.068	3.275	160.076	8.63108e+08	9.17311e+08	8.01088e+08	9.51355e+08	9.31929e+08	9.44432e+08	5.38369e+08	7.40433e+08	7.89146e+08	6.9935e+08	9.64633e+08	9.13987e+08	1.1643	0.219458	0.110185	0.777778	0.508521
Com_7164_pos	Targinine	C7 H16 N4 O2	171.101	1.266	172.108	4.75765e+06	4.67307e+06	4.36931e+06	4.10678e+06	5.11874e+06	4.60582e+06	8.27488e+06	3.77277e+06	4.78981e+06	2.96414e+06	8.05729e+06	7.32385e+06	0.785367	-0.348561	0.383345	0.638889	0.509977
Com_717_pos	Serotonin	C10 H12 N2 O	176.095	3.274	177.102	8.62455e+08	9.15426e+08	8.00296e+08	9.50996e+08	9.31128e+08	9.43531e+08	5.3805e+08	7.4037e+08	7.89342e+08	6.99099e+08	9.6415e+08	9.13385e+08	1.16352	0.218492	0.111355	0.777778	0.50726
Com_7184_pos	3-(3,4-dihydroxyphenyl)propanoic acid	C9 H10 O4	164.047	3.876	165.055	4.02388e+07	4.5725e+07	3.85042e+07	5.5506e+07	5.04422e+07	4.62586e+07	3.23645e+07	3.84841e+07	3.77145e+07	3.38559e+07	5.09383e+07	4.69108e+07	1.15153	0.203546	0.143402	0.75	0.931061
Com_7205_pos	2-hydroxy-6-[(8Z,11Z)-pentadeca-8,11,14-trien-1-yl]benzoic acid	C22 H30 O3	302.222	9.992	303.229	1.87186e+07	5.01805e+06	1.90144e+07	2.43015e+07	2.15598e+07	2.63341e+07	4.62338e+06	5.87247e+06	9.88059e+06	1.25583e+07	1.70314e+07	1.39062e+07	1.79963	0.847699	0.111588	0.861111	1.28022
Com_7222_pos	(2E,4E)-N-[2-(4-hydroxyphenyl)ethyl]dodeca-2,4-dienamide	C20 H29 N O2	315.216	4.924	316.223	1.36938e+07	1.35687e+07	1.08275e+07	1.60179e+07	1.39698e+07	1.79684e+07	6.77902e+06	1.09679e+07	1.06978e+07	1.24175e+07	1.09343e+07	1.29498e+07	1.32897	0.410313	0.0338567	0.888889	0.540883
Com_7255_pos	Chaetocin	C30 H28 N6 O6 S4	696.094	1.812	697.101	4.23259e+07	6.35098e+07	4.6595e+07	5.01364e+07	3.82462e+07	4.74085e+07	3.12526e+07	3.48215e+07	3.93793e+07	3.24189e+07	2.95375e+07	3.65649e+07	1.41303	0.498789	0.00318683	0.972222	0.323764
Com_7285_pos	LSD-d3	C20 H22 [2]H3 N3 O	326.219	10.54	327.227	1.43502e+07	1.18654e+07	1.04446e+07	2.31461e+07	2.30963e+07	2.59908e+07	2.01328e+06	1.77678e+06	2.10821e+06	3.66386e+06	1.15371e+07	1.44333e+07	3.06462	1.61571	0.010975	0.888889	2.36864
Com_7327_pos	Decanoylcarnitine	C17 H33 N O4	315.241	6.026	316.248	5.35516e+07	5.7362e+07	4.20389e+07	5.04476e+07	5.29473e+07	5.8124e+07	3.87919e+07	4.3579e+07	3.86557e+07	3.83501e+07	4.82401e+07	4.67894e+07	1.2361	0.305795	0.00824979	0.916667	0.608376
Com_733_pos	N1-[4-hydroxy-6-(methoxymethyl)pyrimidin-2-yl]acetamide	C8 H11 N3 O3	197.08	2.674	198.088	1.13294e+09	1.16355e+09	1.0011e+09	1.17719e+09	9.82708e+08	1.21791e+09	7.18761e+08	8.04203e+08	8.46669e+08	8.10394e+08	1.136e+09	1.02396e+09	1.25008	0.322016	0.0195256	0.861111	0.49772
Com_7347_pos	Thiamine	C12 H16 N4 O S	132.052	1.322	265.112	4.46148e+07	4.39882e+07	3.93507e+07	4.89323e+07	5.39345e+07	4.72206e+07	3.95312e+07	3.18907e+07	3.90356e+07	2.89138e+07	5.31806e+07	4.63054e+07	1.16405	0.219149	0.142448	0.75	0.999044
Com_736_pos	Guanine	C5 H5 N5 O	151.049	1.625	152.057	5.5289e+08	6.42001e+08	4.51927e+08	5.683e+08	5.19845e+08	5.41993e+08	9.75221e+08	9.87166e+08	8.05365e+08	9.90844e+08	9.3189e+08	9.66585e+08	0.579267	-0.787699	5.41148e-06	1	1.67706
Com_7367_pos	Cortisol	C21 H30 O5	724.424	5.496	725.431	1.60412e+07	1.37948e+07	9.64434e+06	1.5646e+07	2.90253e+06	1.6959e+07	7.69899e+06	5.06749e+06	1.28978e+07	1.08249e+07	9.60372e+06	1.44892e+07	1.23779	0.307766	0.695331	0.722222	0.481184
Com_7371_pos	2-(2-amino-3-methylbutanamido)-3-phenylpropanoic acid	C14 H20 N2 O3	264.147	5.32	265.155	1.32796e+07	2.86967e+07	1.36293e+07	1.7658e+07	1.7636e+07	1.62195e+07	2.67359e+07	1.61171e+07	1.36977e+07	1.43708e+07	2.6055e+07	2.61727e+07	0.869832	-0.201191	0.467531	0.583333	0.763421
Com_7399_pos	LPE 16:0	C21 H44 N O7 P	453.285	9.125	454.292	4.92847e+06	3.76322e+06	3.30195e+06	3.12426e+06	3.76418e+06	4.38013e+06	4.62155e+06	3.90966e+06	2.99246e+06	3.24681e+06	4.31504e+06	2.94661e+06	1.05583	0.0783794	0.596178	0.611111	0.108758
Com_7407_pos	16(R)-HETE	C20 H32 O3	342.217	8.079	343.224	1.76293e+07	4.21592e+07	2.47353e+07	3.95211e+07	5.68013e+07	3.73979e+07	1.9355e+07	2.06878e+07	2.07984e+07	1.84833e+07	3.00225e+07	2.04441e+07	1.6815	0.749752	0.0414379	0.805556	1.35461
Com_7427_pos	7-Methylguanine	C6 H7 N5 O	165.065	1.944	166.072	1.68257e+07	1.93805e+07	1.48499e+07	1.87199e+07	1.98637e+07	2.10561e+07	1.36452e+07	1.13691e+07	1.14331e+07	9.73998e+06	1.55632e+07	1.59426e+07	1.42478	0.510739	0.00453144	0.944444	0.85106
Com_7448_pos	ACar 22:3	C29 H52 N O4	477.382	7.622	478.389	1.07998e+07	1.1367e+07	1.25455e+07	1.2501e+07	1.26477e+07	1.1382e+07	1.14961e+07	1.01836e+07	6.63074e+06	7.95501e+06	1.03355e+07	1.00583e+07	1.2574	0.330441	0.0319348	0.916667	0.549757
Com_7475_pos	Prolylleucine	C11 H20 N2 O3	228.147	5.503	229.155	3.88965e+07	3.94108e+07	1.79415e+07	4.26041e+07	1.83756e+07	3.91593e+07	3.53558e+07	3.20088e+07	2.76873e+07	2.80308e+07	3.38821e+07	2.24798e+07	1.09442	0.130167	0.837114	0.666667	0.136833
Com_7500_pos	PC (14:0e/22:2)	C44 H86 N O7 P	771.608	11.714	772.616	3.87161e+06	2.78959e+06	1.14588e+06	4.71747e+06	2.08174e+06	3.96751e+06	2.61775e+07	2.89212e+07	3.35397e+07	4.15094e+07	9.57296e+06	9.27612e+06	0.124659	-3.00394	0.000170238	1	2.8951
Com_751_pos	2-Aminoadipic acid	C6 H11 N O4	161.069	1.484	162.076	1.81529e+08	1.65108e+08	1.55609e+08	1.78491e+08	1.69552e+08	1.6523e+08	1.33085e+08	1.15947e+08	1.34554e+08	1.09992e+08	1.55292e+08	1.7082e+08	1.23891	0.309068	0.0202317	0.888889	0.733528
Com_752_pos	Coumarin	C9 H6 O2	146.037	2.414	147.044	1.01293e+09	1.10167e+09	9.43411e+08	1.08599e+09	1.06078e+09	1.16734e+09	6.79451e+08	7.79872e+08	8.23247e+08	7.78913e+08	1.00507e+09	1.01673e+09	1.25354	0.32601	0.0131759	0.916667	0.820993
Com_7545_pos	4-methoxy-6-[2-(4-methoxyphenyl)ethyl]-2H-pyran-2-one	C15 H16 O4	282.083	4.969	283.09	4.80342e+06	4.7996e+06	4.91149e+06	6.58392e+06	5.23193e+06	6.32747e+06	6.41411e+06	4.01663e+06	4.41424e+06	3.94755e+06	6.07504e+06	5.50247e+06	1.07533	0.104781	0.450284	0.638889	0.213476
Com_7634_pos	SMK	C14 H28 N4 O5 S	728.37	4.871	365.192	1.7056e+07	1.18043e+07	1.41081e+07	1.67589e+07	1.11449e+07	1.05334e+07	4.94334e+06	7.22726e+06	8.08552e+06	7.89991e+06	1.96838e+07	1.05687e+07	1.39373	0.478949	0.0882373	0.805556	0.72686
Com_7652_pos	6-(3-hydroxybutan-2-yl)-5-(hydroxymethyl)-4-methoxy-2H-pyran-2-one	C11 H16 O5	266.051	1.682	267.059	1.32341e+07	2.12748e+07	1.53217e+07	2.37184e+07	1.9712e+07	2.08588e+07	1.30891e+07	1.4935e+07	1.44965e+07	1.37846e+07	1.65277e+07	1.88482e+07	1.24475	0.315852	0.085366	0.805556	0.437266
Com_7653_pos	1-(1,8-dihydroxy-3,6-dimethyl-2-naphthyl)ethan-1-one	C14 H14 O3	230.09	1.543	231.097	4.28097e+07	4.01016e+07	2.98707e+07	4.85349e+07	4.57414e+07	4.54612e+07	2.35969e+07	2.78632e+07	2.69375e+07	2.18811e+07	4.01102e+07	4.1676e+07	1.38698	0.471942	0.0281143	0.888889	1.43973
Com_7696_pos	Ala-trp	C14 H17 N3 O3	275.127	5.294	276.134	2.8206e+07	9.9026e+06	9.92121e+06	2.70329e+07	1.26417e+07	2.75702e+07	1.17474e+07	7.90585e+06	2.3359e+07	9.78245e+06	2.71586e+07	1.33154e+07	1.23594	0.30561	0.501119	0.666667	0.968793
Com_7742_pos	4,6-dimethyl-2,7-diphenyl-3,7-dihydro-2H-pyrazolo[3,4-b]pyridin-3-one	C20 H17 N3 O	630.284	5.535	316.149	7.44917e+06	5.60547e+06	4.61515e+06	5.98988e+06	7.88218e+06	9.44089e+06	3.82964e+06	2.26766e+06	3.10147e+06	3.69876e+06	4.67086e+06	1.2122e+06	2.18219	1.12577	0.0064545	0.972222	1.06569
Com_7762_pos	Cytidine 5'-monophosphate (hydrate)	C9 H14 N3 O8 P	345.033	1.372	346.041	3.55006e+07	3.00951e+07	3.03897e+07	3.19762e+07	2.85327e+07	3.18104e+07	2.0475e+07	3.17679e+07	2.35462e+07	2.62979e+07	4.19039e+07	3.91489e+07	1.0282	0.040123	0.64112	0.583333	0.554341
Com_7834_pos	Cinchophen	C16 H11 N O2	249.082	5.331	250.089	3.32267e+07	3.7409e+07	3.50363e+07	3.87496e+07	3.25296e+07	3.21352e+07	3.1323e+07	2.97644e+07	3.35317e+07	2.56372e+07	3.26324e+07	4.80683e+07	1.04045	0.0572118	0.556825	0.694444	0.352411
Com_7840_pos	Nicotinate ribonucleoside	C11 H13 N O6	255.074	2.089	256.082	1.91015e+07	1.00882e+07	1.40018e+07	1.60581e+07	1.25715e+07	1.68031e+07	1.34736e+07	1.07132e+07	1.17275e+07	1.09968e+07	1.63061e+07	1.15196e+07	1.18582	0.245882	0.192048	0.722222	0.372566
Com_7847_pos	Bicyclo Prostaglandin E2	C20 H30 O4	356.196	6.762	357.203	6.6656e+06	8.68421e+06	5.14963e+06	6.11389e+06	5.76902e+06	5.3673e+06	4.73583e+06	4.24456e+06	3.85099e+06	4.65143e+06	8.10334e+06	6.11587e+06	1.19077	0.251889	0.1917	0.75	0.399944
Com_7853_pos	1-[(3S)-3-(1,3-Benzoxazol-2-yl)-1-pyrrolidinyl]-3-methoxy-1-propanone	C15 H18 N2 O3	274.135	5.439	275.142	1.78156e+07	3.02016e+07	8.67318e+06	1.85188e+07	1.38862e+07	1.46327e+07	1.36655e+07	1.07545e+07	1.05067e+07	1.30657e+07	8.29514e+06	1.38349e+07	1.47924	0.564856	0.110976	0.861111	1.1122
Com_7877_pos	Noradrenaline	C8 H11 N O3	169.074	1.527	170.081	4.112e+07	3.94292e+07	3.93075e+07	5.47489e+07	4.48262e+07	4.50921e+07	2.65785e+07	3.13928e+07	2.88959e+07	2.69302e+07	4.21309e+07	3.83233e+07	1.36176	0.445472	0.00832676	0.916667	2.07932
Com_7882_pos	Dihydrothymine	C5 H8 N2 O2	128.059	2.793	129.066	1.2686e+07	1.30893e+07	1.10079e+07	1.35515e+07	1.55484e+07	1.59681e+07	2.80765e+06	2.79308e+06	2.97653e+06	2.59002e+06	3.80812e+06	3.3453e+06	4.46768	2.15953	4.34228e-09	1	2.24215
Com_7956_pos	D-Ala-D-Ala	C6 H12 N2 O3	160.085	1.451	161.092	2.1893e+07	2.32485e+07	1.65151e+07	2.4408e+07	2.1348e+07	2.08526e+07	1.81009e+07	1.59522e+07	1.39875e+07	1.20928e+07	2.81897e+07	2.73444e+07	1.10891	0.149147	0.369204	0.638889	0.913034
Com_7982_pos	Epoxomicin	C28 H50 N4 O7	554.368	8.543	555.375	1.45697e+06	2.27283e+06	1.41449e+06	1.76637e+06	1.41995e+06	1.58763e+06	2.76707e+06	2.41627e+06	2.42986e+06	2.02521e+06	1.98485e+06	1.41004e+06	0.760992	-0.394046	0.056211	0.777778	0.358767
Com_8017_pos	T-2 Triol	C20 H30 O7	404.181	6.581	405.188	3.11586e+07	2.4698e+07	1.98977e+07	3.16556e+07	2.36119e+07	2.10562e+07	2.31486e+07	2.34134e+07	2.54052e+07	2.76442e+07	4.09071e+07	4.67151e+07	0.812238	-0.300026	0.242312	0.666667	2.19217
Com_8020_pos	N-Acetylvaline	C7 H13 N O3	159.089	4.788	160.097	7.87349e+06	7.52201e+06	6.46912e+06	8.66852e+06	7.5826e+06	8.08638e+06	5.34038e+06	4.12196e+06	5.99518e+06	4.5266e+06	7.28287e+06	7.14659e+06	1.34255	0.424981	0.0204334	0.944444	0.515016
Com_8051_pos	6-Aminonicotinamide	C6 H7 N3 O	137.059	2.053	138.066	1.90589e+07	1.74316e+07	1.62103e+07	1.0513e+07	1.7835e+07	2.07849e+07	9.83873e+06	1.1641e+07	1.30908e+07	1.20306e+07	9.59457e+06	1.3593e+07	1.45917	0.545149	0.0122436	0.888889	0.889845
Com_8082_pos	2,3-dihydroxypropyl 12-methyltridecanoate	C17 H34 O4	324.227	8.957	325.234	8.31098e+06	7.50108e+06	5.9375e+06	6.69658e+06	8.51837e+06	7.23238e+06	2.74006e+06	3.19045e+06	2.3112e+06	3.40771e+06	8.89302e+06	7.97735e+06	1.54969	0.631981	0.056965	0.722222	1.46563
Com_8093_pos	3-hydroxy-3-methylpentanedioic acid	C6 H10 O5	184.035	3.153	185.042	1.91779e+07	2.31057e+07	1.34996e+07	2.6355e+07	2.2654e+07	2.47319e+07	1.02868e+07	1.31987e+07	1.40558e+07	1.27796e+07	1.87231e+07	1.78784e+07	1.49011	0.575422	0.0148825	0.916667	1.07634
Com_8101_pos	Cyclohexylsulfamate	C6 H13 N O3 S	179.062	4.154	180.069	3.52424e+07	3.27023e+07	2.62947e+07	3.43223e+07	3.32444e+07	2.97505e+07	9.75991e+06	1.46878e+07	1.55792e+07	1.748e+07	3.28565e+07	1.49772e+07	1.81845	0.862711	0.00802049	0.916667	1.90002
Com_8141_pos	LPE 18:2	C23 H44 N O7 P	477.285	8.995	478.292	1.11732e+07	1.1886e+07	1.11405e+07	1.24955e+07	1.22278e+07	1.08019e+07	5.5122e+06	3.10496e+06	3.98248e+06	3.37217e+06	8.93948e+06	6.14879e+06	2.24484	1.16661	0.00291135	1	1.62285
Com_8186_pos	Beta-Muricholic acid	C24 H40 O5	408.289	7.07	409.297	6.19221e+06	5.06264e+06	5.11229e+06	5.68078e+06	4.68088e+06	6.85516e+06	2.51514e+06	4.21936e+06	4.01008e+06	3.41799e+06	6.82363e+06	5.67873e+06	1.25948	0.332829	0.126157	0.777778	0.659692
Com_8201_pos	Homocysteic acid	C4 H9 N O5 S	183.02	1.334	184.027	3.06784e+06	4.17359e+06	1.90601e+06	2.31854e+06	2.22338e+06	3.57446e+06	2.99415e+06	1.45354e+06	2.76292e+06	2.62516e+06	3.73443e+06	4.41651e+06	0.95981	-0.0591797	0.905039	0.555556	0.54129
Com_8203_pos	PC (16:1e/3:0)	C27 H54 N O7 P	535.364	10.454	536.371	1.01363e+07	1.02743e+07	9.04143e+06	1.19142e+07	9.53536e+06	1.47186e+07	4.46747e+06	5.55766e+06	5.19419e+06	1.94435e+06	6.59144e+06	4.54155e+06	2.319	1.21351	0.00245833	1	2.57369
Com_828_pos	Psychosine	C24 H47 N O7	461.335	6.596	462.342	6.94388e+07	5.42319e+07	6.01663e+07	6.49735e+07	5.89527e+07	6.40099e+07	8.79137e+07	6.9053e+07	6.3396e+07	6.75687e+07	7.83661e+07	6.60471e+07	0.8599	-0.217759	0.0402638	0.833333	0.349869
Com_832_pos	PC (16:1e/2:0)	C26 H52 N O7 P	521.348	9.723	522.355	1.67087e+08	1.33436e+08	1.56077e+08	1.81545e+08	1.74894e+08	1.93103e+08	9.23534e+07	8.59971e+07	8.35763e+07	1.13691e+08	1.67414e+08	1.26397e+08	1.50299	0.587833	0.00897482	0.916667	1.26143
Com_8337_pos	2-[(3S)-1-Benzyl-3-pyrrolidinyl]-1-methyl-1H-benzimidazole	C19 H21 N3	291.174	5.623	292.181	3.41363e+06	5.94643e+06	3.05454e+06	4.155e+06	4.68805e+06	5.32536e+06	1.96787e+06	2.39096e+06	2.22921e+06	3.06151e+06	5.01518e+06	4.92045e+06	1.3573	0.440742	0.11125	0.75	0.739604
Com_8338_pos	(1R,2S,3R,4R)-3-(Isobutylamino)-4-(3-pyridinyl)-1,2-cyclopentanediol	C14 H22 N2 O2	250.166	6.246	251.173	1.6871e+07	1.46927e+07	1.5686e+07	1.51083e+07	2.09195e+07	1.62796e+07	1.84887e+07	1.75646e+07	2.00214e+07	2.10932e+07	1.92802e+07	1.92061e+07	0.860817	-0.216221	0.0302472	0.861111	0.589641
Com_8347_pos	2-Phenylethylamine	C8 H11 N	121.089	5.036	122.096	2.23461e+06	4.46064e+06	2.06414e+06	3.46303e+06	3.19581e+06	2.76931e+06	2.49952e+06	2.07455e+06	2.82155e+06	3.23259e+06	4.19868e+06	3.73985e+06	0.979576	-0.0297706	0.866719	0.555556	0.342983
Com_8404_pos	Valylproline	C10 H18 N2 O3	214.132	4.952	215.139	3.3744e+07	3.28617e+07	2.83459e+07	4.70183e+07	3.40606e+07	3.40516e+07	2.63989e+07	2.93506e+07	2.771e+07	2.32598e+07	3.4166e+07	2.9954e+07	1.22971	0.298313	0.0422054	0.805556	0.997015
Com_8413_pos	α-Lapachone	C15 H14 O3	264.078	2.14	265.085	3.76118e+06	2.65055e+06	6.80319e+06	7.30541e+06	1.00238e+06	6.43393e+06	3.25066e+06	4.63963e+06	5.04989e+06	3.2528e+06	3.36675e+06	5.87775e+06	1.09903	0.136235	0.83628	0.583333	0.178304
Com_8415_pos	dUMP	C9 H13 N2 O8 P	308.042	1.967	155.028	1.77297e+07	2.29588e+07	1.24666e+07	2.34333e+07	1.84824e+07	1.64916e+07	2.29648e+07	2.12909e+07	2.37512e+07	2.39994e+07	2.36421e+07	2.10341e+07	0.816215	-0.292979	0.0657906	0.861111	0.978586
Com_8430_pos	ALK	C15 H30 N4 O4	330.227	2.065	331.234	2.29562e+07	1.95404e+07	1.5929e+07	2.04221e+07	1.51541e+07	1.97848e+07	1.087e+07	1.60276e+07	1.63386e+07	1.34006e+07	2.64138e+07	2.54429e+07	1.04879	0.0687207	0.58905	0.555556	0.680901
Com_8434_pos	L-Alanyl-L-proline	C8 H14 N2 O3	186.1	1.947	187.108	1.45655e+07	1.74021e+07	1.08818e+07	1.54442e+07	1.44613e+07	1.75706e+07	1.05916e+07	1.24026e+07	1.16658e+07	1.12779e+07	1.63454e+07	1.85728e+07	1.11711	0.159775	0.326218	0.638889	0.527568
Com_8441_pos	Melanin	C18 H10 N2 O4	318.064	2.226	319.072	1.95198e+07	2.55901e+07	2.38378e+07	2.58042e+07	2.25463e+07	3.35014e+07	2.07178e+07	2.24134e+07	3.86183e+07	3.32387e+07	3.20494e+07	3.10019e+07	0.847001	-0.239565	0.236238	0.638889	0.71303
Com_8455_pos	Testosterone glucuronide	C25 H36 O8	928.484	5.661	465.249	1.06069e+07	6.18999e+06	6.95923e+06	7.62819e+06	9.17426e+06	8.03833e+06	6.17462e+06	5.82898e+06	7.85364e+06	5.17204e+06	6.74363e+06	7.67706e+06	1.23186	0.300839	0.0765525	0.805556	0.570665
Com_8457_pos	N-Desmethylclobazam	C15 H11 Cl N2 O2	286.05	1.138	287.057	1.12056e+07	1.39816e+07	1.07138e+07	1.41481e+07	1.22098e+07	1.65304e+07	7.28168e+06	9.58552e+06	1.10642e+07	9.48262e+06	1.31306e+07	1.29244e+07	1.24138	0.311948	0.0764406	0.805556	0.584139
Com_8478_pos	PC (14:0e/17:0)	C39 H80 N O7 P	705.566	10.922	706.573	2.78287e+06	3.853e+06	2.88129e+07	2.9624e+06	5.77198e+06	3.76644e+06	3.15922e+07	1.48176e+07	1.3904e+07	1.8826e+07	4.5599e+06	3.74996e+06	0.548311	-0.866933	0.147224	0.75	1.86123
Com_85_pos	Nicotinamide adenine dinucleotide (NAD+)	C21 H27 N7 O14 P2	663.109	1.702	664.116	3.96542e+09	4.72934e+09	4.03937e+09	4.94494e+09	4.51932e+09	5.43383e+09	3.60469e+09	3.36693e+09	3.37415e+09	3.30495e+09	4.04083e+09	4.21878e+09	1.26115	0.334741	0.00548802	0.888889	0.861677
Com_8502_pos	ACar 22:2	C29 H54 N O4	479.397	7.943	480.405	9.34988e+06	1.14911e+07	1.07175e+07	1.00479e+07	1.0575e+07	1.15091e+07	1.04547e+07	9.52682e+06	1.0045e+07	8.33503e+06	1.08477e+07	7.10095e+06	1.13106	0.177678	0.115035	0.777778	0.405984
Com_8504_pos	YQH	C20 H26 N6 O6	446.191	4.908	447.199	3.01405e+07	3.61278e+07	2.19511e+07	3.55351e+07	4.44333e+07	3.49464e+07	3.41375e+07	2.79591e+07	3.54844e+07	2.8456e+07	3.60727e+07	3.23693e+07	1.04451	0.0628201	0.811002	0.638889	0.465815
Com_8523_pos	2-(2,4-dihydroxyphenyl)-3,5,7-trihydroxy-4H-chromen-4-one	C15 H10 O7	132.042	1.398	133.049	2.80186e+07	1.7453e+07	2.63321e+07	1.7186e+07	1.73355e+07	2.08411e+07	2.07098e+07	1.04938e+07	1.41586e+07	1.13129e+07	1.68609e+07	1.70781e+07	1.40338	0.488909	0.0334958	0.916667	0.765436
Com_8602_pos	5-methoxy-8,8-dimethyl-2-phenyl-4H,8H-pyrano[2,3-h]chromen-4-one	C21 H18 O4	356.102	5.513	357.11	2.52653e+07	1.96826e+07	6.85506e+06	1.91767e+07	1.15647e+07	1.50903e+07	1.31524e+07	1.04901e+07	6.66357e+06	9.12402e+06	1.36539e+07	1.07769e+07	1.52887	0.612462	0.128844	0.805556	0.671503
Com_8650_pos	3-(3-morpholinopropyl)-2-(2-pyridinyl)-2,3-dihydro-4(1H)-quinazolinone	C20 H24 N4 O2	352.197	6.691	353.205	2.83822e+06	3.49927e+06	2.29152e+06	3.31807e+06	2.85201e+06	2.84899e+06	2.97457e+06	2.9417e+06	3.36014e+06	2.93802e+06	4.17722e+06	4.11975e+06	0.860403	-0.216915	0.137027	0.805556	0.480127
Com_8662_pos	N-[(4-hydroxy-3-methoxyphenyl)methyl]-8-methylnonanamide	C18 H29 N O3	329.195	5.121	330.203	1.70736e+07	1.69425e+07	1.17384e+07	1.91018e+07	1.54254e+07	1.51352e+07	1.11e+07	1.40264e+07	1.19709e+07	1.17213e+07	1.90753e+07	1.33218e+07	1.17486	0.232487	0.142795	0.777778	0.547978
Com_869_pos	PC (16:0e/2:0)	C26 H54 N O7 P	523.364	10.454	524.371	2.44186e+08	2.16678e+08	2.163e+08	2.59987e+08	2.31941e+08	2.88678e+08	1.04462e+08	7.72218e+07	8.02396e+07	1.12087e+08	2.06831e+08	1.36054e+08	2.03345	1.02393	0.00282392	1	1.05784
Com_8778_pos	Oleanolic acid	C30 H48 O3	478.342	9.063	479.349	6.42192e+06	7.87722e+06	7.6845e+06	6.65858e+06	9.41896e+06	8.00258e+06	3.26421e+06	4.06845e+06	2.93737e+06	3.71905e+06	5.5127e+06	5.00438e+06	1.87968	0.910488	0.000482014	1	1.05672
Com_8836_pos	4-chloro-5-morpholino-2-quinoxalin-2-ylpyridazin-3(2H)-one	C16 H14 Cl N5 O2	343.084	1.984	344.091	3.94326e+07	3.33043e+07	2.86587e+07	2.80393e+07	3.94631e+07	3.71137e+07	1.76622e+07	1.72473e+07	2.88088e+07	2.60208e+07	3.56599e+07	3.09108e+07	1.31797	0.398319	0.0618922	0.805556	0.592684
Com_8839_pos	(1E,4E)-1,5-bis(4-methoxyphenyl)penta-1,4-dien-3-one	C19 H18 O3	316.108	2.809	317.116	3.04553e+07	3.94878e+07	2.05353e+07	2.21875e+07	3.19395e+07	3.12755e+07	1.94174e+07	3.20642e+07	3.27791e+07	1.99636e+07	3.46675e+07	3.20949e+07	1.02862	0.0407148	0.836255	0.555556	0.314518
Com_8868_pos	PC (18:5e/2:0)	C28 H48 N O7 P	1082.65	8.389	542.33	811551	1.17103e+06	792207	926527	720071	725098	1.26178e+06	1.24917e+06	1.37183e+06	1.05556e+06	1.11891e+06	934289	0.736101	-0.442024	0.00854496	0.916667	0.336316
Com_889_pos	trans-4-Hydroxy-L-proline	C5 H9 N O3	131.058	1.347	132.066	8.00243e+08	8.32945e+08	7.0174e+08	8.74756e+08	8.46617e+08	9.03356e+08	6.10878e+08	6.02799e+08	6.92366e+08	5.96143e+08	8.29835e+08	8.7738e+08	1.17823	0.236625	0.0608964	0.805556	0.806014
Com_89_pos	ACar 18:1	C25 H48 N O4	425.35	7.276	426.358	3.2612e+09	3.49586e+09	3.56329e+09	3.49685e+09	3.55852e+09	3.30353e+09	2.42055e+09	1.98007e+09	2.03918e+09	1.82805e+09	2.12855e+09	1.97848e+09	1.67107	0.74077	7.98022e-06	1	1.01165
Com_8915_pos	SPK	C14 H26 N4 O5	330.19	1.293	331.197	1.78602e+06	2.07286e+06	1.9864e+06	1.96936e+06	2.59067e+06	2.49827e+06	1.88831e+06	1.24454e+06	1.75938e+06	1.33061e+06	2.25426e+06	2.72763e+06	1.15162	0.203662	0.252688	0.694444	0.399331
Com_8916_pos	N-Acetyl-D-tryptophan	C13 H14 N2 O3	246.101	1.522	247.108	3.13672e+07	3.02981e+07	2.22423e+07	3.2266e+07	3.2226e+07	3.17515e+07	1.89353e+07	2.70251e+07	3.58389e+07	2.23735e+07	3.92903e+07	3.58488e+07	1.00468	0.00673726	0.821359	0.444444	0.580591
Com_8949_pos	3-(1-naphthylmethylidene)indolin-2-one	C19 H13 N O	271.099	6.505	272.106	2.81997e+07	4.22415e+07	2.79294e+07	3.84008e+07	3.20026e+07	3.42967e+07	2.53675e+07	2.504e+07	2.69929e+07	2.90493e+07	3.48731e+07	3.82203e+07	1.13104	0.177653	0.234202	0.722222	0.547745
Com_895_pos	ethyl 4-amino-2-(methylsulfanyl)-1,3-thiazole-5-carboxylate	C7 H10 N2 O2 S2	218.019	1.321	219.027	6.65722e+08	7.09712e+08	5.86166e+08	7.48861e+08	7.33923e+08	7.25659e+08	4.71862e+08	6.22698e+08	5.53733e+08	6.47252e+08	8.18442e+08	8.6671e+08	1.04757	0.0670418	0.54172	0.611111	0.367035
Com_8991_pos	Daidzein	C15 H10 O4	254.057	1.415	255.064	7.44561e+06	9.43265e+06	7.54983e+06	9.04068e+06	8.55208e+06	9.90192e+06	5.84114e+06	6.2091e+06	5.9892e+06	4.63068e+06	9.40053e+06	7.20885e+06	1.32188	0.402591	0.0270337	0.888889	0.774516
Com_9027_pos	Bisphenol PH	C27 H24 O2	397.204	6.349	398.211	2.81478e+06	3.22314e+06	2.65805e+06	3.77745e+06	2.94847e+06	3.8128e+06	2.68253e+06	2.65714e+06	2.4643e+06	2.61236e+06	3.17622e+06	3.36974e+06	1.13397	0.18138	0.157436	0.777778	0.423835
Com_9058_pos	TKK	C16 H33 N5 O5	375.242	4.966	376.249	2.94252e+07	2.64197e+07	1.29772e+07	1.94673e+07	2.05789e+07	2.0096e+07	5.24652e+06	1.12724e+07	1.10976e+07	1.03405e+07	3.08467e+07	1.99601e+07	1.45289	0.538928	0.113611	0.777778	1.03162
Com_9099_pos	11-dehydro Thromboxane B2	C20 H32 O6	368.217	8.452	369.224	1.84092e+06	2.35652e+06	1.46447e+06	1.78425e+06	1.48371e+06	1.45325e+06	2.41793e+06	2.47287e+06	2.54478e+06	2.0591e+06	2.44333e+06	1.38335e+06	0.779433	-0.359503	0.0763464	0.805556	0.321307
Com_916_pos	Υ-Glutamylcysteine	C8 H14 N2 O5 S	250.062	1.932	251.069	8.81545e+08	3.24357e+08	5.97313e+08	6.71468e+08	7.15916e+08	1.95568e+08	3.01822e+08	5.40246e+08	4.85626e+08	6.10087e+08	9.11158e+08	8.41466e+08	0.91756	-0.124126	0.6373	0.472222	0.426498
Com_918_pos	Pyrogallol	C6 H6 O3	126.032	1.392	127.039	6.01412e+08	4.54005e+08	4.82942e+08	6.19536e+08	6.72349e+08	6.48772e+08	3.51276e+08	3.06426e+08	3.51682e+08	3.60751e+08	5.32669e+08	5.48228e+08	1.41941	0.50529	0.0142482	0.888889	1.79532
Com_9204_pos	ACar 19:0	C26 H52 N O4	441.382	7.92	442.389	9.71998e+06	1.18073e+07	1.10481e+07	9.25705e+06	9.73121e+06	1.046e+07	8.71684e+06	8.0109e+06	9.16841e+06	8.49537e+06	7.61643e+06	5.45951e+06	1.30666	0.38588	0.0130044	1	1.01642
Com_925_pos	4-Guanidinobutyric acid	C5 H11 N3 O2	145.085	1.62	146.092	3.46463e+08	3.84673e+08	2.17724e+08	3.76614e+08	3.40029e+08	3.04161e+08	1.9454e+08	2.17673e+08	2.2648e+08	1.6458e+08	2.82458e+08	2.75269e+08	1.44722	0.533284	0.0116301	0.916667	1.01229
Com_9261_pos	ethyl 4-[(6-methyl-3-pyridazinyl)oxy]benzoate	C14 H14 N2 O3	258.103	5.716	259.111	1.51165e+07	1.29903e+07	1.192e+07	1.52896e+07	1.65888e+07	1.49835e+07	3.42927e+07	1.38137e+07	1.42596e+07	1.10982e+07	2.10829e+07	2.14526e+07	0.749042	-0.416881	0.246996	0.611111	0.999715
Com_9265_pos	β-Nicotinamide mononucleotide	C11 H15 N2 O8 P	334.056	1.489	335.064	2.78324e+07	3.56374e+07	2.17632e+07	3.97791e+07	3.26545e+07	3.47741e+07	2.6933e+07	2.80629e+07	3.1288e+07	2.74328e+07	3.83785e+07	3.98429e+07	1.00262	0.00377401	0.98031	0.527778	0.762512
Com_9290_pos	Arachidonoyl ethanolamide phosphate	C22 H38 N O5 P	898.472	5.714	450.243	7.53864e+06	7.42869e+06	5.93367e+06	7.98402e+06	7.65912e+06	7.66046e+06	7.19478e+06	6.52572e+06	6.44399e+06	6.51506e+06	7.0714e+06	8.84622e+06	1.03774	0.0534389	0.567023	0.694444	0.225976
Com_9311_pos	1-Methylhistidine	C7 H11 N3 O2	169.085	1.323	170.092	3.03376e+07	3.21742e+07	2.87757e+07	4.04269e+07	3.36731e+07	3.21536e+07	2.61563e+07	2.80054e+07	2.7629e+07	2.26082e+07	3.42011e+07	3.33071e+07	1.14912	0.200524	0.103231	0.75	0.578848
Com_935_pos	Thiamine pyrophosphate	C12 H18 N4 O7 P2 S	424.038	1.524	425.045	6.35023e+08	5.65331e+08	4.47404e+08	6.16053e+08	5.6272e+08	5.70488e+08	6.05897e+08	7.0189e+08	5.55646e+08	5.39522e+08	9.35422e+07	7.96554e+08	1.03157	0.0448449	0.565401	0.5	0.773292
Com_9355_pos	13-HPODE	C18 H32 O4	312.23	6.724	313.237	1.43581e+07	1.23507e+07	1.21366e+07	1.60074e+07	1.50065e+07	1.59995e+07	1.04747e+07	7.829e+06	1.04036e+07	1.0268e+07	1.31233e+07	1.11998e+07	1.35641	0.439797	0.00513039	0.944444	1.3263
Com_938_pos	1-(4-ethoxyphenyl)-5-(prop-2-ynylthio)-1H-1,2,3,4-tetraazole	C12 H12 N4 O S	260.07	5.022	261.077	2.57657e+06	3.93956e+06	1.97761e+06	2.86882e+06	2.51077e+06	3.07219e+06	2.20754e+06	1.83221e+06	2.49195e+06	2.85497e+06	3.7082e+06	3.30297e+06	1.0334	0.0473971	0.791499	0.583333	0.169846
Com_9394_pos	ACar 13:0	C20 H40 N O4	170.131	6.531	171.138	1.8463e+07	1.96995e+07	2.49857e+07	2.30912e+07	2.26507e+07	2.32651e+07	1.40527e+07	1.33758e+07	1.2649e+07	1.16616e+07	1.36747e+07	2.24192e+07	1.50462	0.5894	0.00431454	0.944444	1.96813
Com_9404_pos	C-8 Ceramide-1-phosphate	C26 H52 N O6 P	505.353	10.407	506.36	4.81675e+06	6.32956e+06	7.56743e+06	6.8098e+06	6.67117e+06	4.8761e+06	3.99864e+06	5.10132e+06	4.19597e+06	4.7312e+06	8.46027e+06	8.48742e+06	1.05993	0.0839679	0.569192	0.611111	0.881837
Com_9417_pos	JNJ-1661010	C19 H19 N5 O S	365.132	1.517	366.139	2.53133e+07	2.08202e+07	1.77523e+07	2.82216e+07	2.33136e+07	2.65048e+07	1.4416e+07	1.74492e+07	1.85894e+07	1.48493e+07	2.02514e+07	2.20983e+07	1.31836	0.398741	0.0183943	0.888889	1.16477
Com_943_pos	2-(tert-butyl)-1,3-thiazolane-4-carboxylic acid	C8 H15 N O2 S	189.082	5.659	190.09	7.36133e+08	7.22915e+08	5.88563e+08	7.53011e+08	6.97239e+08	6.34117e+08	5.66316e+08	5.45054e+08	5.47211e+08	5.13277e+08	7.31776e+08	7.51537e+08	1.13045	0.176894	0.132088	0.75	0.278058
Com_9475_pos	Docosahexaenoyl Ethanolamide	C24 H37 N O2	371.282	9.112	372.289	4.52767e+06	4.78441e+06	3.55923e+06	3.04185e+06	4.96693e+06	5.09425e+06	2.25901e+06	2.10534e+06	2.56694e+06	2.05155e+06	2.98136e+06	3.02737e+06	1.7326	0.792937	0.000658643	1	1.23699
Com_9500_pos	Cholesterol	C27 H46 O	386.355	11.011	387.362	3.56274e+06	2.74688e+06	2.6376e+06	2.88542e+06	3.94775e+06	4.81405e+06	3.75763e+06	1.9803e+06	2.52725e+06	2.32598e+06	4.38064e+06	2.86739e+06	1.15445	0.207206	0.337206	0.694444	0.501165
Com_9587_pos	1-Methylguanine	C6 H7 N5 O	165.065	2.064	166.072	5.21879e+06	4.97066e+06	3.95e+06	4.30473e+06	4.47845e+06	4.80003e+06	1.4885e+06	1.31795e+06	1.85326e+06	1.1661e+06	1.67924e+06	2.35467e+06	2.8117	1.49145	4.23107e-05	1	1.33783
Com_9591_pos	2-mercapto-5-methyl-6-propylpyrimidin-4-ol	C8 H12 N2 O S	202.074	5.402	203.081	3.41422e+07	3.33473e+07	2.76973e+07	2.99701e+07	3.10459e+07	3.17737e+07	2.32368e+07	2.79245e+07	2.34851e+07	2.27225e+07	3.51223e+07	2.82487e+07	1.16944	0.225822	0.0632869	0.777778	0.721743
Com_9614_pos	4-(2-chloro-6-fluorobenzyl)-3,5-dimethyl-4-prop-2-ynyl-4H-pyrazole	C15 H14 Cl F N2	276.082	1.518	277.09	1.95278e+07	3.63494e+07	3.31935e+07	3.68497e+07	3.26519e+07	4.02846e+07	2.37262e+07	2.88835e+07	2.63805e+07	2.90631e+07	3.72054e+07	3.62629e+07	1.0955	0.13159	0.549852	0.666667	0.342906
Com_9621_pos	Alanyltyrosine	C12 H16 N2 O4	252.111	3.931	253.118	1.43577e+07	1.51798e+07	1.18627e+07	2.32064e+07	1.78276e+07	2.10689e+07	1.093e+07	1.51134e+07	1.15963e+07	1.43339e+07	1.92425e+07	1.34341e+07	1.22271	0.290086	0.175887	0.777778	0.539253
Com_9673_pos	Trenbolone acetate	C20 H24 O3	312.171	8.239	313.179	1.5738e+06	2.7253e+06	3.37527e+06	2.32542e+06	2.51041e+06	3.0563e+06	2.04415e+06	1.96088e+06	1.96238e+06	1.88774e+06	2.64179e+06	2.95546e+06	1.15715	0.21058	0.342576	0.694444	0.501128
Com_9679_pos	N-(2-morpholinophenyl)-2-furamide	C15 H16 N2 O3	272.116	5.334	273.123	2.11894e+07	3.05943e+07	2.60547e+07	3.40372e+07	3.00523e+07	2.91119e+07	2.18803e+07	1.80204e+07	2.20478e+07	2.00244e+07	2.62817e+07	2.8854e+07	1.24748	0.319013	0.0453048	0.833333	0.737079
Com_9734_pos	Kanosamine	C6 H13 N O5	179.081	3.896	180.088	2.39566e+06	2.42305e+06	2.46355e+06	2.61896e+06	2.671e+06	2.37408e+06	401224	460660	428181	401086	558144	589462	5.26509	2.39646	5.08604e-07	1	1.56659
Com_979_pos	2-(4-methylphenyl)-2-oxoethyl thiocyanate	C10 H9 N O S	191.04	5.366	192.048	4.97678e+08	9.62262e+08	4.49835e+08	6.97876e+08	7.27585e+08	5.69752e+08	5.24937e+08	6.59141e+08	6.23725e+08	5.6642e+08	7.33567e+08	7.15922e+08	1.02126	0.0303446	0.969777	0.527778	0.33188
Com_98_pos	Methionine	C5 H11 N O2 S	149.051	1.946	150.058	7.94446e+09	8.59355e+09	6.74792e+09	8.58349e+09	8.46169e+09	8.56149e+09	5.75141e+09	6.61726e+09	7.03177e+09	7.03036e+09	5.1134e+09	8.5186e+09	1.2204	0.287353	0.0360279	0.861111	0.604315
Com_9814_pos	APH	C14 H21 N5 O4	341.167	4.857	324.164	1.63826e+07	3.70458e+07	3.32214e+07	2.41284e+07	1.63311e+07	1.57333e+07	1.181e+07	1.73618e+07	2.82412e+07	1.69746e+07	2.4481e+07	2.78764e+07	1.12701	0.172499	0.633084	0.5	0.257662
Com_9820_pos	Ala-Val	C8 H16 N2 O3	188.116	2.509	189.123	1.67736e+07	2.03713e+07	1.45732e+07	1.66539e+07	1.95847e+07	1.61528e+07	1.30577e+07	1.34357e+07	1.43803e+07	1.34387e+07	1.87169e+07	1.83767e+07	1.13898	0.187741	0.142753	0.777778	0.47133
Com_987_pos	Acetylcholine	C7 H15 N O2	145.11	1.449	146.117	6.46263e+08	6.77167e+08	5.4891e+08	6.97733e+08	6.36376e+08	7.0668e+08	4.20641e+08	4.25303e+08	4.28937e+08	4.23651e+08	6.46624e+08	6.03849e+08	1.32693	0.408095	0.0132224	0.888889	0.810057
Com_9870_pos	5'-Deoxy-5'-(Methylthio)Adenosine	C11 H15 N5 O3 S	297.089	4.883	298.096	9.14138e+06	2.53049e+07	1.06715e+07	1.27788e+07	9.1885e+06	9.71083e+06	1.46198e+07	5.26556e+06	6.10241e+06	8.02503e+06	6.39547e+06	7.73048e+06	1.5953	0.673829	0.0634499	0.861111	1.05522
Com_989_pos	1-Palmitoylglycerol	C19 H38 O4	330.276	9.818	353.266	5.90849e+07	3.67341e+07	5.06592e+07	6.0119e+07	6.13364e+07	6.64569e+07	2.22601e+07	1.85543e+07	2.04262e+07	2.99331e+07	9.01893e+07	5.66267e+07	1.40506	0.490634	0.113443	0.777778	1.22774
Com_9903_pos	Desthiobiotin	C10 H18 N2 O3	214.132	1.95	215.139	1.66065e+07	1.93801e+07	1.30638e+07	2.06092e+07	1.98433e+07	2.08609e+07	1.3244e+07	1.36407e+07	1.38816e+07	1.73401e+07	1.82016e+07	1.45891e+07	1.21416	0.279962	0.069341	0.777778	0.394859
Com_9910_pos	S-Methyl-L-cysteine	C4 H9 N O2 S	135.035	1.533	136.043	3.73626e+07	2.69643e+07	2.33599e+07	2.77148e+07	2.58696e+07	3.04783e+07	1.95476e+07	2.10912e+07	2.03815e+07	1.91801e+07	2.83995e+07	3.14018e+07	1.22677	0.294863	0.0806396	0.75	0.825317
Com_9921_pos	Ethyl oleate	C20 H38 O2	310.287	11.013	311.294	7.02772e+06	5.83422e+06	7.41146e+06	5.89546e+06	6.39352e+06	6.54692e+06	4.592e+06	2.99006e+06	4.1203e+06	4.71812e+06	7.08181e+06	8.30455e+06	1.22959	0.298175	0.150223	0.694444	0.535542
Com_9929_pos	PC (14:1e/22:6)	C44 H76 N O7 P	761.529	10.903	762.537	453586	679349	497208	487703	539136	561092	532827	542304	513776	432030	665770	712460	0.946724	-0.0789835	0.611454	0.583333	0.18738
Com_9939_pos	Cinnamoylglycine	C11 H11 N O3	205.074	5.426	206.081	1.18532e+07	1.69461e+07	1.28706e+07	1.42295e+07	1.53163e+07	1.13712e+07	3.08726e+07	1.21446e+07	1.26174e+07	1.21411e+07	1.41186e+07	1.45842e+07	0.856012	-0.224297	0.542815	0.472222	0.449142
Com_9968_pos	Bilirubin	C33 H36 N4 O6	584.264	5.861	585.271	9.07227e+06	9.91267e+06	5.99764e+06	7.41918e+06	8.24837e+06	1.02431e+07	5.41226e+06	5.67355e+06	5.71931e+06	5.32744e+06	6.69102e+06	9.26303e+06	1.33625	0.418191	0.0331369	0.861111	0.758945

## Sheet: V_12h.vs.C_12h_neg
Processed metabolite table for samples collected at 12 hours post-infection (12 hpi). Column headers are provided in row 2.
ID	Name	Formula	Molecular Weight	RT [min]	m/z	neg_V_12h_1	neg_V_12h_2	neg_V_12h_3	neg_V_12h_4	neg_V_12h_5	neg_V_12h_6	neg_C_12h_1	neg_C_12h_2	neg_C_12h_3	neg_C_12h_4	neg_C_12h_5	neg_C_12h_6	FC	log2FC	Pvalue	ROC	VIP
Com_1_neg	4-Oxoproline	C5 H7 N O3	129.042	2.193	128.035	2.38653e+10	2.31652e+10	2.47407e+10	2.42802e+10	1.91231e+10	2.04916e+10	2.87459e+10	9.61152e+09	2.85061e+10	2.4927e+10	2.69028e+10	2.7264e+10	0.929492	-0.105486	0.928568	0.833333	0.685667
Com_10001_neg	Lysopc 16:1	C24 H48 N O7 P	493.317	9.493	492.31	2.61877e+06	2.59788e+06	1.07125e+06	2.24568e+06	1.32449e+06	1.60218e+06	1.60584e+06	1.22538e+06	2.93584e+06	2.71767e+06	1.34017e+06	1.49766e+06	1.01216	0.0174384	0.941475	0.444444	0.27273
Com_1001_neg	CDP	C9 H15 N3 O11 P2	403.018	1.424	402.011	3.83792e+07	4.02871e+07	4.12064e+07	3.8053e+07	3.40027e+07	4.31705e+07	2.78509e+07	1.12566e+08	4.45195e+07	4.87028e+07	4.36197e+07	3.63943e+07	0.749551	-0.415901	0.38522	0.694444	0.514686
Com_1010_neg	N1-[2-(1H-indol-3-yl)ethyl]-3,4-dichlorobenzene-1-sulfonamide	C16 H14 Cl2 N2 O2 S	368.017	1.449	367.01	8.50316e+07	4.74136e+07	8.11904e+07	7.29718e+07	7.39669e+07	9.68359e+07	1.11153e+08	1.56999e+06	7.89336e+07	1.07958e+08	8.90885e+07	7.34877e+07	0.989656	-0.0150009	0.516599	0.611111	1.01441
Com_10101_neg	4-Hydroxy-L-Glutamic Acid	C5 H7 N O5	161.032	3.492	160.025	7.82248e+06	5.22467e+06	8.63089e+06	4.37219e+06	4.34655e+06	6.60732e+06	3.85514e+06	5.71682e+06	4.05196e+06	6.78151e+06	6.00706e+06	5.44953e+06	1.16139	0.215848	0.398769	0.638889	0.360859
Com_10126_neg	Glycolithocholic acid	C26 H43 N O4	433.319	8.057	432.312	4.85449e+06	4.10415e+06	4.64966e+06	4.44681e+06	4.16187e+06	3.87159e+06	3.61423e+06	965614	6.23588e+06	4.58477e+06	4.72803e+06	4.66096e+06	1.05241	0.0736905	0.531906	0.555556	0.863563
Com_10263_neg	15-Deoxy-Δ12,14-prostaglandin D2	C20 H30 O4	316.204	7.982	315.197	259122	312998	344993	621963	485110	306030	1.00888e+07	4.3765e+06	320601	231095	319183	300918	0.149018	-2.74644	0.290936	0.472222	1.06456
Com_10504_neg	2-Isopropylmalate	C7 H12 O5	176.068	4.904	175.061	7.09462e+06	5.60654e+06	6.4775e+06	7.17035e+06	7.95994e+06	6.88153e+06	7.57964e+06	2.03147e+06	7.90061e+06	7.7178e+06	7.00553e+06	7.10739e+06	1.04697	0.0662245	0.586265	0.611111	1.0915
Com_1054_neg	LPC 18:2	C26 H50 N O7 P	565.338	9.342	564.331	6.89559e+07	4.49104e+07	3.38736e+07	5.03352e+07	4.03235e+07	4.21936e+07	5.14759e+07	2.64842e+06	8.17594e+07	4.2459e+07	4.03757e+07	4.96845e+07	1.04541	0.0640743	0.496773	0.555556	1.27601
Com_10546_neg	19(R)-Hydroxy-prostaglandin E2	C20 H32 O6	350.21	6.906	349.203	581646	743795	759745	573804	941422	469387	9.71123e+06	1.35664e+07	920209	893966	833419	796564	0.152302	-2.71499	0.0957236	0.888889	1.83732
Com_1056_neg	D-Mannose 6-phosphate	C6 H13 O9 P	260.029	5.668	259.022	5.59527e+07	8.39376e+07	6.89326e+07	2.18518e+07	4.62891e+07	6.6136e+07	2.66803e+07	7.75817e+06	3.81591e+07	3.54123e+07	2.41329e+07	2.38099e+07	2.20002	1.13752	0.0236159	0.861111	0.902678
Com_10622_neg	17(S)-HpDHA	C22 H32 O4	360.228	8.339	359.221	4.99112e+06	5.51383e+06	4.63399e+06	6.10163e+06	5.77641e+06	6.21389e+06	9.20005e+06	993854	7.77664e+06	7.65422e+06	6.81655e+06	7.01166e+06	0.842291	-0.24761	0.973957	0.833333	1.28652
Com_10664_neg	PE (18:2e/22:4)	C45 H80 N O7 P	777.562	9.938	776.555	83211.7	86235.7	114106	81344.3	81579.3	100690	107412	385908	92185.6	87255.5	77796.4	81233.9	0.657816	-0.604243	0.416394	0.527778	0.556832
Com_10684_neg	LPS 20:4	C26 H44 N O9 P	545.273	7.632	544.266	269425	412069	299138	337292	450481	967108	501600	1.81692e+06	480310	591414	170976	685962	0.644077	-0.634695	0.423743	0.722222	0.697284
Com_1076_neg	trans-Aconitic acid	C6 H6 O6	174.016	2.338	173.009	1.06865e+08	1.00747e+08	9.1368e+07	1.30012e+08	1.07419e+08	7.41531e+07	7.94429e+07	9.36555e+06	8.92246e+07	6.37547e+07	7.85434e+07	6.28266e+07	1.59351	0.672207	0.124493	0.916667	0.964567
Com_1077_neg	2'-Deoxyguanosine 5'-monophosphate (dGMP)	C10 H14 N5 O7 P	347.063	2.154	346.056	2.12485e+07	2.15037e+07	2.70245e+07	2.74349e+07	3.37256e+07	1.8464e+07	2.40558e+07	3.77824e+07	2.27298e+07	2.00024e+07	1.67968e+07	1.95336e+07	1.06033	0.0845116	0.623855	0.611111	0.300987
Com_10838_neg	CUMYL-PICA N-pentanoic acid metabolite	C23 H26 N2 O3	378.191	5.367	377.183	4.81481e+06	5.80781e+06	7.33005e+06	7.37683e+06	6.577e+06	6.69966e+06	3.96675e+06	1.28192e+07	6.02243e+06	6.43827e+06	5.55118e+06	5.95552e+06	0.947313	-0.0780862	0.983542	0.638889	0.772128
Com_10896_neg	JWH 250 N-pentanoic acid metabolite	C22 H23 N O4	365.159	4.913	364.152	3.85303e+06	5.38343e+06	4.94072e+06	4.30023e+06	4.57395e+06	4.0836e+06	6.72488e+06	1.61082e+06	4.88418e+06	4.92408e+06	3.60598e+06	4.29823e+06	1.04172	0.0589713	0.586666	0.444444	0.781052
Com_1098_neg	Rutarin	C20 H24 O10	470.145	4.957	469.138	6.62403e+07	6.78848e+07	4.55989e+07	3.75839e+07	6.58951e+07	1.31519e+08	1.65818e+08	875970	9.99508e+07	8.86355e+07	1.06877e+08	1.00799e+08	0.736686	-0.440878	0.763494	0.722222	0.751365
Com_11028_neg	3-(2,4-difluoroanilino)-2-(2-thienylsulfonyl)acrylonitrile	C13 H8 F2 N2 O2 S2	325.999	4.967	324.992	1.52767e+06	1.46844e+06	1.75236e+06	1.82733e+06	2.16156e+06	2.44509e+06	793270	207919	427833	342093	398241	322595	4.48743	2.16589	9.4909e-05	1	1.56386
Com_11059_neg	L-Adrenaline	C9 H13 N O3	183.089	5.683	182.082	5.84033e+06	6.09855e+06	5.65448e+06	5.97599e+06	7.25109e+06	6.5166e+06	7.39194e+06	1.52212e+06	5.79269e+06	6.60323e+06	6.68633e+06	5.31347e+06	1.1209	0.164662	0.410076	0.472222	0.870851
Com_11061_neg	trans-10-Heptadecenoic Acid	C17 H32 O2	268.24	7.048	267.233	1.49638e+06	958450	864457	956809	1.18741e+06	1.08823e+06	655214	734415	1.42313e+06	636342	668337	644318	1.37591	0.460385	0.0477418	0.861111	0.700948
Com_11086_neg	N1-cyclohexyl-4-(4-fluorobenzyl)-1,4-diazepane-1-carbothioamide	C19 H28 F N3 S	349.2	5.499	348.193	1.94962e+06	1.78587e+06	1.93628e+06	2.78755e+06	2.75901e+06	3.69722e+06	4.48087e+06	4.0218e+06	3.22789e+06	2.80916e+06	3.0471e+06	3.1618e+06	0.718869	-0.4762	0.0325409	0.888889	1.05052
Com_111_neg	2-Ketohexanoic acid	C6 H10 O3	130.063	5.772	129.056	8.7301e+08	7.77115e+08	8.01488e+08	1.06481e+09	1.15927e+09	1.09335e+09	1.34748e+09	4.40257e+07	4.74328e+08	4.12215e+08	5.62217e+08	4.25541e+08	1.76649	0.82089	0.10216	0.833333	1.38992
Com_1110_neg	LPC 16:1	C24 H48 N O7 P	539.323	9.024	538.315	5.51194e+07	4.24811e+07	2.81938e+07	4.05314e+07	3.18338e+07	3.57507e+07	3.66004e+07	2.77591e+06	6.57085e+07	3.87985e+07	3.68371e+07	3.61994e+07	1.07833	0.108793	0.473105	0.5	1.3898
Com_1112_neg	Eicosapentaenoic acid	C20 H30 O2	302.225	9.379	301.217	2.75387e+07	2.49668e+07	2.15312e+07	2.30783e+07	1.79362e+07	2.15146e+07	6.4353e+06	2.47457e+06	2.27434e+07	1.71474e+07	1.70916e+07	1.89158e+07	1.61029	0.687325	0.105292	0.888889	0.820477
Com_1124_neg	D-Ribose-1-phosphate	C5 H11 O8 P	194.042	1.383	193.035	7.17689e+07	5.30181e+07	8.53724e+07	6.93114e+07	6.10305e+07	9.22917e+07	4.02359e+07	2.47255e+08	4.87041e+07	4.32325e+07	4.71051e+07	5.09138e+07	0.906474	-0.141663	0.620088	0.833333	1.01613
Com_11269_neg	N-Acetyl-DL-phenylalanine	C11 H13 N O3	207.09	5.715	206.083	4.88564e+06	5.22142e+06	6.16931e+06	6.47952e+06	7.37778e+06	4.86448e+06	6.78542e+06	2.34172e+06	5.87467e+06	4.77954e+06	3.88975e+06	3.33979e+06	1.29571	0.373738	0.121074	0.777778	0.927759
Com_11300_neg	Tanespimycin	C31 H43 N3 O8	1170.61	5.43	1169.61	2.21114e+06	2.17642e+06	2.28268e+06	1.38704e+06	2.98539e+06	2.787e+06	2.06059e+06	3.38354e+06	4.49247e+06	2.53348e+06	3.29959e+06	3.16067e+06	0.730556	-0.452934	0.0707808	0.805556	0.738496
Com_11349_neg	NG,NG-Dimethyl-L-arginine	C8 H20 Cl2 N4 O2	274.096	5.75	273.088	6.20822e+06	4.02948e+06	6.00054e+06	5.10557e+06	8.73366e+06	6.16647e+06	6.98e+06	1.07934e+06	5.77824e+06	5.39529e+06	4.78694e+06	5.82151e+06	1.21456	0.280429	0.34474	0.666667	0.976863
Com_11385_neg	DL-3,4-Dihydroxyphenyl glycol	C8 H10 O4	170.058	5.215	385.113	3.96705e+06	4.53528e+06	5.95601e+06	6.12766e+06	5.99812e+06	5.56616e+06	8.68066e+06	8.11676e+06	4.171e+06	3.56429e+06	3.87261e+06	4.56084e+06	0.97525	-0.0361555	0.875979	0.583333	0.677182
Com_11414_neg	(±)9-HpODE	C18 H32 O4	312.23	8.121	311.223	5.21165e+06	5.08993e+06	6.64131e+06	6.27602e+06	5.68097e+06	6.13301e+06	7.61141e+06	1.29656e+06	6.51582e+06	6.19161e+06	6.77287e+06	7.10255e+06	0.987097	-0.0187365	0.695545	0.75	0.958998
Com_11487_neg	D-Glucosamine 6-phosphate	C6 H14 N O8 P	259.046	4.742	258.039	2.98118e+06	2.40523e+06	3.80156e+06	3.63101e+06	3.28924e+06	3.28941e+06	4.10459e+06	1.34198e+06	3.82993e+06	3.93521e+06	3.83032e+06	3.593e+06	0.940035	-0.0892143	0.956199	0.777778	0.521321
Com_11514_neg	Bz-RS-ISer(3-Ph)-Ome	C17 H17 N O4	299.117	6.526	298.109	4.62971e+06	4.58742e+06	7.94508e+06	5.07494e+06	5.46214e+06	6.86676e+06	5.11827e+06	1.51811e+06	6.91026e+06	5.27355e+06	4.76494e+06	6.73971e+06	1.13986	0.188856	0.423459	0.527778	0.835027
Com_1154_neg	3-Methyl-2-oxobutanoic acid	C5 H8 O3	116.047	4.781	115.04	5.48958e+07	5.41663e+07	6.66685e+07	3.88566e+07	5.82758e+07	5.99672e+07	6.57693e+07	2.01599e+07	5.54732e+07	4.94917e+07	4.97417e+07	3.49951e+07	1.20752	0.272048	0.243868	0.722222	0.507018
Com_11586_neg	8,15-Dihete	C20 H32 O4	336.23	6.82	335.223	976600	783238	1.17333e+06	1.35134e+06	1.45018e+06	1.13571e+06	1.153e+06	1.30642e+06	1.17543e+06	881983	722042	941440	1.11166	0.152711	0.430619	0.638889	0.246541
Com_11627_neg	8-iso-15-keto Prostaglandin E2	C20 H30 O5	332.199	6.777	331.192	1.26091e+06	928483	1.25438e+06	987025	1.1279e+06	1.09863e+06	8.43158e+06	1.01655e+07	1.52367e+06	1.67813e+06	1.11935e+06	976379	0.278613	-1.84367	0.112449	0.777778	1.54008
Com_11645_neg	8(R)-Hydroxy-(5Z,9E,11Z,14Z)-eicosatetraenoic acid	C20 H32 O3	320.235	6.736	319.228	2.85561e+06	2.3447e+06	2.00381e+06	2.59081e+06	2.18202e+06	2.42493e+06	1.58732e+06	1.27924e+06	1.90589e+06	1.27011e+06	1.41698e+06	1.55657e+06	1.59735	0.675681	0.000191803	1	1.19757
Com_11654_neg	Phosphoribosyl pyrophosphate	C5 H13 O14 P3	389.952	1.547	370.934	4.01165e+06	3.79142e+06	3.50747e+06	4.00263e+06	4.08638e+06	4.44254e+06	4.90262e+06	1.97148e+06	3.8569e+06	5.89283e+06	4.75657e+06	3.79639e+06	0.946988	-0.0785826	0.981569	0.611111	0.664966
Com_11750_neg	Acetyl-CoA	C23 H38 N7 O17 P3 S	831.108	5.798	830.1	2.20416e+06	2.29261e+06	1.83494e+06	2.57191e+06	1.42114e+06	1.60383e+06	1.49842e+06	1.2773e+06	2.18072e+06	3.95511e+06	4.82769e+06	4.40839e+06	0.657308	-0.605358	0.263089	0.611111	1.22776
Com_1177_neg	Elaidic acid	C18 H34 O2	282.256	10.516	281.248	2.21355e+07	2.90124e+07	1.91985e+07	2.40837e+07	1.91793e+07	2.33629e+07	1.37248e+07	2.28627e+07	4.17936e+07	2.15549e+07	1.14933e+07	2.20959e+07	1.02582	0.0367725	0.616919	0.638889	0.182042
Com_1184_neg	D-(+)-Mannose	C6 H12 O6	180.064	1.306	179.056	3.80679e+07	4.03766e+07	9.19968e+07	4.58336e+07	5.22865e+07	7.52525e+07	7.76813e+07	3.81908e+08	8.727e+07	8.45803e+07	8.62285e+07	4.47425e+07	0.450957	-1.14894	0.115343	0.777778	1.24877
Com_119_neg	Deoxycytidine	C9 H13 N3 O4	227.091	1.842	226.083	1.44926e+09	1.23899e+09	1.20481e+09	5.21307e+08	7.50046e+08	1.18598e+09	6.14566e+08	6.29821e+08	1.40268e+09	1.35437e+09	1.60304e+09	1.5257e+09	0.890637	-0.16709	0.696188	0.666667	0.295655
Com_11925_neg	Glycoursodeoxycholic acid	C26 H43 N O5	449.315	6.824	448.307	5.79437e+06	4.53722e+06	5.55232e+06	6.89982e+06	5.34716e+06	5.64184e+06	4.43467e+06	1.11324e+06	6.29043e+06	6.4375e+06	6.67296e+06	2.83712e+06	1.21546	0.281505	0.283544	0.583333	1.05279
Com_1198_neg	3-(2-thienylmethyl)-2-thioxotetrahydro-4H-imidazol-4-one	C8 H8 N2 O S2	212.009	2.176	211.001	3.65829e+07	3.94343e+07	4.12798e+07	3.94553e+07	3.838e+07	4.27704e+07	3.34392e+07	6.45782e+07	3.49571e+07	3.71851e+07	3.63988e+07	4.21444e+07	0.956574	-0.0640513	0.863426	0.666667	0.278227
Com_1202_neg	2,4-Dichlorophenol	C6 H4 Cl2 O	161.964	7.171	160.957	5.94494e+06	5.86842e+06	6.52546e+06	1.83073e+07	6.65338e+06	6.06739e+06	9.38683e+06	6.8745e+07	7.91105e+06	6.53738e+06	1.09197e+07	4.27531e+06	0.458054	-1.12641	0.420503	0.694444	0.881935
Com_1217_neg	PB-22 N-pentanoic acid-3-carboxyindole metabolite	C14 H15 N O4	261.096	1.846	260.089	9.09082e+07	9.27968e+07	9.26832e+07	2.81205e+07	3.37332e+07	9.86374e+07	1.3781e+06	3.22882e+07	1.07259e+08	7.73873e+07	1.19415e+08	9.15606e+07	1.01768	0.0252891	0.536917	0.5	0.612616
Com_122_neg	DL-Malic acid	C4 H6 O5	134.021	1.594	133.014	1.45744e+09	9.62573e+08	8.61269e+08	1.16667e+09	1.19493e+09	1.16033e+09	1.06907e+09	9.01925e+08	1.54271e+09	8.97025e+08	9.25217e+08	1.45825e+09	1.00133	0.00191143	0.915561	0.527778	0.233184
Com_12245_neg	1a,1b-Dihomo prostaglandin E1	C22 H38 O5	382.272	7.052	381.265	3.08005e+06	3.07223e+06	2.8053e+06	2.22015e+06	3.08803e+06	3.04865e+06	1.09663e+06	857049	1.70918e+06	1.56781e+06	1.15335e+06	1.45124e+06	2.20981	1.14392	0.000187472	1	1.52021
Com_12249_neg	6β-Prostaglandin I1	C20 H34 O5	400.244	5.174	399.237	2.96179e+06	2.75237e+06	3.21384e+06	3.9075e+06	4.13012e+06	3.93248e+06	2.30188e+06	2.04724e+06	4.87996e+06	4.5984e+06	4.48804e+06	4.49706e+06	0.916078	-0.126458	0.818502	0.666667	0.674749
Com_123_neg	Nicotinamide adenine dinucleotide	C21 H27 N7 O14 P2	663.11	1.693	662.102	1.07899e+09	1.34909e+09	1.02356e+09	1.62778e+09	1.55332e+09	1.07686e+09	1.54569e+09	1.40527e+09	9.18184e+08	1.01099e+09	8.92089e+08	9.27438e+08	1.15074	0.202565	0.275895	0.777778	0.81794
Com_12353_neg	Quercetin-3β-D-glucoside	C21 H20 O12	464.096	5.616	463.089	342421	407168	394268	553203	595233	426087	490553	850008	495292	563836	443017	469226	0.820784	-0.284926	0.17416	0.75	0.501276
Com_12442_neg	Adipamide	C6 H12 N2 O2	144.09	1.428	143.083	3.7805e+06	4.44135e+06	4.97429e+06	4.21589e+06	5.0717e+06	5.12128e+06	5.57364e+06	3.72977e+06	3.5676e+06	4.68876e+06	6.25132e+06	3.40065e+06	1.01445	0.0207007	0.766039	0.583333	0.162745
Com_12571_neg	LPC 19:0	C27 H56 N O7 P	1166.77	11.19	582.378	1.46474e+06	1.36611e+06	697037	1.19085e+06	796820	747848	1.45043e+06	745582	2.95122e+06	1.04394e+06	475838	860361	0.832085	-0.265197	0.857849	0.5	0.183497
Com_12614_neg	(R)-3-Hydroxy myristic acid	C14 H28 O3	244.204	8.248	243.197	248298	497958	418336	502742	519536	374749	383014	957781	455056	472509	325619	285022	0.88976	-0.168511	0.77514	0.555556	0.258203
Com_12623_neg	LPE 24:1	C29 H58 N O7 P	563.396	11.899	562.389	1.34726e+06	522937	408659	889658	622410	746055	983396	2.49189e+06	1.91392e+06	703178	770957	387380	0.625727	-0.676394	0.312861	0.666667	0.718591
Com_127_neg	Salicylic acid	C7 H6 O3	138.032	6.1	137.024	1.22422e+09	1.06873e+09	1.34914e+09	1.33286e+09	1.45661e+09	1.4597e+09	1.70576e+09	4.33865e+09	1.03575e+09	1.096e+09	1.08139e+09	1.05209e+09	0.765426	-0.385665	0.665851	0.611111	1.01485
Com_1273_neg	Acetylcysteine	C5 H9 N O3 S	163.03	2.409	162.023	7.55332e+07	7.46102e+07	4.63192e+07	2.83048e+07	3.39515e+07	6.62242e+07	2.2156e+07	4.39889e+06	6.64821e+07	4.74187e+07	6.26869e+07	5.69052e+07	1.24955	0.321411	0.362581	0.638889	0.824081
Com_12882_neg	FAHFA (18:0/20:2)	C38 H70 O4	590.526	11.137	589.519	323383	281744	99141	716885	324950	82477.4	94171.7	360732	1.23803e+06	131217	74838.7	99439.2	0.91501	-0.128141	0.673733	0.555556	0.437062
Com_12885_neg	10-Undecenoic acid	C11 H20 O2	184.146	6.407	183.139	3.24817e+06	3.37745e+06	2.90232e+06	5.58919e+06	5.05714e+06	4.06307e+06	7.24177e+06	1.17521e+07	3.95659e+06	3.41726e+06	3.3059e+06	5.07661e+06	0.697474	-0.519789	0.261985	0.694444	0.973535
Com_13086_neg	Cyclohexaneacetic acid	C8 H14 O2	142.099	5.836	141.092	4.68409e+06	4.30156e+06	4.1539e+06	4.45417e+06	5.32639e+06	4.29413e+06	5.70576e+06	3.28188e+06	4.92795e+06	4.43528e+06	4.26866e+06	4.5615e+06	1.00122	0.00176135	0.895974	0.527778	0.311528
Com_1313_neg	Glycyl-L-leucine	C8 H16 N2 O3	188.116	5.099	187.109	2.52303e+07	2.26957e+07	2.83859e+07	4.04655e+07	3.99788e+07	7.97132e+06	1.33649e+08	4.22921e+07	4.99231e+07	1.69492e+07	4.78149e+07	5.16627e+07	0.481249	-1.05514	0.0935045	0.861111	1.81623
Com_13145_neg	Adenosine5'-diphosphoglucose	C16 H23 N5 Na2 O15 P2	633.049	2.477	632.042	907310	1.67892e+06	836174	1.862e+06	763589	1.13584e+06	1.4818e+06	1.02282e+06	671768	1.41023e+06	592203	653943	1.23164	0.300576	0.35691	0.694444	0.517551
Com_1318_neg	Thymidine 5'-monophosphate	C10 H15 N2 O8 P	322.057	2.812	321.05	5.5369e+07	7.46352e+07	5.28421e+07	6.80445e+07	6.37264e+07	5.01578e+07	1.75359e+07	8.77955e+06	2.20104e+07	1.76131e+07	1.50401e+07	1.46165e+07	3.81581	1.93199	1.94304e-05	1	1.67483
Com_1326_neg	2-deoxyglucose-6-phosphate	C6 H13 O8 P	244.035	1.597	243.027	4.88813e+07	6.73295e+07	5.34913e+07	6.06566e+07	4.59483e+07	6.2427e+07	2.6119e+07	4.92787e+07	5.64561e+07	6.04661e+07	5.29742e+07	5.3878e+07	1.13224	0.179178	0.320928	0.638889	0.303478
Com_13314_neg	Sebacic acid	C10 H18 O4	202.121	5.668	201.113	4.4829e+06	4.02612e+06	4.58878e+06	5.21881e+06	5.53619e+06	5.49837e+06	6.5072e+06	6.86581e+06	4.17696e+06	5.01425e+06	4.60668e+06	4.87976e+06	0.915774	-0.126936	0.438055	0.611111	0.552905
Com_13361_neg	LPE 24:4	C29 H52 N O7 P	557.349	10	556.341	2.41625e+06	1.19758e+06	1.22636e+06	1.56139e+06	1.24048e+06	970810	952951	844397	3.34925e+06	1.38263e+06	1.43118e+06	1.55209e+06	0.905427	-0.143329	0.882607	0.5	0.456309
Com_13369_neg	Pantetheine	C11 H22 N2 O4 S	278.129	5.131	277.122	2.46776e+06	2.77682e+06	3.16672e+06	2.97452e+06	4.32278e+06	3.14371e+06	2.83544e+06	4.89169e+06	4.04698e+06	3.6862e+06	3.09613e+06	3.0138e+06	0.873997	-0.194301	0.278321	0.666667	0.49372
Com_13444_neg	N-Acetyl-L-tyrosine	C11 H13 N O4	223.084	5.981	222.077	398475	351635	580879	493228	658716	524731	1.04617e+06	517251	787164	800380	900364	733535	0.628579	-0.669834	0.00657716	0.916667	0.792937
Com_13494_neg	Pyridoxamine	C8 H12 N2 O2	168.09	1.825	167.082	4.13896e+06	5.788e+06	5.38586e+06	1.99395e+06	2.47769e+06	5.2382e+06	2.36977e+06	3.091e+06	4.73993e+06	4.22025e+06	4.40666e+06	4.43965e+06	1.07544	0.104934	0.908391	0.583333	0.209765
Com_13514_neg	3,8,9-trihydroxy-10-propyl-3,4,5,8,9,10-hexahydro-2H-oxecin-2-one	C12 H20 O5	244.131	5.867	243.124	3.77196e+06	3.58614e+06	4.94231e+06	5.33799e+06	5.7227e+06	4.53929e+06	6.73518e+06	7.7091e+06	4.91512e+06	4.00273e+06	3.41407e+06	5.15121e+06	0.87387	-0.19451	0.473052	0.583333	0.706696
Com_13572_neg	Indole-3-acetic acid	C10 H9 N O2	175.063	5.669	174.056	4.33839e+06	3.16465e+06	3.85093e+06	4.21488e+06	4.39547e+06	3.77849e+06	6.69036e+06	1.67372e+06	3.75627e+06	2.7584e+06	3.6693e+06	3.17532e+06	1.09296	0.128243	0.415403	0.75	0.631932
Com_13671_neg	Asp-Phe	C13 H16 N2 O5	280.106	5.093	279.099	1.84363e+06	2.1753e+06	2.53495e+06	2.20138e+06	6.62998e+06	2.19071e+06	5.35073e+06	616418	2.52487e+06	3.03623e+06	2.38525e+06	2.67082e+06	1.05979	0.0837832	0.744927	0.638889	0.937255
Com_1369_neg	N-lactoyl-phenylalanine	C12 H15 N O4	237.1	5.801	236.093	2.11685e+07	2.14391e+07	2.36013e+07	2.65673e+07	2.67366e+07	2.4959e+07	2.36809e+07	1.7247e+07	1.82716e+07	1.79719e+07	1.57833e+07	1.66322e+07	1.31833	0.398711	0.00336819	0.916667	0.451091
Com_13693_neg	Flavin adenine dinucleotide	C27 H33 N9 O15 P2	785.158	7.228	784.15	3.0703e+06	3.06463e+06	6.28354e+06	5.77155e+06	4.73802e+06	5.44649e+06	3.97572e+06	1.48643e+07	1.05387e+06	3.2114e+06	2.70858e+06	2.64122e+06	0.99717	-0.00408894	0.447347	0.722222	1.80197
Com_13711_neg	13,14-dihydro-15-keto-PGD2	C20 H32 O5	352.225	6.924	351.218	3.14296e+06	2.27406e+06	3.33532e+06	3.56613e+06	2.51464e+06	2.85402e+06	2.90912e+06	3.47845e+06	1.32901e+06	1.35569e+06	1.5126e+06	963268	1.5316	0.615039	0.0506376	0.777778	1.43649
Com_13725_neg	gamma-Glutamylglutamic acid	C10 H16 N2 O7	276.096	3.883	275.089	274692	339799	408593	318865	291543	522986	6.57301e+06	7.21251e+06	374421	388442	338641	495256	0.140192	-2.83452	0.137442	0.777778	1.46416
Com_1378_neg	N-Acetyl-α-D-glucosamine 1-phosphate	C8 H16 N O9 P	301.056	1.398	300.049	7.52667e+07	8.0822e+07	8.28601e+07	7.00785e+07	9.00207e+07	5.33933e+07	3.70212e+07	1.13083e+08	3.8599e+07	5.02438e+07	3.31013e+07	2.95977e+07	1.49991	0.584875	0.051168	0.833333	1.62087
Com_139_neg	Xanthine	C5 H4 N4 O2	152.033	2.257	151.026	7.34957e+08	7.00569e+08	7.64589e+08	7.84452e+08	7.74641e+08	7.82861e+08	7.58587e+08	2.46275e+08	7.96133e+08	7.09516e+08	7.33366e+08	7.12205e+08	1.14812	0.199278	0.320698	0.694444	0.419588
Com_13916_neg	N-Acetyl-Asp-Glu	C11 H16 N2 O8	304.091	4.858	303.084	706271	715197	908670	884849	717094	746411	4.47203e+06	4.67511e+06	758026	669807	626889	937519	0.385398	-1.37558	0.210373	0.611111	0.856305
Com_13928_neg	Royal jelly acid	C10 H18 O3	186.126	6.708	185.118	2.68977e+06	2.12725e+06	2.94066e+06	2.4438e+06	2.64783e+06	2.39692e+06	2.54954e+06	4.03846e+06	2.41851e+06	2.51703e+06	1.86248e+06	2.07171e+06	0.986318	-0.0198751	0.917372	0.611111	0.522515
Com_13962_neg	Lactitol	C12 H24 O11	344.133	1.506	343.126	3.68573e+06	4.31314e+06	3.78323e+06	4.63133e+06	4.33544e+06	4.18462e+06	4.58067e+06	3.83601e+06	4.4799e+06	5.23165e+06	4.50344e+06	4.3305e+06	0.924759	-0.112851	0.184756	0.75	1.00828
Com_1401_neg	Pseudouridine	C9 H12 N2 O6	244.069	1.681	243.062	4.02315e+07	5.37959e+07	5.30245e+07	5.36743e+07	5.59336e+07	5.7461e+07	6.5668e+07	2.82117e+07	4.42364e+07	4.58594e+07	4.82116e+07	4.51736e+07	1.13254	0.179556	0.267541	0.722222	0.411977
Com_1406_neg	Orotidine	C10 H12 N2 O8	288.059	1.465	287.052	5.92693e+07	6.05229e+07	5.3563e+07	7.45178e+07	5.93538e+07	5.61756e+07	6.47332e+07	2.68319e+07	6.10133e+07	5.67048e+07	5.24859e+07	5.12441e+07	1.16098	0.215345	0.238979	0.666667	0.7191
Com_141_neg	acetyl phosphate	C2 H5 O5 P	139.987	1.396	176.936	1.38458e+08	1.09203e+08	1.7843e+08	1.38041e+08	1.46404e+08	1.72727e+08	1.6305e+08	6.23445e+09	1.28014e+08	1.34198e+08	1.54965e+08	1.27762e+08	0.127226	-2.97453	0.388186	0.472222	1.37018
Com_14164_neg	LPC 19:1	C27 H54 N O7 P	581.37	10.418	580.363	2.0623e+06	1.78458e+06	1.15047e+06	1.25474e+06	1.78631e+06	1.91298e+06	2.03793e+06	6.42827e+06	3.19212e+06	2.13799e+06	1.46695e+06	1.90524e+06	0.579631	-0.786794	0.105812	0.805556	1.31463
Com_143_neg	Uric acid	C5 H4 N4 O3	168.028	1.901	167.021	8.06503e+08	8.21597e+08	8.06481e+08	1.21928e+09	1.14235e+09	9.22061e+08	1.37121e+09	5.71014e+08	9.78735e+08	9.98633e+08	8.44538e+08	8.8688e+08	1.0119	0.0170704	0.833642	0.555556	0.373679
Com_1441_neg	N-Acetyl-D-galactosamine 4-sulfate	C8 H15 N O9 S	301.047	1.448	300.039	8.09108e+07	4.70749e+07	5.53794e+07	6.71671e+07	6.24598e+07	9.51238e+07	5.79209e+07	5.10919e+07	6.76672e+07	5.65745e+07	5.93438e+07	5.09693e+07	1.18788	0.248385	0.226424	0.666667	0.687981
Com_14411_neg	gamma-Nonanolactone	C9 H16 O2	156.115	6.002	155.108	3.89226e+06	3.7755e+06	3.81124e+06	4.68941e+06	4.55144e+06	4.61052e+06	5.44937e+06	2.67155e+06	4.35235e+06	4.10276e+06	3.71012e+06	4.98302e+06	1.00242	0.00349035	0.843291	0.5	0.454755
Com_1448_neg	Glycocholic acid	C26 H43 N O6	465.309	6.883	464.303	5.48874e+07	5.9033e+07	5.49335e+07	6.08891e+07	4.46025e+07	5.13184e+07	6.66873e+07	2.46395e+07	5.16855e+07	4.66157e+07	7.44395e+07	5.82399e+07	1.01041	0.014946	0.725464	0.527778	0.533426
Com_14492_neg	N-benzyl-N-isopropyl-N'-[4-(trifluoromethoxy)phenyl]urea	C18 H19 F3 N2 O2	352.14	4.926	351.133	1.683e+06	1.92052e+06	2.10483e+06	2.84918e+06	4.47994e+06	2.34586e+06	6.00527e+06	3.14614e+06	4.12867e+06	3.20062e+06	4.4403e+06	2.52107e+06	0.656228	-0.607731	0.0450107	0.833333	0.992524
Com_14511_neg	23-Norcholic acid	C23 H38 O5	394.272	7.376	393.265	703460	578439	3.36671e+06	842712	915856	1.09505e+06	1.01366e+06	2.46754e+06	1.05095e+06	1.09593e+06	993276	1.00612e+06	0.983579	-0.0238876	0.61867	0.722222	0.355031
Com_14540_neg	5-Methyltetrahydrofolic acid	C20 H25 N7 O6	459.191	6.563	458.184	292922	268191	284969	672826	346889	248302	5.97045e+06	2.29974e+06	322272	368203	363886	209957	0.221731	-2.17312	0.228759	0.722222	1.48856
Com_1460_neg	6-Phosphogluconic acid	C6 H13 O10 P	276.025	1.492	275.018	1.06346e+07	1.0526e+07	1.02826e+07	4.14101e+07	4.40003e+07	9.31483e+06	2.48145e+07	2.05644e+08	1.13408e+07	1.32438e+07	1.14004e+07	1.10005e+07	0.454752	-1.13685	0.646551	0.722222	0.757274
Com_14638_neg	18-β-Glycyrrhetinic acid	C30 H46 O4	470.347	6.61	469.34	1.49992e+06	1.33489e+06	978502	1.8324e+06	981280	1.24907e+06	271884	1.78344e+06	3.46873e+06	1.95866e+06	2.03323e+06	1.51169e+06	0.714212	-0.485576	0.72084	0.777778	0.309992
Com_1467_neg	Oxoadipic Acid	C6 H8 O5	160.037	3.131	159.03	5.35784e+07	6.61091e+07	4.56326e+07	8.90703e+07	1.16681e+08	9.2879e+07	7.24651e+07	2.65116e+07	9.1838e+07	7.08285e+07	7.23097e+07	6.87419e+07	1.15211	0.204285	0.521192	0.555556	0.477144
Com_14702_neg	1a,1b-Dihomo prostaglandin F2α	C22 H38 O5	382.272	6.68	381.265	2.34129e+06	2.43732e+06	2.11842e+06	2.87577e+06	3.07968e+06	2.49416e+06	1.90585e+06	953489	1.36657e+06	1.23203e+06	1.52408e+06	1.49089e+06	1.81126	0.856994	0.000533117	1	1.29442
Com_14763_neg	2-Hydroxyisocaproic Acid	C6 H12 O3	132.079	4.784	131.072	3.08172e+06	3.25012e+06	4.34921e+06	3.52047e+06	3.71468e+06	3.59399e+06	3.64211e+06	2.67691e+06	3.58378e+06	3.98981e+06	2.85703e+06	3.31973e+06	1.07179	0.100026	0.38053	0.611111	0.449398
Com_1479_neg	Adrenic acid	C22 H36 O2	332.272	10.532	331.264	2.13259e+07	2.01643e+07	1.13917e+07	1.23684e+07	1.13861e+07	1.51092e+07	1.1376e+07	8.16591e+06	3.59437e+07	1.78167e+07	1.17755e+07	1.43056e+07	0.923147	-0.115367	0.978706	0.583333	0.328749
Com_14830_neg	4-[3,5-di(tert-butyl)-1H-pyrazol-1-yl]benzoic acid	C18 H24 N2 O2	300.18	1.276	299.173	327660	263706	404663	382794	342351	391578	316792	1.448e+06	238212	284958	279144	257871	0.747883	-0.419115	0.901959	0.75	0.634381
Com_1488_neg	Adenylosuccinic acid	C14 H18 N5 O11 P	463.075	4.845	462.067	7.90503e+07	8.83476e+07	1.17892e+08	8.8829e+07	9.47736e+07	9.34039e+07	2.64746e+07	1.94109e+07	3.71058e+07	3.64288e+07	3.01812e+07	3.51868e+07	3.04293	1.60546	1.44659e-05	1	2.43683
Com_14934_neg	Octanedioic acid	C8 H14 O4	174.089	4.98	173.082	3.62076e+06	3.39984e+06	4.58914e+06	3.62416e+06	4.57671e+06	4.17199e+06	5.50384e+06	3.61425e+06	3.41786e+06	4.6436e+06	3.77596e+06	4.52199e+06	0.941325	-0.0872358	0.571324	0.583333	0.357361
Com_1499_neg	Gly-Tyr-Ala	C14 H19 N3 O5	309.133	5.24	308.125	4.7364e+07	1.7576e+07	4.98742e+07	5.87873e+07	5.96994e+07	5.40869e+07	1.14089e+08	3.82777e+07	7.22245e+07	7.33665e+07	3.43009e+07	6.92826e+07	0.715712	-0.482549	0.249152	0.722222	1.14935
Com_15_neg	Adenosine diphosphate (ADP)	C10 H15 N5 O10 P2	427.03	1.517	426.022	6.17296e+09	5.17772e+09	6.89875e+09	7.31543e+09	6.83532e+09	7.40137e+09	1.03268e+10	8.48494e+07	1.21198e+10	1.00955e+10	9.83857e+09	8.38056e+09	0.782785	-0.353313	0.66246	0.833333	1.31693
Com_15008_neg	5-[4-(tert-butyl)phenoxy]-6-nitroisoindoline-1,3-dione	C18 H16 N2 O5	340.107	5.873	339.1	659263	791381	997678	4.78404e+06	5.07598e+06	1.27922e+06	954061	980145	723817	734929	353078	424428	3.25805	1.70401	0.0632587	0.833333	1.67876
Com_15031_neg	13(S)-HOTrE	C18 H30 O3	294.22	7.687	293.212	2.65826e+06	2.27081e+06	2.91849e+06	3.63906e+06	3.15864e+06	2.60127e+06	2.83658e+06	1.29438e+06	2.14711e+06	2.06012e+06	2.31716e+06	2.71848e+06	1.28957	0.366894	0.0741535	0.805556	0.712576
Com_1507_neg	N-Acetyl-L-methionine	C7 H13 N O3 S	191.062	5.362	190.054	5.90639e+07	6.3105e+07	6.66222e+07	6.67763e+07	7.35924e+07	7.24917e+07	1.13044e+08	2.09348e+07	7.33684e+07	7.33914e+07	7.0013e+07	6.67216e+07	0.962102	-0.0557388	0.78919	0.638889	0.849552
Com_15087_neg	Glutathione (oxidized)	C20 H32 N6 O12 S2	612.152	2.694	611.144	2.02862e+06	2.32248e+06	1.9073e+06	5.31675e+06	3.47533e+06	1.52134e+06	5.21304e+06	479346	2.5145e+06	4.76519e+06	1.42635e+06	1.5679e+06	1.03792	0.0536983	0.602997	0.583333	0.558998
Com_151_neg	L-(+)-Arabinose	C5 H10 O5	150.053	1.466	185.022	5.6476e+07	6.21588e+07	5.65369e+07	6.43109e+07	6.08512e+07	6.75689e+07	6.51395e+07	1.46556e+07	7.27588e+07	6.68746e+07	6.68377e+07	6.07471e+07	1.0602	0.0843329	0.531671	0.638889	0.383765
Com_15156_neg	12-epi Leukotriene B4	C20 H32 O4	318.22	6.521	317.213	1.99545e+06	1.75631e+06	2.11282e+06	2.49803e+06	2.45791e+06	2.33325e+06	1.48636e+06	1.18175e+06	1.34679e+06	1.29751e+06	1.24237e+06	1.11331e+06	1.71539	0.778538	2.5169e-05	1	1.34346
Com_15270_neg	LPC 20:2	C28 H54 N O7 P	611.38	9.968	610.373	776973	941305	393244	692038	395741	467454	430792	1.34638e+06	1.16812e+06	567990	367607	464048	0.843914	-0.244832	0.729766	0.472222	0.487117
Com_15296_neg	(+/-)14(15)-DiHET	C20 H34 O4	338.246	6.863	337.239	1.56456e+06	1.7519e+06	1.99155e+06	2.2602e+06	2.30955e+06	2.28065e+06	2.42283e+06	2.01145e+06	2.1502e+06	2.13727e+06	1.57751e+06	1.56231e+06	1.02502	0.0356589	0.787933	0.555556	0.118543
Com_1542_neg	16-Hydroxyhexadecanoic acid	C16 H32 O3	254.225	6.842	253.217	2.6592e+07	1.86811e+07	1.58977e+07	2.37022e+07	1.61804e+07	1.65527e+07	1.18487e+07	2.16482e+06	2.09446e+07	1.27854e+07	1.2247e+07	1.17301e+07	1.63978	0.713505	0.0969564	0.888889	1.262
Com_1548_neg	3,3-Dimethylglutaric acid	C7 H12 O4	160.073	5.696	159.066	4.21783e+07	3.89368e+07	4.22922e+07	4.68568e+07	5.13161e+07	4.51744e+07	6.44703e+07	1.54652e+07	4.58013e+07	3.89267e+07	3.98799e+07	3.80893e+07	1.09942	0.136739	0.4226	0.694444	0.748501
Com_15520_neg	LPE 17:1	C22 H44 N O7 P	465.286	9.194	464.279	185488	177235	177387	174516	176155	187985	222167	845061	175762	182288	176801	181040	0.604988	-0.725022	0.304938	0.638889	0.47763
Com_15560_neg	Prostaglandin H2	C20 H32 O5	334.215	7.257	333.208	566940	430607	782307	1.02648e+06	1.03523e+06	532194	5.30639e+06	7.50535e+06	417055	386626	590386	506644	0.297282	-1.75009	0.436071	0.555556	1.23176
Com_15570_neg	2-Hydroxyestradiol	C18 H24 O3	288.173	7.172	287.166	752087	562841	2.97244e+06	1.02997e+06	1.08018e+06	1.25404e+06	1.06791e+06	1.30164e+06	1.12081e+06	954739	934364	1.01435e+06	1.19671	0.259075	0.88271	0.5	0.16035
Com_15643_neg	Methyl EudesMate	C11 H14 O5	226.084	5.933	225.077	3.4744e+06	3.65851e+06	4.16048e+06	4.62589e+06	3.93572e+06	4.32229e+06	3.9372e+06	2.34685e+06	3.96877e+06	3.7849e+06	3.91544e+06	3.61929e+06	1.12075	0.164461	0.222844	0.694444	1.00305
Com_1565_neg	Lipoic acid	C8 H14 O2 S2	206.043	3.12	205.035	5.69937e+07	6.04623e+07	5.02822e+07	8.17498e+07	1.08176e+08	8.76105e+07	6.44603e+07	3.66055e+06	8.5474e+07	6.31022e+07	6.43019e+07	6.12823e+07	1.3009	0.379512	0.319913	0.555556	0.89708
Com_15682_neg	MAG (18:4)	C21 H34 O4	350.246	9.886	349.239	1.36063e+06	1.43941e+06	850027	345005	1.16706e+06	1.29825e+06	688750	2.68427e+06	1.23294e+06	814603	716450	1.05719e+06	0.897997	-0.155217	0.797686	0.611111	0.392561
Com_15786_neg	2,3-dinor Prostaglandin E1	C18 H30 O5	308.197	7.747	307.189	3.06287e+06	2.79138e+06	2.59013e+06	3.56687e+06	3.41478e+06	2.74375e+06	3.23309e+06	1.76727e+06	4.17966e+06	4.04481e+06	3.60106e+06	3.35605e+06	0.900299	-0.151524	0.601441	0.722222	0.966274
Com_15827_neg	12-oxo Phytodienoic Acid	C18 H28 O3	292.204	6.526	291.197	1.99046e+06	1.89685e+06	1.95671e+06	1.96552e+06	2.31016e+06	1.99455e+06	1.11076e+06	1.17832e+06	1.20835e+06	937376	961355	1.22257e+06	1.8303	0.872077	3.80961e-06	1	1.45434
Com_15841_neg	PC (16:1/20:5)	C44 H76 N O8 P	823.542	11.697	822.534	1.66661e+06	1.51209e+06	1.75757e+06	707338	1.02848e+06	1.13894e+06	897705	4.0894e+06	630086	606107	3.02997e+06	1.97239e+06	0.695819	-0.523216	0.717995	0.527778	0.552141
Com_15960_neg	Histamine	C5 H9 N3	111.08	1.307	110.072	3.12166e+06	2.93857e+06	2.57418e+06	3.26361e+06	3.9285e+06	3.83524e+06	3.71909e+06	1.4067e+07	3.31038e+06	2.91479e+06	2.99258e+06	2.58816e+06	0.664428	-0.589816	0.477657	0.5	1.40238
Com_1601_neg	NADPH	C21 H30 N7 O17 P3	745.081	1.684	744.074	5.79639e+07	5.35106e+07	4.20847e+07	5.65552e+07	5.77019e+07	6.60409e+07	4.88791e+07	1.30689e+08	7.33178e+07	9.10784e+07	8.31758e+07	6.43716e+07	0.679246	-0.557993	0.0518762	0.833333	1.03173
Com_1613_neg	Guanosine 5'-diphospho-D-mannose	C16 H25 N5 O16 P2	605.078	2.175	604.071	2.28218e+07	2.37035e+07	2.95982e+07	4.16375e+07	2.26136e+07	2.44114e+07	1.46483e+07	4.50133e+07	1.54733e+07	1.77661e+07	1.82479e+07	1.47969e+07	1.30839	0.387792	0.132824	0.833333	1.07791
Com_16156_neg	6-Hydroxymelatonin	C13 H16 N2 O3	248.116	5.926	247.109	1.04565e+06	857495	942190	897152	1.251e+06	1.11697e+06	1.21711e+06	1.67206e+06	2.09833e+06	1.84459e+06	1.30413e+06	1.78411e+06	0.615954	-0.699106	0.00144515	0.972222	1.41268
Com_16278_neg	MAG (18:3)	C21 H36 O4	352.262	8.715	351.254	2.60821e+06	2.85656e+06	4.21779e+06	3.66775e+06	2.86488e+06	2.90881e+06	3.71401e+06	1.02241e+06	3.54841e+06	3.26495e+06	3.26446e+06	3.05234e+06	1.07038	0.0981212	0.562244	0.583333	0.86511
Com_16370_neg	UDP-D-glucuronate	C15 H22 N2 O18 P2	580.035	2.093	579.027	850942	337300	502577	1.53276e+06	1.93977e+06	5.16634e+06	1.80269e+06	2.00089e+06	533029	1.20046e+06	504772	875752	1.49325	0.578453	0.790278	0.472222	0.457771
Com_1642_neg	H-Gly-Pro-OH	C7 H12 N2 O3	172.085	1.873	171.077	5.90597e+07	4.96218e+07	6.13185e+07	4.3782e+07	5.29213e+07	6.94403e+07	4.3979e+07	3.42497e+07	6.37644e+07	6.39016e+07	6.49308e+07	6.47943e+07	1.00156	0.00224948	0.888264	0.583333	0.531371
Com_16481_neg	2-{[(3-eth-1-ynylphenyl)imino]methyl}-4-nitrophenol	C15 H10 N2 O3	266.072	5.416	265.064	1.19597e+06	1.06221e+06	2.13259e+06	2.29664e+06	1.97826e+06	2.0727e+06	2.79392e+06	791927	1.13917e+06	1.15993e+06	2.05667e+06	1.21281e+06	1.17302	0.230232	0.388938	0.638889	0.481277
Com_16579_neg	Lysope 14:0	C19 H40 N O7 P	425.254	7.119	424.247	2.58177e+06	2.07739e+06	2.78807e+06	4.00381e+06	3.24372e+06	2.99539e+06	530691	841245	403351	298066	422619	308369	6.30813	2.65721	6.46542e-06	1	2.54107
Com_16587_neg	Naringin	C27 H32 O14	580.18	5.576	579.173	271417	318356	330208	466324	473034	341468	2.394e+06	1.83518e+07	328219	451586	320924	384202	0.0989984	-3.33645	0.199725	0.666667	1.93503
Com_16594_neg	15-keto Prostaglandin E1	C20 H32 O5	334.215	7.103	333.208	975816	1.06566e+06	721978	883732	1.4144e+06	912331	4.74618e+06	5.72245e+06	684987	586546	540929	560846	0.465188	-1.10411	0.650179	0.666667	0.898959
Com_1667_neg	Pyridoxal 5-phosphate monohydrate	C8 H12 N O7 P	265.035	2.423	264.028	2.64047e+07	2.00196e+07	2.69253e+07	6.20573e+07	4.43733e+07	2.97599e+07	4.9949e+07	9.35569e+06	2.97592e+07	2.92348e+07	2.15243e+07	1.84569e+07	1.32386	0.404749	0.275649	0.666667	0.782226
Com_16715_neg	Methyltestosterone	C20 H30 O2	302.225	7.655	301.218	856948	463810	2.31759e+06	483290	549076	515283	470223	1.82577e+06	368444	485541	783129	430932	1.18835	0.248957	0.682075	0.666667	0.591738
Com_1681_neg	2'-Deoxyuridine	C9 H12 N2 O5	228.075	3.011	227.068	2.87548e+07	2.69577e+07	2.21117e+07	3.08445e+07	2.65018e+07	2.85954e+07	5.45027e+07	3.38743e+06	6.88168e+07	6.35604e+07	5.63404e+07	5.52958e+07	0.542444	-0.882454	0.552053	0.833333	0.868039
Com_1685_neg	16-(Hexopyranosyloxy)-7-hydroxy-8,9-epoxypimaran-18-oic acid	C26 H42 O10	514.276	5.042	513.268	5.354e+07	5.25547e+07	5.48094e+07	6.11231e+07	6.12258e+07	4.42395e+07	9.21531e+07	6.61115e+06	7.82624e+07	7.9138e+07	7.54373e+07	6.98587e+07	0.815753	-0.293797	0.924235	0.833333	1.4428
Com_16900_neg	(±)12(13)-DiHOME	C18 H34 O4	314.246	8.533	313.239	2.87181e+06	3.05314e+06	3.23331e+06	3.52711e+06	3.63441e+06	2.83813e+06	3.97763e+06	1.24461e+06	3.71602e+06	3.56015e+06	2.99077e+06	2.87939e+06	1.04297	0.0606997	0.598143	0.583333	0.796003
Com_16919_neg	Lysopg 18:1	C24 H47 O9 P	510.296	10.707	509.289	1.29596e+06	1.06748e+06	660731	656778	771671	1.10945e+06	1.21464e+06	2.31506e+06	1.87419e+06	807282	833756	976284	0.693421	-0.528198	0.17399	0.722222	0.886209
Com_16972_neg	Anacardic acid	C22 H36 O3	348.267	8.617	347.259	1.71001e+06	1.70789e+06	1.23258e+06	1.46419e+06	1.07024e+06	1.66275e+06	817577	1.20368e+06	1.37572e+06	952536	566020	772705	1.55543	0.637313	0.015133	0.916667	0.848133
Com_17017_neg	8-Iso prostaglandin A2	C20 H30 O4	316.204	6.741	315.197	185234	192065	203426	361320	306411	266693	388374	767744	281595	218043	176693	173432	0.755353	-0.404777	0.552873	0.527778	0.340771
Com_171_neg	β-D-Fructose 6-phosphate	C6 H13 O9 P	260.03	1.4	259.022	3.96972e+08	4.09544e+08	5.42268e+08	4.94103e+08	4.18091e+08	5.60295e+08	3.23084e+08	5.02765e+09	1.95688e+08	2.32283e+08	2.24881e+08	1.82025e+08	0.456103	-1.13257	0.715436	0.833333	1.67559
Com_17120_neg	Homo-Gamma-Linolenic Acid (C20:3)	C20 H34 O2	306.256	9.091	305.249	991830	758133	588212	990699	405342	503196	665966	2.69092e+06	528844	526400	416472	423841	0.806751	-0.309805	0.994126	0.583333	0.793608
Com_1727_neg	LPC 20:5	C28 H48 N O7 P	587.323	8.494	586.316	5.07779e+07	8.18601e+06	4.47474e+06	7.03467e+06	4.5593e+06	4.08005e+06	6.6446e+06	1.96295e+07	9.17136e+06	4.40229e+06	4.24769e+06	3.8223e+06	1.65101	0.723351	0.716814	0.583333	0.636147
Com_17309_neg	Prostaglandin D3	C20 H30 O5	332.195	5.799	331.188	2.06341e+06	1.99716e+06	2.04625e+06	2.43554e+06	2.61299e+06	2.29673e+06	2.56666e+06	595220	2.48565e+06	1.88847e+06	2.74363e+06	2.12454e+06	1.08448	0.117002	0.482708	0.527778	1.10218
Com_1742_neg	LPC 22:6	C30 H50 N O7 P	613.339	8.942	612.332	1.35803e+07	9.22071e+06	4.78384e+06	8.11071e+06	5.15222e+06	5.37175e+06	6.61951e+06	1.25759e+07	1.02913e+07	4.77985e+06	5.29126e+06	4.63833e+06	1.04578	0.0645817	0.843765	0.583333	0.400817
Com_1747_neg	CTP	C9 H16 N3 O14 P3	482.985	1.563	481.978	3.63016e+07	3.56485e+07	4.34789e+07	3.79596e+07	3.61252e+07	4.80709e+07	5.89348e+07	5.41065e+06	2.75784e+07	8.13769e+07	4.24833e+07	3.54874e+07	0.94553	-0.0808055	0.62063	0.444444	0.895525
Com_17544_neg	5,7-Dihydroxy-2-(3-hydroxy-4-methoxyphenyl)chroman-4-one	C16 H14 O6	302.079	5.609	301.072	360228	388864	414772	581972	626188	448246	2.55826e+06	1.6568e+07	521050	593158	466057	493628	0.133031	-2.91017	0.16434	0.805556	2.00206
Com_17577_neg	N-Lauroylsarcosine	C15 H29 N O3	271.215	8.008	270.208	477080	559557	1.7735e+06	4.05797e+06	904464	484271	842258	5.19542e+06	876452	2.01216e+06	291208	558318	0.844619	-0.243627	0.904714	0.527778	0.740049
Com_17637_neg	LPA 16:0	C19 H39 O7 P	410.243	9.761	409.236	1.22912e+06	1.21444e+06	791853	1.00406e+06	980164	1.09499e+06	949669	1.85171e+06	1.75591e+06	988372	724650	1.18409e+06	0.8471	-0.239396	0.489061	0.527778	0.453832
Com_17653_neg	D-Galactosamine	C6 H14 Cl N O5	215.056	8.712	214.049	727038	725317	516536	443048	431602	458869	571880	2.5338e+06	686245	431177	385165	433348	0.65503	-0.610367	0.568905	0.416667	0.705022
Com_1766_neg	Palmitoylcarnitine cation	C23 H45 N O4	399.335	7.155	398.328	1.8108e+07	1.16849e+07	1.0364e+07	1.44738e+07	9.88287e+06	1.03445e+07	7.14973e+06	4.08628e+06	1.45932e+07	9.33264e+06	7.82335e+06	7.55703e+06	1.4811	0.566667	0.0547183	0.861111	0.768709
Com_1772_neg	Gly-Tyr	C11 H14 N2 O4	238.096	3.897	237.088	5.237e+07	5.48789e+07	5.63075e+07	6.60924e+07	6.16675e+07	5.63492e+07	9.14548e+07	2.33314e+07	7.19353e+07	7.10744e+07	6.94598e+07	6.48761e+07	0.886604	-0.173638	0.824019	0.805556	0.961371
Com_17734_neg	(+/-)-Equol	C15 H14 O3	242.094	7.64	241.087	202552	272083	952442	452184	675683	230453	1.58171e+06	2.97992e+06	3.12395e+06	298247	371161	299688	0.321837	-1.6356	0.165223	0.75	1.21674
Com_1786_neg	gamma-Glutamylcysteine	C8 H14 N2 O5 S	250.062	1.924	249.055	5.49664e+07	6.05315e+07	7.58276e+07	2.87164e+07	3.54186e+07	8.36422e+07	9.14192e+06	3.69623e+07	5.28143e+07	4.41397e+07	6.57927e+07	6.06973e+07	1.25804	0.331178	0.380987	0.611111	0.570743
Com_1794_neg	Pyridoxal-5'-phosphate	C8 H10 N O6 P	247.025	2.445	246.017	1.52302e+07	1.26743e+07	1.96459e+07	4.7006e+07	3.7398e+07	1.73641e+07	3.58108e+07	6.39998e+06	1.9232e+07	2.03129e+07	1.28135e+07	1.08606e+07	1.41628	0.502108	0.27729	0.666667	0.7001
Com_18139_neg	1-acetyl-3-(2-furylmethylene)tetrahydropyrazine-2,5-dione	C11 H10 N2 O4	234.064	4.761	233.057	1.19883e+06	1.79958e+06	1.66098e+06	1.76504e+06	1.51436e+06	1.55193e+06	235891	495442	218672	204580	238017	231803	5.84258	2.5466	5.37565e-06	1	2.32437
Com_1814_neg	Allantoin	C4 H6 N4 O3	158.044	1.401	157.036	6.03291e+07	5.94883e+07	7.2258e+07	7.3249e+07	6.88856e+07	6.92907e+07	7.01319e+07	2.99367e+07	6.44247e+07	6.14486e+07	6.21194e+07	5.9131e+07	1.16218	0.216836	0.220864	0.722222	0.978724
Com_18158_neg	Vitamin B2	C17 H20 N4 O6	376.139	5.21	375.131	1.43535e+06	1.20337e+06	1.4665e+06	1.34452e+06	1.55432e+06	1.60601e+06	343227	556182	772036	1.13079e+06	533080	1.27916e+06	1.86588	0.899856	0.0156685	0.972222	1.369
Com_1819_neg	Thymidine 5'-diphosphate	C10 H16 N2 O11 P2	402.023	1.915	401.016	6.92082e+07	6.16894e+07	6.60734e+07	7.90903e+07	8.83142e+07	6.15228e+07	6.65649e+06	2.90523e+06	1.03139e+07	1.01426e+07	1.006e+07	9.51784e+06	8.58733	3.10221	5.31866e-05	1	2.7757
Com_18451_neg	Ribulose-5-phosphate	C5 H11 O8 P	230.019	1.231	229.012	2.25699e+06	1.76254e+06	4.02385e+06	3.03534e+06	2.09064e+06	2.34882e+06	2.07315e+06	2.32352e+06	1.12476e+06	1.2232e+06	1.63939e+06	1.25212e+06	1.61042	0.687434	0.0196669	0.888889	1.36636
Com_18518_neg	PG (12:0/12:0)	C30 H59 O10 P	610.394	8.433	609.386	199792	210858	227408	202217	210883	218671	239799	927819	176895	190104	175122	185395	0.670047	-0.577665	0.559912	0.666667	0.461016
Com_18611_neg	(S)-2-Hydroxybutanoicacid	C4 H8 O3	104.047	1.743	149.046	2.54273e+06	2.58396e+06	2.9649e+06	2.53964e+06	2.08004e+06	2.77709e+06	2.45371e+06	1.81601e+06	2.20152e+06	2.36431e+06	2.35144e+06	2.38535e+06	1.14117	0.190515	0.0774748	0.861111	0.575454
Com_1866_neg	1-acetyl-N-(6-chloro-1,3-benzothiazol-2-yl)-4-piperidinecarboxamide	C15 H16 Cl N3 O2 S	337.068	2.166	336.061	1.38343e+07	2.81732e+07	1.96588e+07	1.67299e+07	2.7247e+07	1.67813e+07	2.31716e+07	1.69433e+07	1.86615e+07	2.03212e+07	1.56848e+07	1.93346e+07	1.0728	0.101379	0.74698	0.5	0.106719
Com_18768_neg	PE (16:0/20:4)	C41 H74 N O8 P	739.516	11.538	738.508	1.04848e+06	551843	492636	697685	285974	445357	515183	432533	1.43131e+06	752776	860297	357987	0.809634	-0.304658	0.529849	0.583333	0.565605
Com_18904_neg	Thromoboxane B1	C20 H36 O6	372.251	6.071	371.244	606813	746334	852401	877806	740481	587314	506571	1.13533e+06	394334	457212	415230	346865	1.35497	0.438257	0.0832242	0.833333	1.01582
Com_1896_neg	Lysope 18:1	C23 H46 N O7 P	479.301	9.023	478.294	2.25821e+07	1.95167e+07	1.72047e+07	1.98245e+07	1.43088e+07	2.0229e+07	1.63589e+07	2.3407e+06	3.14187e+07	1.79913e+07	1.86604e+07	1.80821e+07	1.08406	0.116442	0.461359	0.638889	1.18874
Com_19037_neg	3-Chloro-L-tyrosine	C9 H10 Cl N O3	215.035	5.484	214.028	1.20268e+06	1.41729e+06	1.55416e+06	1.41478e+06	1.42576e+06	1.72743e+06	3.39802e+06	532284	1.82091e+06	1.71361e+06	1.89685e+06	1.94113e+06	0.773446	-0.370627	0.615201	0.805556	0.925356
Com_19082_neg	3-(3-Methoxyphenyl)propionic acid	C10 H12 O3	180.079	6.631	179.071	2.35052e+06	2.43565e+06	2.43136e+06	2.62233e+06	2.63748e+06	2.71846e+06	3.03481e+06	2.32419e+06	2.6996e+06	2.71804e+06	2.92014e+06	2.64283e+06	0.929996	-0.104703	0.149737	0.75	0.702346
Com_19173_neg	Levothyroxine	C15 H11 I4 N O4	776.688	6.269	775.682	2.08724e+06	1.15046e+06	1.71526e+06	1.73701e+06	1.54717e+06	1.64281e+06	2.56885e+06	550295	2.45825e+06	2.12337e+06	571307	1.67239e+06	0.993514	-0.00938765	0.621861	0.583333	0.666427
Com_19269_neg	Abametapir	C12 H12 N2	184.1	5.625	183.093	482398	467537	561860	817128	863230	969005	1.8825e+06	592809	556271	592207	536915	591009	0.875718	-0.191461	0.839416	0.472222	0.0986272
Com_1951_neg	L-Cysteinesulfinic acid	C3 H7 N O4 S	153.009	1.446	152.002	4.94281e+07	5.7609e+07	6.14151e+07	6.82535e+07	6.72612e+07	5.68485e+07	4.63542e+07	2.09879e+07	4.39813e+07	4.77574e+07	4.80275e+07	4.18477e+07	1.44931	0.53537	0.0264782	1	1.32709
Com_196_neg	D-Glucose 6-phosphate	C6 H13 O9 P	214.024	1.393	213.017	3.72637e+08	3.91773e+08	5.14072e+08	4.5439e+08	3.81698e+08	5.36019e+08	2.66477e+08	4.6868e+09	1.81731e+08	2.07102e+08	2.11476e+08	1.71223e+08	0.463	-1.11091	0.674838	0.833333	1.6953
Com_19646_neg	Prostaglandin J2	C20 H30 O4	316.204	7.617	315.197	213399	242014	308207	359788	345616	235015	3.47283e+06	1.8981e+06	247611	214914	176160	201723	0.274343	-1.86594	0.357894	0.555556	1.06463
Com_19655_neg	PE (18:0e/18:1)	C41 H82 N O7 P	731.583	11.498	730.575	454896	191745	218066	123689	848751	689268	312888	1.35359e+06	417107	391818	328582	178778	0.847006	-0.239556	0.674006	0.527778	0.415695
Com_197_neg	Glycerol 3-phosphate	C3 H9 O6 P	172.014	1.402	171.006	4.25472e+08	5.99916e+08	5.94998e+08	5.69357e+08	3.96742e+08	6.13237e+08	4.59619e+08	1.97246e+09	4.28918e+08	4.36108e+08	4.50002e+08	4.21441e+08	0.767587	-0.381598	0.796901	0.583333	0.915378
Com_1974_neg	Phosphocreatine	C4 H10 N3 O5 P	211.036	1.394	210.029	2.02324e+07	2.23028e+07	2.73038e+07	2.4523e+07	2.49111e+07	2.55118e+07	1.9745e+07	1.04956e+08	1.66176e+07	1.79862e+07	1.87768e+07	1.69538e+07	0.742351	-0.429827	0.988724	0.833333	0.604956
Com_19773_neg	Erucic acid	C22 H42 O2	338.319	8.299	337.311	833492	993063	272903	454051	358779	467563	380011	1.03114e+06	729228	281062	265693	288257	1.13593	0.183879	0.590717	0.611111	1.00809
Com_19789_neg	PC (14:0e/16:0)	C38 H78 N O7 P	737.564	11.05	736.557	40171.8	38744.4	41446	35556.3	41606	41315.1	50231	193916	38523.3	51445.1	34625.9	35896.5	0.590255	-0.76059	0.30995	0.555556	0.538935
Com_19813_neg	2,4-dichloro-N-{2-[(2-furylmethyl)amino]-1-methyl-2-oxoethyl}benzamide	C15 H14 Cl2 N2 O3	376.014	3.443	375.007	1.27188e+06	1.21614e+06	1.01702e+06	1.46888e+06	1.14073e+06	1.06181e+06	2.38859e+06	4.34983e+06	1.334e+06	1.71569e+06	1.83814e+06	1.36192e+06	0.552539	-0.855853	0.0359814	0.944444	0.716559
Com_1991_neg	Ornithine	C5 H12 N2 O2	132.09	1.324	131.082	5.28213e+07	5.10965e+07	6.00025e+07	5.8417e+07	5.36824e+07	6.2891e+07	6.49602e+07	2.13843e+08	5.64987e+07	5.68942e+07	5.16498e+07	5.27971e+07	0.682404	-0.551302	0.369267	0.555556	1.39793
Com_19962_neg	Prostaglandin A1 ethyl ester	C22 H36 O4	346.251	8.758	345.244	469512	258681	501906	437191	424720	374140	3.36009e+06	1.09784e+06	307384	407333	309446	375987	0.420983	-1.24817	0.336225	0.5	0.712016
Com_2021_neg	LPC 22:5	C30 H52 N O7 P	615.354	9.248	614.347	1.49484e+07	1.17489e+07	5.16831e+06	6.18785e+06	5.75183e+06	4.83607e+06	6.32705e+06	1.44728e+07	1.08465e+07	5.56014e+06	3.39149e+06	4.97839e+06	1.06725	0.0938941	0.773102	0.555556	0.510859
Com_2024_neg	D-Threose	C4 H8 O4	120.042	1.584	119.035	1.61909e+07	1.44109e+07	1.48407e+07	1.75816e+07	1.51062e+07	1.68099e+07	5.45566e+07	3.00777e+08	3.8815e+06	1.32838e+07	1.33672e+07	1.46837e+07	0.237025	-2.07689	0.548156	0.638889	1.62416
Com_20244_neg	LysoPC 18:0	C26 H54 N O7 P	523.364	11.203	522.357	635622	855033	249067	575456	252967	518515	522414	622642	1.16861e+06	617812	1.36894e+06	320231	0.668014	-0.58205	0.230158	0.694444	0.732126
Com_20252_neg	SM (d14:2/27:0)	C46 H91 N2 O6 P	844.669	10.994	843.662	417791	340348	361607	320521	352418	396896	1.58785e+06	1.59925e+06	342246	424275	334402	402478	0.466812	-1.09909	0.158441	0.722222	0.929117
Com_20280_neg	LPC 22:1	C30 H60 N O7 P	623.416	11.896	622.41	880450	463426	545315	529311	317314	636219	663671	1.2811e+06	959477	624087	506859	482064	0.746479	-0.421827	0.214375	0.694444	0.791692
Com_203_neg	Guanosine 5'-diphospho-??-L-fucose	C16 H25 N5 O15 P2	589.083	1.637	588.076	5.27939e+08	5.5432e+08	5.46446e+08	6.63894e+08	6.30568e+08	5.83143e+08	3.74425e+08	5.07264e+06	4.24612e+08	4.01175e+08	3.73254e+08	3.26606e+08	1.84044	0.880053	0.171217	1	1.28035
Com_2030_neg	3-Ureidopropionic acid	C4 H8 N2 O3	132.053	1.313	131.046	5.95072e+07	4.71975e+07	6.53139e+07	6.07624e+07	5.90819e+07	6.92538e+07	5.66576e+07	2.99933e+08	5.02498e+07	5.59883e+07	5.47322e+07	4.60794e+07	0.640687	-0.642309	0.607149	0.722222	1.35194
Com_20629_neg	(±)19(20)-DiHDPA	C22 H34 O4	362.246	7.51	361.238	1.34125e+06	1.10655e+06	1.59751e+06	1.86092e+06	1.82077e+06	1.40618e+06	1.46284e+06	1.03291e+06	1.19174e+06	1.33402e+06	1.15357e+06	1.17638e+06	1.24236	0.313086	0.0597556	0.805556	0.645746
Com_20717_neg	Uridine 5'-Diphospho-N-Acetylgalactosamine	C17 H27 N3 O17 P2	607.083	5.531	606.076	1.04422e+06	787413	940894	1.03115e+06	1.59218e+06	1.21468e+06	765360	1.15341e+06	621503	485041	387183	339120	1.76205	0.817255	0.0180302	0.888889	1.46557
Com_20722_neg	dAMP	C10 H14 N5 O6 P	331.067	1.976	661.126	665066	1.56187e+06	768750	2.23508e+06	3.13104e+06	1.33841e+06	1.34609e+06	773963	988996	1.17208e+06	537264	493265	1.82621	0.868855	0.111061	0.75	1.31132
Com_2086_neg	Methyl beta-D-galactopyranoside	C7 H14 O6	194.079	1.627	193.072	4.04659e+06	4.09681e+06	3.74731e+06	3.99879e+06	4.1459e+06	4.72164e+06	3.8495e+07	2.92353e+08	3.70767e+06	3.92664e+06	3.70335e+06	3.21464e+06	0.0716763	-3.80236	0.245195	0.638889	1.5865
Com_20910_neg	2-Hydroxymyristic acid	C14 H28 O3	244.204	7.234	243.197	1.37125e+06	1.52528e+06	1.25677e+06	1.64087e+06	1.51e+06	1.57787e+06	2.75736e+06	2.79249e+06	1.76629e+06	1.86508e+06	1.98877e+06	1.40801e+06	0.706156	-0.50194	0.0304758	0.888889	1.87533
Com_20920_neg	4-(acetylamino)phenyl 3-chlorobenzoate	C15 H12 Cl N O3	325.025	2.429	324.018	973933	931933	1.08023e+06	1.21217e+06	1.4354e+06	902266	1.07052e+06	2.05649e+06	923225	834070	823865	805580	1.00341	0.00490662	0.758678	0.722222	0.546052
Com_20936_neg	L-Cystathionine	C7 H14 N2 O4 S	222.067	3.901	221.06	326072	302422	336762	2.85893e+06	3.06778e+06	603566	92719.9	210436	141932	261620	83251.7	68957.6	8.72673	3.12544	0.00854014	1	2.55903
Com_20978_neg	1-(4-methylphenyl)-3-(2-pyridylthio)pyrrolidine-2,5-dione	C16 H14 N2 O2 S	299.087	3.906	298.08	2.27416e+06	2.08579e+06	2.58323e+06	2.89378e+06	2.75649e+06	2.35154e+06	2.51293e+06	816474	2.35813e+06	2.5682e+06	2.28001e+06	2.14982e+06	1.17811	0.236474	0.281663	0.666667	1.17854
Com_21069_neg	ADP-ribose	C15 H23 N5 O14 P2	559.072	3.234	558.065	2.47255e+06	1.30704e+06	2.80088e+06	1.04157e+06	1.16368e+06	2.93886e+06	470802	209914	2.19888e+06	1.59e+06	1.82569e+06	2.14085e+06	1.3898	0.474882	0.270524	0.666667	1.0932
Com_21089_neg	Phenobarbital	C12 H12 N2 O3	232.088	3.116	231.081	185326	177721	242784	229576	224543	237666	160839	391698	149448	163833	150946	158334	1.10426	0.143082	0.354574	0.833333	0.371905
Com_21111_neg	beta-Estradiol 17-Acetate	C20 H26 O3	314.188	7.684	313.181	255910	321312	452933	556581	324192	288074	3.01404e+06	2.24308e+06	203859	346321	221644	309802	0.346914	-1.52735	0.388961	0.5	0.960611
Com_21278_neg	beta-Nicotinamide mononucleotide	C11 H15 N2 O8 P	334.058	5.472	333.051	843614	899088	1.11368e+06	2.40968e+06	821459	1.13715e+06	1.65536e+06	870504	2.39076e+06	845764	1.05491e+06	1.03804e+06	0.919715	-0.120741	0.720854	0.555556	0.470477
Com_21405_neg	SM (d14:2/19:0)	C38 H75 N2 O6 P	732.543	11.63	731.536	2.35357e+06	294898	448233	431880	434022	441143	337755	2.15166e+06	604592	701294	1.09654e+06	304788	0.847424	-0.238844	0.59808	0.611111	0.557112
Com_2145_neg	15-Keto prostaglandin A1	C20 H30 O4	334.214	6.468	333.207	2.92171e+07	3.2873e+07	2.72754e+07	3.71363e+07	3.48403e+07	3.21512e+07	1.95868e+07	3.11146e+06	1.6119e+07	1.59398e+07	1.41002e+07	1.481e+07	2.31265	1.20955	0.0167266	1	1.5244
Com_21481_neg	Corchorifatty acid F	C18 H32 O5	328.225	6.234	327.218	998249	1.12293e+06	1.0272e+06	1.47278e+06	1.37949e+06	1.26099e+06	826331	1.06114e+06	910267	971577	753560	861103	1.34875	0.431621	0.0052971	0.944444	0.977003
Com_215_neg	SM (d14:1/20:0)	C39 H79 N2 O6 P	748.575	11.776	747.567	4.29955e+08	6.24261e+08	5.25315e+08	6.99215e+08	3.8378e+08	4.89949e+08	5.92785e+08	3.15464e+09	3.56437e+08	3.00493e+08	3.1997e+08	4.88508e+08	0.604752	-0.725584	0.822994	0.666667	1.24322
Com_2179_neg	D-Xylonic Acid Lithium Salt	C5 H10 O6	166.048	1.367	165.04	5.31025e+07	4.96923e+07	6.0105e+07	6.42601e+07	5.45346e+07	7.4644e+07	5.53729e+07	7.06501e+07	5.3739e+07	5.47579e+07	4.66291e+07	4.76252e+07	1.08384	0.116151	0.368123	0.638889	0.887438
Com_218_neg	LysoPE 18:0	C23 H48 N O7 P	481.317	9.758	480.31	2.70193e+08	1.97545e+08	1.04654e+08	2.18319e+08	1.38342e+08	1.68206e+08	1.88024e+08	4.18831e+07	3.2867e+08	1.80402e+08	1.36603e+08	1.49578e+08	1.07033	0.0980558	0.576872	0.583333	0.674749
Com_2199_neg	5-heptyl-4-hydroxy-6H-pyrido[3,2,1-jk]carbazol-6-one	C22 H23 N O2	333.172	5.378	332.165	7.98054e+06	4.00492e+07	4.50206e+07	1.7137e+07	2.35143e+07	4.59698e+07	2.82268e+07	8.78949e+06	4.19524e+07	3.42091e+07	4.56197e+07	4.31576e+07	0.88966	-0.168674	0.680696	0.555556	0.714948
Com_22168_neg	Capric acid	C10 H20 O2	172.146	7.667	171.139	1.25522e+06	1.47019e+06	1.21904e+06	1.95768e+06	1.19813e+06	1.44344e+06	1.76771e+06	1.71663e+06	2.00067e+06	1.5974e+06	1.62535e+06	1.49297e+06	0.837557	-0.25574	0.0614206	0.861111	0.676278
Com_2219_neg	4-[2-(2-oxo-1-imidazolidinyl)ethyl]-1lambda~6~,4-thiazinane-1,1-dione	C9 H17 N3 O3 S	248.101	1.459	247.094	4.20605e+07	4.05549e+07	4.53938e+07	4.94183e+07	4.61647e+07	4.95066e+07	5.77381e+07	2.22884e+07	4.00593e+07	4.67581e+07	4.83415e+07	4.1847e+07	1.06251	0.0874726	0.50728	0.583333	0.576097
Com_22207_neg	Prostaglandin B2	C20 H30 O4	334.214	6.254	333.207	958864	710742	955369	884501	973612	745581	1.03339e+06	1.26512e+06	825742	756297	750208	790902	0.964403	-0.0522916	0.81661	0.444444	0.414082
Com_22259_neg	Cholic acid	C24 H40 O5	408.288	7.291	407.28	679838	700629	905699	1.10961e+06	1.14474e+06	1.23147e+06	798500	927963	703344	713174	632280	830417	1.25323	0.325654	0.122786	0.694444	0.602491
Com_22266_neg	Nonadecanoic acid	C19 H38 O2	298.287	11.405	297.28	471709	191410	158951	342043	202752	333622	184994	457878	664662	368776	216808	264889	0.78799	-0.343751	0.435181	0.638889	0.495137
Com_22315_neg	LPA 18:0	C21 H43 O7 P	438.275	10.727	437.268	775198	897303	459901	450034	398296	481394	1.15333e+06	2.30687e+06	1.3297e+06	883978	427187	724537	0.507226	-0.979299	0.0596351	0.777778	1.49375
Com_22793_neg	2-Methoxyestradiol	C19 H26 O3	302.188	7.342	301.181	114551	137635	314760	163735	260913	212585	2.55246e+06	1.4235e+06	146669	204534	206692	220115	0.2533	-1.98108	0.180784	0.666667	1.36738
Com_229_neg	L-Aspartic acid	C4 H7 N O4	133.037	1.345	132.03	7.55172e+08	7.44367e+08	8.91741e+08	9.05413e+08	8.23691e+08	9.85062e+08	6.41634e+08	4.00873e+09	5.94711e+08	6.96718e+08	6.4925e+08	6.20565e+08	0.707949	-0.498283	0.937239	0.833333	0.807123
Com_2293_neg	N-Acetylalanine	C5 H9 N O3	131.058	1.326	130.051	1.41991e+07	1.42099e+07	2.57382e+07	3.15161e+07	1.47424e+07	2.81914e+07	3.74841e+07	7.83311e+07	2.10542e+07	2.89917e+07	2.93947e+07	3.24889e+07	0.564655	-0.824558	0.0480062	0.861111	1.82742
Com_22946_neg	Prostaglandin A2	C20 H30 O4	334.215	7.745	333.207	1.47904e+06	1.26924e+06	1.41211e+06	1.26506e+06	1.67381e+06	1.37567e+06	2.17304e+06	997208	2.03397e+06	1.69862e+06	1.5922e+06	1.45866e+06	0.851436	-0.23203	0.305102	0.75	1.10457
Com_2308_neg	Thymidine	C10 H14 N2 O5	242.09	4.927	241.083	2.79937e+07	1.77872e+07	3.00709e+07	2.78944e+07	2.30766e+07	3.18578e+07	5.98028e+07	1.16514e+07	4.62376e+07	4.57148e+07	4.35923e+07	4.36473e+07	0.633086	-0.659526	0.195398	0.833333	0.769768
Com_23099_neg	(+/-)5(6)-DiHET	C20 H34 O4	338.244	10.728	337.236	547241	318119	343398	804141	333202	280549	284218	554557	705024	235169	265367	183326	1.17911	0.237694	0.455739	0.694444	0.571522
Com_232_neg	Uridine 5'-diphosphate (UDP)	C9 H14 N2 O12 P2	404.002	1.432	402.995	5.80891e+08	2.46356e+08	4.2501e+08	3.08792e+08	3.19475e+08	3.9563e+08	1.91615e+08	1.79332e+07	5.77314e+08	5.64483e+08	4.32554e+08	3.43765e+08	1.06979	0.0973271	0.456971	0.5	1.10497
Com_23298_neg	Quinoline-4-carboxylic acid	C10 H7 N O2	173.048	3.249	172.04	1.05011e+06	1.07113e+06	962352	1.01873e+06	1.27328e+06	1.35523e+06	1.4651e+06	592231	1.63296e+06	1.35505e+06	1.17935e+06	1.28926e+06	0.895778	-0.158787	0.665691	0.722222	0.734173
Com_23305_neg	Glycochenodeoxycholic Acid (sodium salt)	C26 H43 N O5	485.285	5.931	484.279	834417	663824	845782	1.08334e+06	952943	873769	1.0155e+06	1.95915e+06	1.42387e+06	1.77545e+06	1.37743e+06	1.15143e+06	0.603721	-0.728046	0.00325984	0.972222	1.13368
Com_234_neg	Hippuric acid	C9 H9 N O3	179.058	5.475	178.051	6.76195e+08	6.42018e+08	6.98988e+08	7.10193e+08	7.53543e+08	6.84448e+08	9.04806e+08	1.46216e+08	6.44335e+08	6.24317e+08	6.07557e+08	5.8609e+08	1.1856	0.245614	0.309716	0.805556	0.736069
[truncated: 265 more rows]

## Sheet: V_12h.vs.C_12h_pos
Processed metabolite table for samples collected at 12 hours post-infection (12 hpi). Column headers are provided in row 2.
[truncated: 865 more rows]

[truncated: 2 more sheets: V_24h.vs.C_24h_neg, V_24h.vs.C_24h_pos]
